# Supplementary material for: Synthesis, characterization, DFT calculations, and crystal structure of [Ru2(O2CCF3)2(CO)4L2]: tri­fluoro­acetate-bridged dimeric ruthenium(I) sawhorse complexes bearing phosphine ligands
Source: Acta Crystallogr E Crystallogr Commun. 2026 Jun 23;82(Pt 7):849–53. doi: 10.1107/S2056989026006316 (PMC13330910; doi:10.1107/S2056989026006316)
Supplement: Supplementary file 1 [file e-82-00849-sup1.cif]

##############################################################################
#                                                                            #
# This CIF contains the data in a paper accepted for publication in          #
# Acta Crystallographica Section E. It conforms to the requirements of       #
# Notes for Authors for Acta Crystallographica Section E, and has been       #
# peer reviewed under the auspices of the IUCr Commission on Journals.       #
#                                                                            #
# Full details of the Crystallographic Information File format               #
# are given in the paper "The Crystallographic Information File (CIF):       #
# a New Standard Archive File for Crystallography" by S. R. Hall, F. H.      #
# Allen and I. D. Brown [Acta Cryst. (1991), A47, 655-685].                  #
#                                                                            #
# The current version of the core CIF dictionary is obtainable from          #
# ftp://ftp.iucr.org/pub/cif_core.dic.                                       #
#                                                                            #
# Software is freely available for graphical display of the structure(s)     #
# in this CIF. For information consult the CIF software page                 #
# http://www.iucr.org/resources/cif/software.                                #
#                                                                            #
# This file may be used for bona fide research purposes within the           #
# scientific community so long as proper attribution is given to the journal # 
# article from which it was obtained.                                        #
#                                                                            #
##############################################################################
data_I
_audit_creation_method
;
Olex2 1.5
(compiled 2022.04.07 svn.rca3783a0 for OlexSys, GUI svn.r6498)
;
_journal_date_recd_electronic     2026-05-07
_journal_date_accepted     2026-06-15
_journal_name_full     'Acta Crystallographica, Section E'
_journal_year     2026
_journal_volume     82
_journal_issue      1
_journal_page_first     0
_journal_page_last     0
_journal_paper_category     GI
_journal_paper_doi     10.1107/S2056989026006316
_journal_coeditor_code     EV2029
_publ_contact_author_name     'Thomas J. Malosh'
_publ_contact_author_address
;University of Pittsburgh Johnstown
Department of Chemistry
450 Schoolhouse Rd
Johnstown, PA 15904
;
_publ_contact_author_email     malosh@pitt.edu
_publ_contact_author_fax     0E9(8)
_publ_contact_author_phone     0E9(8)
_publ_section_title
;
Synthesis, characterization, DFT calculations, and crystal structure of
Ru~2~(O~2~CCF~3~)~2~(CO)~4~<i>L</i>~2~: trifluoroacetate-bridged dimeric
ruthenium(I) sawhorse complexes bearing phosphine ligands
;
loop_
    _publ_author_name
    _publ_author_address
    'Brown, Dustin C.'
;University of Pittsburgh Johnstown
Department of Chemistry
450 Schoolhouse Rd
Johnstown, PA 15904
USA
;
    'Stern, Isaac J.'
;University of Pittsburgh Johnstown
Department of Chemistry
450 Schoolhouse Rd
Johnstown, PA 15904
USA
;
    'Staples, Richard J.'
;Michigan State University
Department of Chemistry and Chemical Biology
Michigan State University
East Lansing, MI 48824
USA
;
    'Keim, Alexander R.'
;University of Pittsburgh Johnstown
Department of Chemistry
450 Schoolhouse Rd
Johnstown, PA 15904
USA
;
    'Nguyen, Yvonne'
;University of Pittsburgh Johnstown
Department of Chemistry
450 Schoolhouse Rd
Johnstown, PA 15904
USA
;
    'Malosh, Thomas J.'
;University of Pittsburgh Johnstown
Department of Chemistry
450 Schoolhouse Rd
Johnstown, PA 15904
USA
;
_publ_section_synopsis
;
The compound [Ru~2~(O~2~CCF~3~)~2~{P(C~6~F~5~)~3~}~2~(CO)~4~] (<b>1</b>), has
been synthesized by two protocols and its structure has been determined.
Various structural, spectroscopic, and DFT calculated parameters of
(<b>1</b>), and a group of related compounds <b>2</b>--<b>4</b>:
[Ru~2~(O~2~CCH~3~)~2~(CO)~4~{P(C~6~F~5~)~3~}~2~] (<b>2</b>),
[Ru~2~(O~2~CCF~3~)~2~(CO)~4~(PPh~3~)~2~] (<b>3</b>), and
[Ru~2~(O~2~CCH~3~)~2~(CO)~4~(PPh~3~)~2~] (<b>4</b>), are presented.
;
_chemical_name_systematic
;\
Bis(\m-trifluoroacetato-\k^2^<i>O</i>:<i>O</i>')bis{dicarbonyl[tris(penta\
fluorophenyl)phosphine-\k<i>P</i>}diruthenium(I)(<i>Ru</i>---<i>Ru</i>)
;
_chemical_name_common     ?
_chemical_formula_moiety     'C44 F36 O8 P2 Ru2'
_chemical_formula_sum     'C44 F36 O8 P2 Ru2'
_chemical_formula_iupac     '[Ru2 (C2 F3 O2)2 (C18 F15 P)2 (C O)4]'
_chemical_formula_weight     1604.52
_chemical_melting_point     ?
_space_group_crystal_system     orthorhombic
_space_group_name_H-M_alt     'P b c a'
_space_group_name_Hall     '-P 2ac 2ab'
loop_
    _space_group_symop_operation_xyz
    'x, y, z'
    '-x+1/2, -y, z+1/2'
    '-x, y+1/2, -z+1/2'
    'x+1/2, -y+1/2, -z'
    '-x, -y, -z'
    'x-1/2, y, -z-1/2'
    'x, -y-1/2, z-1/2'
    '-x-1/2, y-1/2, z'
_cell_length_a     20.29970(10)
_cell_length_b     18.13820(10)
_cell_length_c     27.01100(10)
_cell_angle_alpha     90
_cell_angle_beta     90
_cell_angle_gamma     90
_cell_volume     9945.45(8)
_cell_formula_units_Z     8
_cell_measurement_reflns_used     91708
_cell_measurement_theta_min     3.2830
_cell_measurement_theta_max     79.8600
_cell_measurement_temperature     100.00(10)
_exptl_crystal_description     rhombohedral
_exptl_crystal_colour     yellow
_exptl_crystal_size_max     0.184
_exptl_crystal_size_mid     0.175
_exptl_crystal_size_min     0.044
_exptl_crystal_density_diffrn     2.143
_exptl_crystal_density_meas     ?
_exptl_crystal_density_method     ?
_exptl_crystal_F_000     6160
loop_
    _exptl_crystal_face_index_h
    _exptl_crystal_face_index_k
    _exptl_crystal_face_index_l
    _exptl_crystal_face_perp_dist
    1 1 -2 0.0527
    -2 -1 -2 0.1011
    0 -1 2 0.0674
    0 1 -2 0.0649
    0 1 2 0.0662
    0 -1 -2 0.0790
    1 1 2 0.0686
    -1 -1 -2 0.0927
    -2 1 2 0.0710
    2 -1 -2 0.0596
    -1 0 2 0.0204
    1 0 -2 0.0237
    7 -9 5 0.0811
    -6 6 12 0.0548
    6 -6 -12 0.0510
    9 5 10 0.0744
    8 8 -8 0.0566
    10 0 11 0.0906
    -6 -7 12 0.0391
    13 -2 -2 0.0639
    6 -6 12 0.0833
    -13 0 0 0.1019
_exptl_absorpt_coefficient_mu     7.326
_exptl_absorpt_correction_type     gaussian
_exptl_absorpt_process_details
;
(CrysAlisPro; Rigaku OD, 2022)
;
_exptl_absorpt_correction_T_min     0.586
_exptl_absorpt_correction_T_max     1.000
_exptl_special_details
;
Data was collected using a Rigaku Synergy S Diffractometer diffractometer equipped
with an Oxford 800 low-temperature apparatus.  A suitable
crystal was chosen and mounted on a nylon loop using Paratone oil.  Data  were
measured based on the Pre-Experiment plugin of CrysAlisPro software.  Cell
parameters were retrieved using CrysAlisPro software and data reduction was
performed using the intergration software inside the CrysAlisPro which
corrects for Lp.  The structure was solved by the direct method using the
SHELXT program and refined by least squares method on F2, SHELXL,
 incorporated in OLEX2.
;
_diffrn_ambient_temperature     100.00(10)
_diffrn_source     'micro-focus sealed X-ray tube'
_diffrn_source_voltage     50
_diffrn_source_current     1
_diffrn_radiation_type     'Cu K\a'
_diffrn_radiation_wavelength     1.54184
_diffrn_radiation_monochromator     mirror
_diffrn_measurement_device_type     'XtaLAB Synergy, Dualflex, HyPix'
_diffrn_measurement_device     'four-circle diffractometer'
_diffrn_measurement_method     '\w scans'
_diffrn_detector     'Hybrid Pixel Array Detector'
_diffrn_detector_area_resol_mean     10.0000
_diffrn_reflns_number     145168
_diffrn_reflns_av_R_equivalents     0.0424
_diffrn_reflns_av_unetI/netI     0.0176
_diffrn_reflns_theta_min     3.272
_diffrn_reflns_theta_max     80.261
_diffrn_reflns_theta_full     67.684
_diffrn_measured_fraction_theta_max     0.997
_diffrn_measured_fraction_theta_full     1.000
_diffrn_reflns_limit_h_min     -25
_diffrn_reflns_limit_h_max     25
_diffrn_reflns_limit_k_min     -23
_diffrn_reflns_limit_k_max     23
_diffrn_reflns_limit_l_min     -34
_diffrn_reflns_limit_l_max     29
_diffrn_radiation_probe     x-ray
_refine_special_details
;
The structure was refined by Least Squares SHELXL incorporated
in Olex2 software program. All non-hydrogen atoms were refined anisotropically.
Hydrogen atom positions were calculated geometrically and refined using the
riding model, except for the hydrogen atom on the non-carbon atom(s) which were found
by difference Fourier methods and refined isotropically when data permits.
;
_reflns_number_total     10842
_reflns_number_gt     10581
_reflns_threshold_expression     'I > 2\s(I)'
_refine_ls_structure_factor_coef     Fsqd
_refine_ls_matrix_type     full
_refine_ls_R_factor_all     0.0239
_refine_ls_R_factor_gt     0.0233
_refine_ls_wR_factor_gt     0.0599
_refine_ls_wR_factor_ref     0.0603
_refine_ls_goodness_of_fit_ref     1.069
_refine_ls_restrained_S_all     1.069
_refine_ls_number_reflns     10842
_refine_ls_number_parameters     829
_refine_ls_number_restraints     0
_refine_ls_hydrogen_treatment     undef
_refine_ls_weighting_scheme     calc
_refine_ls_weighting_details
             'w=1/[\s^2^(Fo^2^)+(0.0307P)^2^+10.1377P] where P=(Fo^2^+2Fc^2^)/3'
_atom_sites_solution_hydrogens     .
_atom_sites_solution_primary     dual
_atom_sites_solution_secondary     ?
_refine_ls_shift/su_max     0.005
_refine_ls_shift/su_mean     0.000
_refine_diff_density_max     0.468
_refine_diff_density_min     -0.754
_refine_ls_extinction_method     none
_refine_ls_extinction_coef     .
loop_
    _atom_type_symbol
    _atom_type_description
    _atom_type_scat_dispersion_real
    _atom_type_scat_dispersion_imag
    _atom_type_scat_source
    'C' 'C' 0.0181 0.0091
                         'International Tables Vol C Tables 4.2.6.8 and 6.1.1.4'
    'F' 'F' 0.0727 0.0534
                         'International Tables Vol C Tables 4.2.6.8 and 6.1.1.4'
    'O' 'O' 0.0492 0.0322
                         'International Tables Vol C Tables 4.2.6.8 and 6.1.1.4'
    'P' 'P' 0.2955 0.4335
                         'International Tables Vol C Tables 4.2.6.8 and 6.1.1.4'
    'Ru' 'Ru' 0.0552 3.2960
                         'International Tables Vol C Tables 4.2.6.8 and 6.1.1.4'
_computing_data_collection
;
CrysAlisPro 1.171.42.73a (Rigaku OD, 2022)
;
_computing_cell_refinement
;
CrysAlisPro 1.171.42.73a (Rigaku OD, 2022)
;
_computing_data_reduction
;
CrysAlisPro 1.171.42.73a (Rigaku OD, 2022)
;
_computing_structure_solution
;
<i>SHELXT2014/5</i> (Sheldrick, 2015a)
;
_computing_structure_refinement
;
<i>SHELXL2018/3</i> (Sheldrick, 2015b)
;
_computing_molecular_graphics
;
OLEX2 (Dolomanov <i>et al.</i>,  2009
;
_computing_publication_material
;
OLEX2 (Dolomanov <i>et al.</i>,  2009
;
loop_
    _atom_site_type_symbol
    _atom_site_label
    _atom_site_fract_x
    _atom_site_fract_y
    _atom_site_fract_z
    _atom_site_U_iso_or_equiv
    _atom_site_adp_type
    _atom_site_calc_flag
    _atom_site_occupancy
    _atom_site_disorder_assembly
    _atom_site_disorder_group
    Ru Ru1 0.56165(2) 0.31709(2) 0.66963(2) 0.01044(4) Uani d 1 . .
    Ru Ru2 0.46516(2) 0.30348(2) 0.59995(2) 0.01118(4) Uani d 1 . .
    P P1 0.65530(2) 0.29811(2) 0.72510(2) 0.01115(8) Uani d 1 . .
    P P2 0.39021(2) 0.26497(2) 0.53420(2) 0.01127(8) Uani d 1 . .
    F F1 0.60712(9) 0.11553(8) 0.54899(7) 0.0473(4) Uani d 1 . .
    F F2 0.64080(7) 0.19946(8) 0.49985(5) 0.0323(3) Uani d 1 . .
    F F3 0.69667(7) 0.17516(10) 0.56431(6) 0.0453(4) Uani d 1 . .
    F F4 0.44123(6) 0.05657(7) 0.65103(5) 0.0286(3) Uani d 1 . .
    F F5 0.54339(7) 0.05827(7) 0.67269(6) 0.0369(3) Uani d 1 . .
    F F6 0.46785(7) 0.08362(7) 0.72587(5) 0.0335(3) Uani d 1 . .
    F F7 0.66835(6) 0.45858(6) 0.71755(4) 0.0207(2) Uani d 1 . .
    F F8 0.68387(6) 0.56278(6) 0.78672(4) 0.0251(2) Uani d 1 . .
    F F9 0.69225(6) 0.52422(7) 0.88420(4) 0.0249(2) Uani d 1 . .
    F F10 0.69007(6) 0.37980(6) 0.91021(4) 0.0199(2) Uani d 1 . .
    F F11 0.67927(5) 0.27589(6) 0.84255(4) 0.0168(2) Uani d 1 . .
    F F12 0.71527(5) 0.36418(6) 0.63036(4) 0.0199(2) Uani d 1 . .
    F F13 0.84202(6) 0.38180(7) 0.60724(4) 0.0247(2) Uani d 1 . .
    F F14 0.93697(6) 0.31972(8) 0.66315(5) 0.0290(3) Uani d 1 . .
    F F15 0.90468(6) 0.24474(8) 0.74705(4) 0.0280(3) Uani d 1 . .
    F F16 0.77832(5) 0.23423(7) 0.77469(4) 0.0205(2) Uani d 1 . .
    F F17 0.71661(6) 0.14002(7) 0.70573(4) 0.0256(2) Uani d 1 . .
    F F18 0.67868(8) 0.01272(7) 0.74681(6) 0.0375(3) Uani d 1 . .
    F F19 0.58145(8) 0.01047(7) 0.81596(6) 0.0409(4) Uani d 1 . .
    F F20 0.51824(7) 0.13724(8) 0.84075(5) 0.0337(3) Uani d 1 . .
    F F21 0.55563(5) 0.26544(6) 0.79936(4) 0.0195(2) Uani d 1 . .
    F F22 0.38199(6) 0.29023(6) 0.41455(4) 0.0192(2) Uani d 1 . .
    F F23 0.32351(6) 0.39933(7) 0.36843(4) 0.0264(3) Uani d 1 . .
    F F24 0.25975(7) 0.50698(7) 0.41987(5) 0.0321(3) Uani d 1 . .
    F F25 0.25870(6) 0.50310(7) 0.52038(5) 0.0277(3) Uani d 1 . .
    F F26 0.32068(5) 0.39541(6) 0.56881(4) 0.0194(2) Uani d 1 . .
    F F27 0.33005(6) 0.20771(7) 0.63306(4) 0.0196(2) Uani d 1 . .
    F F28 0.21797(6) 0.13560(6) 0.64729(4) 0.0207(2) Uani d 1 . .
    F F29 0.13688(6) 0.10475(7) 0.57061(5) 0.0275(3) Uani d 1 . .
    F F30 0.17244(6) 0.14319(7) 0.47686(4) 0.0252(2) Uani d 1 . .
    F F31 0.28720(6) 0.21052(7) 0.46076(4) 0.0207(2) Uani d 1 . .
    F F32 0.49576(6) 0.30844(6) 0.46578(4) 0.0192(2) Uani d 1 . .
    F F33 0.57249(6) 0.22642(8) 0.40637(4) 0.0281(3) Uani d 1 . .
    F F34 0.55299(7) 0.07829(9) 0.40048(5) 0.0375(3) Uani d 1 . .
    F F35 0.45907(6) 0.01305(7) 0.45649(6) 0.0358(3) Uani d 1 . .
    F F36 0.38369(6) 0.09252(6) 0.51695(5) 0.0252(2) Uani d 1 . .
    O O1 0.59976(7) 0.46092(8) 0.62300(5) 0.0241(3) Uani d 1 . .
    O O2 0.48458(8) 0.40181(8) 0.74563(5) 0.0257(3) Uani d 1 . .
    O O3 0.47250(8) 0.45737(9) 0.55914(6) 0.0304(3) Uani d 1 . .
    O O4 0.36260(7) 0.35779(8) 0.67127(5) 0.0217(3) Uani d 1 . .
    O O5 0.61583(6) 0.24992(7) 0.61960(5) 0.0156(2) Uani d 1 . .
    O O6 0.54414(6) 0.25936(8) 0.55624(5) 0.0173(3) Uani d 1 . .
    O O7 0.52562(6) 0.21136(7) 0.69310(5) 0.0150(2) Uani d 1 . .
    O O8 0.46333(6) 0.19237(7) 0.62531(5) 0.0155(3) Uani d 1 . .
    C C1 0.58648(9) 0.40639(11) 0.64122(7) 0.0168(3) Uani d 1 . .
    C C2 0.51286(9) 0.36975(10) 0.71617(7) 0.0171(3) Uani d 1 . .
    C C3 0.47106(9) 0.39928(11) 0.57496(7) 0.0188(4) Uani d 1 . .
    C C4 0.40141(9) 0.33715(10) 0.64418(7) 0.0159(3) Uani d 1 . .
    C C5 0.59476(8) 0.23654(10) 0.57725(6) 0.0143(3) Uani d 1 . .
    C C6 0.63596(10) 0.18059(11) 0.54748(8) 0.0210(4) Uani d 1 . .
    C C7 0.49133(8) 0.17374(10) 0.66444(6) 0.0134(3) Uani d 1 . .
    C C8 0.48526(10) 0.09156(11) 0.67861(7) 0.0205(4) Uani d 1 . .
    C C9 0.66877(8) 0.36275(10) 0.77690(6) 0.0128(3) Uani d 1 . .
    C C10 0.67205(9) 0.43755(10) 0.76511(6) 0.0152(3) Uani d 1 . .
    C C11 0.68092(9) 0.49222(10) 0.80002(7) 0.0174(3) Uani d 1 . .
    C C12 0.68630(9) 0.47267(11) 0.84943(7) 0.0176(3) Uani d 1 . .
    C C13 0.68499(9) 0.39933(11) 0.86264(6) 0.0156(3) Uani d 1 . .
    C C14 0.67761(8) 0.34560(10) 0.82678(6) 0.0132(3) Uani d 1 . .
    C C15 0.74111(9) 0.29678(10) 0.70316(6) 0.0137(3) Uani d 1 . .
    C C16 0.75991(9) 0.33385(10) 0.66018(7) 0.0154(3) Uani d 1 . .
    C C17 0.82542(9) 0.34316(11) 0.64735(7) 0.0183(4) Uani d 1 . .
    C C18 0.87426(10) 0.31240(12) 0.67642(7) 0.0206(4) Uani d 1 . .
    C C19 0.85749(9) 0.27444(12) 0.71886(7) 0.0200(4) Uani d 1 . .
    C C20 0.79222(9) 0.26843(11) 0.73217(6) 0.0168(3) Uani d 1 . .
    C C21 0.64047(9) 0.20853(10) 0.75408(7) 0.0150(3) Uani d 1 . .
    C C22 0.66905(10) 0.14221(11) 0.73999(7) 0.0201(4) Uani d 1 . .
    C C23 0.64946(11) 0.07552(11) 0.76043(8) 0.0256(4) Uani d 1 . .
    C C24 0.59960(12) 0.07412(12) 0.79511(8) 0.0274(5) Uani d 1 . .
    C C25 0.56821(10) 0.13854(12) 0.80843(7) 0.0236(4) Uani d 1 . .
    C C26 0.58818(9) 0.20374(10) 0.78726(7) 0.0174(4) Uani d 1 . .
    C C27 0.35617(8) 0.33865(10) 0.49457(6) 0.0134(3) Uani d 1 . .
    C C28 0.35519(9) 0.34289(10) 0.44282(7) 0.0160(3) Uani d 1 . .
    C C29 0.32451(9) 0.39951(11) 0.41770(7) 0.0194(4) Uani d 1 . .
    C C30 0.29204(9) 0.45405(11) 0.44357(8) 0.0211(4) Uani d 1 . .
    C C31 0.29144(9) 0.45185(10) 0.49472(8) 0.0197(4) Uani d 1 . .
    C C32 0.32338(9) 0.39542(10) 0.51914(7) 0.0153(3) Uani d 1 . .
    C C33 0.31296(8) 0.21485(10) 0.54622(6) 0.0131(3) Uani d 1 . .
    C C34 0.29295(9) 0.19386(10) 0.59338(7) 0.0139(3) Uani d 1 . .
    C C35 0.23432(9) 0.15708(10) 0.60170(7) 0.0156(3) Uani d 1 . .
    C C36 0.19300(9) 0.14070(10) 0.56266(7) 0.0186(4) Uani d 1 . .
    C C37 0.21130(9) 0.16012(10) 0.51525(7) 0.0175(3) Uani d 1 . .
    C C38 0.27035(9) 0.19580(10) 0.50758(7) 0.0152(3) Uani d 1 . .
    C C39 0.43524(9) 0.20442(10) 0.49198(6) 0.0144(3) Uani d 1 . .
    C C40 0.48558(9) 0.23559(10) 0.46396(6) 0.0153(3) Uani d 1 . .
    C C41 0.52516(10) 0.19415(12) 0.43316(7) 0.0202(4) Uani d 1 . .
    C C42 0.51587(10) 0.11896(12) 0.43067(8) 0.0241(4) Uani d 1 . .
    C C43 0.46811(9) 0.08582(12) 0.45922(8) 0.0231(4) Uani d 1 . .
    C C44 0.42883(9) 0.12825(11) 0.48981(7) 0.0175(3) Uani d 1 . .
loop_
    _atom_site_aniso_label
    _atom_site_aniso_U_11
    _atom_site_aniso_U_22
    _atom_site_aniso_U_33
    _atom_site_aniso_U_12
    _atom_site_aniso_U_13
    _atom_site_aniso_U_23
    Ru1 0.00946(7) 0.01220(7) 0.00967(7) -0.00077(4) -0.00152(4) 0.00027(4)
    Ru2 0.00904(7) 0.01452(7) 0.00999(7) 0.00052(4) -0.00137(4) -0.00047(4)
    P1 0.01032(19) 0.01317(19) 0.00995(18) -0.00010(14) -0.00092(15) 0.00043(14)
    P2 0.01027(18) 0.01408(19) 0.00946(18) 0.00033(15) -0.00047(14) 0.00012(15)
    F1 0.0561(10) 0.0210(7) 0.0647(10) -0.0064(6) 0.0270(8) -0.0118(6)
    F2 0.0316(7) 0.0431(8) 0.0223(6) 0.0027(6) 0.0092(5) -0.0090(5)
    F3 0.0225(7) 0.0671(11) 0.0462(8) 0.0241(7) -0.0091(6) -0.0267(8)
    F4 0.0335(7) 0.0206(6) 0.0319(7) -0.0120(5) -0.0109(5) -0.0004(5)
    F5 0.0300(7) 0.0197(6) 0.0610(9) 0.0068(5) -0.0072(6) 0.0008(6)
    F6 0.0499(8) 0.0275(7) 0.0230(6) -0.0143(6) -0.0051(6) 0.0089(5)
    F7 0.0304(6) 0.0182(5) 0.0135(5) -0.0063(4) -0.0038(4) 0.0039(4)
    F8 0.0370(7) 0.0135(5) 0.0247(6) -0.0057(5) -0.0041(5) 0.0011(4)
    F9 0.0356(6) 0.0204(6) 0.0187(5) -0.0060(5) -0.0016(5) -0.0073(4)
    F10 0.0237(6) 0.0255(6) 0.0106(5) -0.0029(5) -0.0016(4) -0.0001(4)
    F11 0.0219(5) 0.0156(5) 0.0128(5) 0.0015(4) -0.0023(4) 0.0020(4)
    F12 0.0143(5) 0.0285(6) 0.0169(5) 0.0018(4) -0.0015(4) 0.0081(4)
    F13 0.0194(5) 0.0376(7) 0.0170(5) -0.0034(5) 0.0043(4) 0.0055(5)
    F14 0.0109(6) 0.0535(9) 0.0227(6) 0.0007(5) 0.0034(4) -0.0010(5)
    F15 0.0149(5) 0.0458(7) 0.0233(6) 0.0080(5) -0.0048(4) 0.0034(5)
    F16 0.0172(5) 0.0313(6) 0.0131(5) 0.0023(4) -0.0028(4) 0.0056(4)
    F17 0.0282(6) 0.0231(6) 0.0255(6) 0.0064(5) -0.0004(5) -0.0075(5)
    F18 0.0490(8) 0.0154(6) 0.0481(8) 0.0051(6) -0.0158(7) -0.0044(5)
    F19 0.0570(9) 0.0206(6) 0.0451(8) -0.0183(6) -0.0161(7) 0.0146(6)
    F20 0.0317(7) 0.0395(8) 0.0299(6) -0.0160(6) 0.0025(5) 0.0121(6)
    F21 0.0155(5) 0.0235(6) 0.0195(5) 0.0002(4) 0.0028(4) 0.0032(4)
    F22 0.0222(5) 0.0241(5) 0.0113(5) 0.0009(4) -0.0016(4) -0.0006(4)
    F23 0.0314(6) 0.0316(6) 0.0163(5) -0.0051(5) -0.0070(5) 0.0097(5)
    F24 0.0331(7) 0.0237(6) 0.0394(7) 0.0048(5) -0.0079(6) 0.0158(5)
    F25 0.0279(6) 0.0188(5) 0.0366(7) 0.0077(5) -0.0012(5) -0.0021(5)
    F26 0.0182(5) 0.0241(6) 0.0160(5) 0.0053(4) -0.0005(4) -0.0033(4)
    F27 0.0195(5) 0.0285(6) 0.0109(5) -0.0049(4) -0.0007(4) 0.0004(4)
    F28 0.0228(5) 0.0220(5) 0.0173(5) -0.0015(4) 0.0083(4) 0.0031(4)
    F29 0.0164(5) 0.0326(7) 0.0336(6) -0.0102(5) 0.0042(5) 0.0006(5)
    F30 0.0202(6) 0.0316(6) 0.0236(6) -0.0076(5) -0.0080(5) -0.0002(5)
    F31 0.0231(6) 0.0271(6) 0.0120(5) -0.0077(5) -0.0023(4) 0.0016(4)
    F32 0.0185(5) 0.0210(5) 0.0181(5) -0.0020(4) 0.0029(4) 0.0025(4)
    F33 0.0216(6) 0.0430(8) 0.0198(6) 0.0004(5) 0.0101(5) 0.0001(5)
    F34 0.0256(6) 0.0446(8) 0.0422(8) 0.0043(6) 0.0101(6) -0.0268(6)
    F35 0.0264(6) 0.0200(6) 0.0610(9) 0.0006(5) 0.0033(6) -0.0177(6)
    F36 0.0190(5) 0.0166(5) 0.0399(7) -0.0009(4) 0.0076(5) 0.0013(5)
    O1 0.0225(7) 0.0210(7) 0.0287(7) -0.0069(5) -0.0075(6) 0.0110(6)
    O2 0.0306(8) 0.0286(7) 0.0180(6) 0.0112(6) 0.0028(6) -0.0048(6)
    O3 0.0316(8) 0.0216(7) 0.0381(9) -0.0060(6) -0.0101(7) 0.0123(6)
    O4 0.0196(7) 0.0262(7) 0.0192(6) 0.0036(6) 0.0034(5) -0.0054(5)
    O5 0.0133(6) 0.0196(6) 0.0139(6) 0.0025(5) -0.0015(5) -0.0031(5)
    O6 0.0115(6) 0.0274(7) 0.0130(6) 0.0024(5) -0.0007(5) -0.0033(5)
    O7 0.0153(6) 0.0147(6) 0.0150(6) -0.0037(5) -0.0017(5) 0.0014(5)
    O8 0.0153(6) 0.0155(6) 0.0157(6) -0.0001(5) -0.0037(5) -0.0008(5)
    C1 0.0128(8) 0.0229(9) 0.0147(8) -0.0001(7) -0.0037(6) -0.0009(7)
    C2 0.0166(8) 0.0175(8) 0.0172(8) 0.0006(7) -0.0048(7) 0.0026(7)
    C3 0.0131(8) 0.0260(10) 0.0173(8) -0.0015(7) -0.0036(6) -0.0001(7)
    C4 0.0148(8) 0.0169(8) 0.0161(8) -0.0010(7) -0.0052(7) -0.0005(7)
    C5 0.0110(7) 0.0173(8) 0.0145(8) -0.0011(6) 0.0033(6) -0.0004(6)
    C6 0.0146(9) 0.0251(10) 0.0232(9) 0.0008(7) 0.0008(7) -0.0073(7)
    C7 0.0103(8) 0.0145(8) 0.0153(8) -0.0008(6) 0.0006(6) 0.0005(6)
    C8 0.0211(9) 0.0166(9) 0.0239(9) -0.0025(7) -0.0051(8) 0.0012(7)
    C9 0.0105(7) 0.0156(8) 0.0123(8) 0.0000(6) -0.0002(6) -0.0012(6)
    C10 0.0147(8) 0.0180(8) 0.0129(8) -0.0016(6) -0.0011(6) 0.0027(6)
    C11 0.0182(8) 0.0140(8) 0.0201(9) -0.0035(7) -0.0008(7) 0.0004(7)
    C12 0.0174(8) 0.0185(9) 0.0168(8) -0.0037(7) 0.0003(7) -0.0053(7)
    C13 0.0131(8) 0.0225(9) 0.0112(8) -0.0007(7) -0.0005(6) 0.0000(7)
    C14 0.0104(7) 0.0151(8) 0.0142(8) 0.0010(6) 0.0006(6) 0.0018(6)
    C15 0.0110(8) 0.0184(8) 0.0116(8) 0.0005(6) -0.0011(6) -0.0021(6)
    C16 0.0133(8) 0.0204(8) 0.0125(7) 0.0019(7) -0.0023(6) -0.0009(7)
    C17 0.0172(9) 0.0258(9) 0.0121(8) -0.0011(7) 0.0021(7) -0.0005(7)
    C18 0.0115(8) 0.0331(11) 0.0173(9) 0.0006(7) 0.0025(7) -0.0057(7)
    C19 0.0137(8) 0.0303(10) 0.0161(8) 0.0047(7) -0.0051(7) -0.0018(7)
    C20 0.0166(8) 0.0221(9) 0.0117(8) 0.0021(7) -0.0013(6) -0.0001(7)
    C21 0.0154(8) 0.0152(8) 0.0143(8) -0.0015(6) -0.0063(6) 0.0010(6)
    C22 0.0216(9) 0.0205(9) 0.0182(9) 0.0004(7) -0.0070(7) -0.0024(7)
    C23 0.0333(11) 0.0136(8) 0.0300(10) 0.0013(8) -0.0169(9) -0.0023(7)
    C24 0.0359(11) 0.0188(9) 0.0275(10) -0.0111(8) -0.0155(9) 0.0084(8)
    C25 0.0232(10) 0.0269(10) 0.0206(9) -0.0095(8) -0.0060(7) 0.0062(8)
    C26 0.0179(9) 0.0197(9) 0.0147(8) -0.0021(7) -0.0063(7) 0.0033(7)
    C27 0.0104(7) 0.0153(8) 0.0143(8) -0.0017(6) -0.0023(6) 0.0016(6)
    C28 0.0141(8) 0.0170(8) 0.0170(8) -0.0030(7) -0.0006(6) 0.0018(7)
    C29 0.0187(9) 0.0215(9) 0.0179(9) -0.0078(7) -0.0042(7) 0.0077(7)
    C30 0.0184(9) 0.0174(9) 0.0274(10) -0.0017(7) -0.0078(7) 0.0096(7)
    C31 0.0167(9) 0.0144(8) 0.0280(10) 0.0003(7) -0.0024(7) 0.0003(7)
    C32 0.0133(8) 0.0170(8) 0.0158(8) -0.0015(6) -0.0015(6) 0.0001(7)
    C33 0.0108(7) 0.0148(8) 0.0137(8) 0.0002(6) 0.0001(6) 0.0000(6)
    C34 0.0144(8) 0.0141(8) 0.0132(8) 0.0014(6) -0.0004(6) -0.0006(6)
    C35 0.0169(8) 0.0144(8) 0.0156(8) 0.0027(7) 0.0054(6) 0.0010(6)
    C36 0.0127(8) 0.0167(8) 0.0264(10) -0.0019(7) 0.0028(7) -0.0003(7)
    C37 0.0143(8) 0.0181(9) 0.0200(9) -0.0016(7) -0.0038(7) -0.0016(7)
    C38 0.0158(8) 0.0158(8) 0.0140(8) 0.0018(7) 0.0009(7) 0.0010(6)
    C39 0.0118(8) 0.0193(9) 0.0122(8) 0.0018(6) -0.0019(6) -0.0016(6)
    C40 0.0152(8) 0.0196(9) 0.0110(7) -0.0002(7) -0.0021(6) -0.0015(6)
    C41 0.0157(9) 0.0324(11) 0.0125(8) 0.0001(7) 0.0004(7) -0.0019(7)
    C42 0.0176(9) 0.0321(11) 0.0225(9) 0.0051(8) 0.0005(7) -0.0141(8)
    C43 0.0168(9) 0.0205(9) 0.0319(11) 0.0019(7) -0.0036(8) -0.0095(8)
    C44 0.0144(8) 0.0181(9) 0.0199(9) 0.0005(7) -0.0015(7) -0.0016(7)
_geom_special_details
;
 All esds (except the esd in the dihedral angle between two l.s. planes)
 are estimated using the full covariance matrix.  The cell esds are taken
 into account individually in the estimation of esds in distances, angles
 and torsion angles; correlations between esds in cell parameters are only
 used when they are defined by crystal symmetry.  An approximate (isotropic)
 treatment of cell esds is used for estimating esds involving l.s. planes.
;
loop_
    _geom_bond_atom_site_label_1
    _geom_bond_atom_site_label_2
    _geom_bond_site_symmetry_2
    _geom_bond_distance
    _geom_bond_publ_flag
    Ru1 Ru2 . 2.72752(17) ?
    Ru1 P1 . 2.4449(4) ?
    Ru1 O5 . 2.1262(12) ?
    Ru1 O7 . 2.1482(13) ?
    Ru1 C1 . 1.8617(19) ?
    Ru1 C2 . 1.8636(19) ?
    Ru2 P2 . 2.4407(4) ?
    Ru2 O6 . 2.1460(13) ?
    Ru2 O8 . 2.1289(13) ?
    Ru2 C3 . 1.868(2) ?
    Ru2 C4 . 1.8640(19) ?
    P1 C9 . 1.8457(18) ?
    P1 C15 . 1.8403(18) ?
    P1 C21 . 1.8285(18) ?
    P2 C27 . 1.8464(18) ?
    P2 C33 . 1.8417(18) ?
    P2 C39 . 1.8280(18) ?
    F1 C6 . 1.318(3) ?
    F2 C6 . 1.335(2) ?
    F3 C6 . 1.317(2) ?
    F4 C8 . 1.325(2) ?
    F5 C8 . 1.335(2) ?
    F6 C8 . 1.333(2) ?
    F7 C10 . 1.342(2) ?
    F8 C11 . 1.331(2) ?
    F9 C12 . 1.331(2) ?
    F10 C13 . 1.337(2) ?
    F11 C14 . 1.335(2) ?
    F12 C16 . 1.331(2) ?
    F13 C17 . 1.334(2) ?
    F14 C18 . 1.329(2) ?
    F15 C19 . 1.337(2) ?
    F16 C20 . 1.335(2) ?
    F17 C22 . 1.338(2) ?
    F18 C23 . 1.336(2) ?
    F19 C24 . 1.336(2) ?
    F20 C25 . 1.339(3) ?
    F21 C26 . 1.340(2) ?
    F22 C28 . 1.338(2) ?
    F23 C29 . 1.331(2) ?
    F24 C30 . 1.327(2) ?
    F25 C31 . 1.336(2) ?
    F26 C32 . 1.343(2) ?
    F27 C34 . 1.334(2) ?
    F28 C35 . 1.334(2) ?
    F29 C36 . 1.330(2) ?
    F30 C37 . 1.339(2) ?
    F31 C38 . 1.337(2) ?
    F32 C40 . 1.338(2) ?
    F33 C41 . 1.338(2) ?
    F34 C42 . 1.333(2) ?
    F35 C43 . 1.335(2) ?
    F36 C44 . 1.340(2) ?
    O1 C1 . 1.137(2) ?
    O2 C2 . 1.141(2) ?
    O3 C3 . 1.137(3) ?
    O4 C4 . 1.139(2) ?
    O5 C5 . 1.245(2) ?
    O6 C5 . 1.245(2) ?
    O7 C7 . 1.245(2) ?
    O8 C7 . 1.247(2) ?
    C5 C6 . 1.541(3) ?
    C7 C8 . 1.544(3) ?
    C9 C10 . 1.395(2) ?
    C9 C14 . 1.395(2) ?
    C10 C11 . 1.380(3) ?
    C11 C12 . 1.385(3) ?
    C12 C13 . 1.378(3) ?
    C13 C14 . 1.382(3) ?
    C15 C16 . 1.395(3) ?
    C15 C20 . 1.398(2) ?
    C16 C17 . 1.385(3) ?
    C17 C18 . 1.382(3) ?
    C18 C19 . 1.380(3) ?
    C19 C20 . 1.377(3) ?
    C21 C22 . 1.389(3) ?
    C21 C26 . 1.392(3) ?
    C22 C23 . 1.388(3) ?
    C23 C24 . 1.379(3) ?
    C24 C25 . 1.379(3) ?
    C25 C26 . 1.375(3) ?
    C27 C28 . 1.400(2) ?
    C27 C32 . 1.394(3) ?
    C28 C29 . 1.380(3) ?
    C29 C30 . 1.379(3) ?
    C30 C31 . 1.382(3) ?
    C31 C32 . 1.380(3) ?
    C33 C34 . 1.390(2) ?
    C33 C38 . 1.399(2) ?
    C34 C35 . 1.383(3) ?
    C35 C36 . 1.380(3) ?
    C36 C37 . 1.379(3) ?
    C37 C38 . 1.378(3) ?
    C39 C40 . 1.392(3) ?
    C39 C44 . 1.389(3) ?
    C40 C41 . 1.379(3) ?
    C41 C42 . 1.379(3) ?
    C42 C43 . 1.377(3) ?
    C43 C44 . 1.382(3) ?
loop_
    _geom_angle_atom_site_label_1
    _geom_angle_atom_site_label_2
    _geom_angle_atom_site_label_3
    _geom_angle_site_symmetry_1
    _geom_angle_site_symmetry_3
    _geom_angle
    _geom_angle_publ_flag
    P1 Ru1 Ru2 . . 165.582(12) ?
    O5 Ru1 Ru2 . . 83.17(3) ?
    O5 Ru1 P1 . . 84.64(3) ?
    O5 Ru1 O7 . . 81.49(5) ?
    O7 Ru1 Ru2 . . 83.01(3) ?
    O7 Ru1 P1 . . 87.60(4) ?
    C1 Ru1 Ru2 . . 89.36(5) ?
    C1 Ru1 P1 . . 99.47(5) ?
    C1 Ru1 O5 . . 95.54(7) ?
    C1 Ru1 O7 . . 172.08(6) ?
    C1 Ru1 C2 . . 88.62(8) ?
    C2 Ru1 Ru2 . . 97.48(5) ?
    C2 Ru1 P1 . . 94.13(6) ?
    C2 Ru1 O5 . . 175.79(7) ?
    C2 Ru1 O7 . . 94.45(7) ?
    P2 Ru2 Ru1 . . 167.331(12) ?
    O6 Ru2 Ru1 . . 82.92(3) ?
    O6 Ru2 P2 . . 87.63(4) ?
    O8 Ru2 Ru1 . . 82.89(3) ?
    O8 Ru2 P2 . . 87.27(4) ?
    O8 Ru2 O6 . . 80.62(5) ?
    C3 Ru2 Ru1 . . 96.84(6) ?
    C3 Ru2 P2 . . 92.48(6) ?
    C3 Ru2 O6 . . 95.75(7) ?
    C3 Ru2 O8 . . 176.37(7) ?
    C4 Ru2 Ru1 . . 91.53(5) ?
    C4 Ru2 P2 . . 97.32(5) ?
    C4 Ru2 O6 . . 173.44(6) ?
    C4 Ru2 O8 . . 95.27(7) ?
    C4 Ru2 C3 . . 88.36(8) ?
    C9 P1 Ru1 . . 119.36(6) ?
    C15 P1 Ru1 . . 122.72(6) ?
    C15 P1 C9 . . 96.45(8) ?
    C21 P1 Ru1 . . 105.04(6) ?
    C21 P1 C9 . . 105.33(8) ?
    C21 P1 C15 . . 106.37(8) ?
    C27 P2 Ru2 . . 116.62(6) ?
    C33 P2 Ru2 . . 122.94(6) ?
    C33 P2 C27 . . 98.10(8) ?
    C39 P2 Ru2 . . 108.31(6) ?
    C39 P2 C27 . . 105.09(8) ?
    C39 P2 C33 . . 103.84(8) ?
    C5 O5 Ru1 . . 121.19(11) ?
    C5 O6 Ru2 . . 119.35(11) ?
    C7 O7 Ru1 . . 119.76(11) ?
    C7 O8 Ru2 . . 121.42(12) ?
    O1 C1 Ru1 . . 177.74(16) ?
    O2 C2 Ru1 . . 177.91(17) ?
    O3 C3 Ru2 . . 177.63(17) ?
    O4 C4 Ru2 . . 179.8(2) ?
    O5 C5 C6 . . 114.91(16) ?
    O6 C5 O5 . . 129.61(17) ?
    O6 C5 C6 . . 115.42(16) ?
    F1 C6 F2 . . 106.98(17) ?
    F1 C6 C5 . . 109.41(16) ?
    F2 C6 C5 . . 111.95(17) ?
    F3 C6 F1 . . 109.76(19) ?
    F3 C6 F2 . . 106.44(17) ?
    F3 C6 C5 . . 112.13(16) ?
    O7 C7 O8 . . 129.30(17) ?
    O7 C7 C8 . . 114.83(15) ?
    O8 C7 C8 . . 115.81(16) ?
    F4 C8 F5 . . 108.19(17) ?
    F4 C8 F6 . . 107.92(16) ?
    F4 C8 C7 . . 112.14(16) ?
    F5 C8 C7 . . 109.66(16) ?
    F6 C8 F5 . . 107.47(17) ?
    F6 C8 C7 . . 111.28(16) ?
    C10 C9 P1 . . 116.86(13) ?
    C14 C9 P1 . . 127.57(14) ?
    C14 C9 C10 . . 115.55(16) ?
    F7 C10 C9 . . 119.49(16) ?
    F7 C10 C11 . . 117.19(16) ?
    C11 C10 C9 . . 123.29(17) ?
    F8 C11 C10 . . 120.82(17) ?
    F8 C11 C12 . . 120.18(17) ?
    C10 C11 C12 . . 118.99(17) ?
    F9 C12 C11 . . 120.49(17) ?
    F9 C12 C13 . . 119.82(17) ?
    C13 C12 C11 . . 119.69(17) ?
    F10 C13 C12 . . 120.23(16) ?
    F10 C13 C14 . . 119.67(17) ?
    C12 C13 C14 . . 120.10(16) ?
    F11 C14 C9 . . 121.53(16) ?
    F11 C14 C13 . . 116.21(15) ?
    C13 C14 C9 . . 122.25(17) ?
    C16 C15 P1 . . 121.38(13) ?
    C16 C15 C20 . . 116.15(16) ?
    C20 C15 P1 . . 121.79(14) ?
    F12 C16 C15 . . 121.10(16) ?
    F12 C16 C17 . . 116.86(16) ?
    C17 C16 C15 . . 122.01(17) ?
    F13 C17 C16 . . 120.68(17) ?
    F13 C17 C18 . . 119.50(17) ?
    C18 C17 C16 . . 119.82(17) ?
    F14 C18 C17 . . 119.57(18) ?
    F14 C18 C19 . . 120.67(18) ?
    C19 C18 C17 . . 119.77(18) ?
    F15 C19 C18 . . 119.84(17) ?
    F15 C19 C20 . . 120.57(17) ?
    C20 C19 C18 . . 119.58(17) ?
    F16 C20 C15 . . 119.74(16) ?
    F16 C20 C19 . . 117.68(16) ?
    C19 C20 C15 . . 122.58(17) ?
    C22 C21 P1 . . 125.72(15) ?
    C22 C21 C26 . . 116.17(17) ?
    C26 C21 P1 . . 117.16(14) ?
    F17 C22 C21 . . 121.11(18) ?
    F17 C22 C23 . . 117.12(18) ?
    C23 C22 C21 . . 121.76(19) ?
    F18 C23 C22 . . 120.4(2) ?
    F18 C23 C24 . . 119.81(19) ?
    C24 C23 C22 . . 119.76(19) ?
    F19 C24 C23 . . 120.3(2) ?
    F19 C24 C25 . . 119.7(2) ?
    C25 C24 C23 . . 120.05(19) ?
    F20 C25 C24 . . 120.36(19) ?
    F20 C25 C26 . . 120.6(2) ?
    C26 C25 C24 . . 119.0(2) ?
    F21 C26 C21 . . 118.74(16) ?
    F21 C26 C25 . . 118.15(18) ?
    C25 C26 C21 . . 123.11(19) ?
    C28 C27 P2 . . 128.60(14) ?
    C32 C27 P2 . . 115.93(13) ?
    C32 C27 C28 . . 115.34(16) ?
    F22 C28 C27 . . 121.64(16) ?
    F22 C28 C29 . . 115.73(16) ?
    C29 C28 C27 . . 122.58(18) ?
    F23 C29 C28 . . 119.79(18) ?
    F23 C29 C30 . . 120.08(17) ?
    C30 C29 C28 . . 120.05(18) ?
    F24 C30 C29 . . 120.72(18) ?
    F24 C30 C31 . . 119.90(19) ?
    C29 C30 C31 . . 119.34(17) ?
    F25 C31 C30 . . 120.18(17) ?
    F25 C31 C32 . . 120.11(18) ?
    C32 C31 C30 . . 119.69(18) ?
    F26 C32 C27 . . 119.67(16) ?
    F26 C32 C31 . . 117.31(16) ?
    C31 C32 C27 . . 123.00(17) ?
    C34 C33 P2 . . 123.07(13) ?
    C34 C33 C38 . . 115.81(16) ?
    C38 C33 P2 . . 121.12(13) ?
    F27 C34 C33 . . 121.32(16) ?
    F27 C34 C35 . . 116.51(16) ?
    C35 C34 C33 . . 122.17(17) ?
    F28 C35 C34 . . 120.35(17) ?
    F28 C35 C36 . . 119.44(17) ?
    C36 C35 C34 . . 120.20(17) ?
    F29 C36 C35 . . 120.19(17) ?
    F29 C36 C37 . . 120.39(17) ?
    C37 C36 C35 . . 119.39(17) ?
    F30 C37 C36 . . 120.12(17) ?
    F30 C37 C38 . . 120.27(17) ?
    C38 C37 C36 . . 119.60(17) ?
    F31 C38 C33 . . 119.89(16) ?
    F31 C38 C37 . . 117.29(16) ?
    C37 C38 C33 . . 122.80(17) ?
    C40 C39 P2 . . 117.53(14) ?
    C44 C39 P2 . . 125.25(14) ?
    C44 C39 C40 . . 116.74(17) ?
    F32 C40 C39 . . 119.65(16) ?
    F32 C40 C41 . . 118.04(17) ?
    C41 C40 C39 . . 122.30(18) ?
    F33 C41 C40 . . 120.42(18) ?
    F33 C41 C42 . . 120.30(18) ?
    C42 C41 C40 . . 119.27(19) ?
    F34 C42 C41 . . 120.0(2) ?
    F34 C42 C43 . . 119.9(2) ?
    C43 C42 C41 . . 120.05(18) ?
    F35 C43 C42 . . 119.84(18) ?
    F35 C43 C44 . . 120.28(19) ?
    C42 C43 C44 . . 119.87(19) ?
    F36 C44 C39 . . 121.45(17) ?
    F36 C44 C43 . . 116.87(17) ?
    C43 C44 C39 . . 121.67(18) ?
loop_
    _geom_torsion_atom_site_label_1
    _geom_torsion_atom_site_label_2
    _geom_torsion_atom_site_label_3
    _geom_torsion_atom_site_label_4
    _geom_torsion_site_symmetry_1
    _geom_torsion_site_symmetry_2
    _geom_torsion_site_symmetry_3
    _geom_torsion_site_symmetry_4
    _geom_torsion
    _geom_torsion_publ_flag
    Ru1 P1 C9 C10 . . . . -53.63(15) ?
    Ru1 P1 C9 C14 . . . . 127.94(14) ?
    Ru1 P1 C15 C16 . . . . 25.80(18) ?
    Ru1 P1 C15 C20 . . . . -164.02(13) ?
    Ru1 P1 C21 C22 . . . . 99.35(16) ?
    Ru1 P1 C21 C26 . . . . -68.99(14) ?
    Ru1 O5 C5 O6 . . . . 3.0(3) ?
    Ru1 O5 C5 C6 . . . . -173.87(12) ?
    Ru1 O7 C7 O8 . . . . -14.1(3) ?
    Ru1 O7 C7 C8 . . . . 163.10(12) ?
    Ru2 P2 C27 C28 . . . . 129.05(15) ?
    Ru2 P2 C27 C32 . . . . -55.44(15) ?
    Ru2 P2 C33 C34 . . . . -1.75(18) ?
    Ru2 P2 C33 C38 . . . . 177.97(12) ?
    Ru2 P2 C39 C40 . . . . -67.41(14) ?
    Ru2 P2 C39 C44 . . . . 104.37(16) ?
    Ru2 O6 C5 O5 . . . . -19.3(3) ?
    Ru2 O6 C5 C6 . . . . 157.54(12) ?
    Ru2 O8 C7 O7 . . . . -3.5(3) ?
    Ru2 O8 C7 C8 . . . . 179.31(12) ?
    P1 C9 C10 F7 . . . . -2.9(2) ?
    P1 C9 C10 C11 . . . . 179.01(15) ?
    P1 C9 C14 F11 . . . . 2.2(3) ?
    P1 C9 C14 C13 . . . . -177.63(14) ?
    P1 C15 C16 F12 . . . . -8.0(2) ?
    P1 C15 C16 C17 . . . . 169.67(15) ?
    P1 C15 C20 F16 . . . . 7.2(2) ?
    P1 C15 C20 C19 . . . . -172.48(15) ?
    P1 C21 C22 F17 . . . . 6.9(3) ?
    P1 C21 C22 C23 . . . . -172.66(15) ?
    P1 C21 C26 F21 . . . . -5.7(2) ?
    P1 C21 C26 C25 . . . . 174.38(15) ?
    P2 C27 C28 F22 . . . . -1.2(3) ?
    P2 C27 C28 C29 . . . . 176.09(14) ?
    P2 C27 C32 F26 . . . . 2.8(2) ?
    P2 C27 C32 C31 . . . . -175.54(14) ?
    P2 C33 C34 F27 . . . . -1.6(2) ?
    P2 C33 C34 C35 . . . . 179.14(14) ?
    P2 C33 C38 F31 . . . . 3.6(2) ?
    P2 C33 C38 C37 . . . . -178.17(14) ?
    P2 C39 C40 F32 . . . . -5.2(2) ?
    P2 C39 C40 C41 . . . . 176.12(14) ?
    P2 C39 C44 F36 . . . . 5.4(3) ?
    P2 C39 C44 C43 . . . . -175.33(15) ?
    F7 C10 C11 F8 . . . . 1.7(3) ?
    F7 C10 C11 C12 . . . . -178.74(16) ?
    F8 C11 C12 F9 . . . . 2.2(3) ?
    F8 C11 C12 C13 . . . . -178.22(17) ?
    F9 C12 C13 F10 . . . . -0.4(3) ?
    F9 C12 C13 C14 . . . . 178.82(16) ?
    F10 C13 C14 F11 . . . . -3.2(2) ?
    F10 C13 C14 C9 . . . . 176.72(16) ?
    F12 C16 C17 F13 . . . . 0.9(3) ?
    F12 C16 C17 C18 . . . . -179.30(17) ?
    F13 C17 C18 F14 . . . . -2.2(3) ?
    F13 C17 C18 C19 . . . . 177.86(18) ?
    F14 C18 C19 F15 . . . . 0.1(3) ?
    F14 C18 C19 C20 . . . . 179.17(18) ?
    F15 C19 C20 F16 . . . . 2.1(3) ?
    F15 C19 C20 C15 . . . . -178.16(17) ?
    F17 C22 C23 F18 . . . . 1.6(3) ?
    F17 C22 C23 C24 . . . . -178.53(17) ?
    F18 C23 C24 F19 . . . . 1.5(3) ?
    F18 C23 C24 C25 . . . . -178.45(18) ?
    F19 C24 C25 F20 . . . . -2.4(3) ?
    F19 C24 C25 C26 . . . . 178.93(18) ?
    F20 C25 C26 F21 . . . . -1.0(3) ?
    F20 C25 C26 C21 . . . . 178.92(17) ?
    F22 C28 C29 F23 . . . . -0.5(2) ?
    F22 C28 C29 C30 . . . . 176.14(16) ?
    F23 C29 C30 F24 . . . . -0.3(3) ?
    F23 C29 C30 C31 . . . . 177.54(17) ?
    F24 C30 C31 F25 . . . . -0.3(3) ?
    F24 C30 C31 C32 . . . . 177.99(17) ?
    F25 C31 C32 F26 . . . . -1.0(3) ?
    F25 C31 C32 C27 . . . . 177.38(17) ?
    F27 C34 C35 F28 . . . . -1.7(3) ?
    F27 C34 C35 C36 . . . . 179.90(16) ?
    F28 C35 C36 F29 . . . . 1.0(3) ?
    F28 C35 C36 C37 . . . . -177.21(17) ?
    F29 C36 C37 F30 . . . . 0.3(3) ?
    F29 C36 C37 C38 . . . . -178.47(17) ?
    F30 C37 C38 F31 . . . . -1.7(3) ?
    F30 C37 C38 C33 . . . . -179.96(17) ?
    F32 C40 C41 F33 . . . . 0.5(3) ?
    F32 C40 C41 C42 . . . . 179.82(17) ?
    F33 C41 C42 F34 . . . . -1.8(3) ?
    F33 C41 C42 C43 . . . . 178.45(18) ?
    F34 C42 C43 F35 . . . . -0.1(3) ?
    F34 C42 C43 C44 . . . . -178.79(18) ?
    F35 C43 C44 F36 . . . . 1.9(3) ?
    F35 C43 C44 C39 . . . . -177.38(18) ?
    O5 C5 C6 F1 . . . . 100.7(2) ?
    O5 C5 C6 F2 . . . . -140.89(17) ?
    O5 C5 C6 F3 . . . . -21.3(2) ?
    O6 C5 C6 F1 . . . . -76.6(2) ?
    O6 C5 C6 F2 . . . . 41.8(2) ?
    O6 C5 C6 F3 . . . . 161.38(18) ?
    O7 C7 C8 F4 . . . . 171.27(16) ?
    O7 C7 C8 F5 . . . . -68.5(2) ?
    O7 C7 C8 F6 . . . . 50.3(2) ?
    O8 C7 C8 F4 . . . . -11.1(2) ?
    O8 C7 C8 F5 . . . . 109.11(19) ?
    O8 C7 C8 F6 . . . . -132.12(17) ?
    C9 P1 C15 C16 . . . . -105.42(16) ?
    C9 P1 C15 C20 . . . . 64.75(16) ?
    C9 P1 C21 C22 . . . . -133.77(16) ?
    C9 P1 C21 C26 . . . . 57.88(15) ?
    C9 C10 C11 F8 . . . . 179.83(17) ?
    C9 C10 C11 C12 . . . . -0.6(3) ?
    C10 C9 C14 F11 . . . . -176.22(15) ?
    C10 C9 C14 C13 . . . . 3.9(3) ?
    C10 C11 C12 F9 . . . . -177.32(17) ?
    C10 C11 C12 C13 . . . . 2.2(3) ?
    C11 C12 C13 F10 . . . . -179.93(16) ?
    C11 C12 C13 C14 . . . . -0.7(3) ?
    C12 C13 C14 F11 . . . . 177.64(16) ?
    C12 C13 C14 C9 . . . . -2.5(3) ?
    C14 C9 C10 F7 . . . . 175.71(15) ?
    C14 C9 C10 C11 . . . . -2.4(3) ?
    C15 P1 C9 C10 . . . . 79.82(15) ?
    C15 P1 C9 C14 . . . . -98.61(17) ?
    C15 P1 C21 C22 . . . . -32.13(18) ?
    C15 P1 C21 C26 . . . . 159.53(14) ?
    C15 C16 C17 F13 . . . . -176.87(17) ?
    C15 C16 C17 C18 . . . . 2.9(3) ?
    C16 C15 C20 F16 . . . . 177.90(16) ?
    C16 C15 C20 C19 . . . . -1.8(3) ?
    C16 C17 C18 F14 . . . . 178.07(18) ?
    C16 C17 C18 C19 . . . . -1.9(3) ?
    C17 C18 C19 F15 . . . . -179.91(18) ?
    C17 C18 C19 C20 . . . . -0.9(3) ?
    C18 C19 C20 F16 . . . . -176.94(17) ?
    C18 C19 C20 C15 . . . . 2.8(3) ?
    C20 C15 C16 F12 . . . . -178.75(16) ?
    C20 C15 C16 C17 . . . . -1.0(3) ?
    C21 P1 C9 C10 . . . . -171.20(14) ?
    C21 P1 C9 C14 . . . . 10.36(18) ?
    C21 P1 C15 C16 . . . . 146.49(15) ?
    C21 P1 C15 C20 . . . . -43.34(17) ?
    C21 C22 C23 F18 . . . . -178.78(17) ?
    C21 C22 C23 C24 . . . . 1.1(3) ?
    C22 C21 C26 F21 . . . . -175.20(15) ?
    C22 C21 C26 C25 . . . . 4.9(3) ?
    C22 C23 C24 F19 . . . . -178.31(18) ?
    C22 C23 C24 C25 . . . . 1.7(3) ?
    C23 C24 C25 F20 . . . . 177.65(18) ?
    C23 C24 C25 C26 . . . . -1.1(3) ?
    C24 C25 C26 F21 . . . . 177.75(17) ?
    C24 C25 C26 C21 . . . . -2.4(3) ?
    C26 C21 C22 F17 . . . . 175.38(16) ?
    C26 C21 C22 C23 . . . . -4.2(3) ?
    C27 P2 C33 C34 . . . . -130.90(16) ?
    C27 P2 C33 C38 . . . . 48.82(16) ?
    C27 P2 C39 C40 . . . . 57.90(15) ?
    C27 P2 C39 C44 . . . . -130.31(16) ?
    C27 C28 C29 F23 . . . . -177.95(16) ?
    C27 C28 C29 C30 . . . . -1.3(3) ?
    C28 C27 C32 F26 . . . . 178.87(15) ?
    C28 C27 C32 C31 . . . . 0.6(3) ?
    C28 C29 C30 F24 . . . . -176.88(17) ?
    C28 C29 C30 C31 . . . . 0.9(3) ?
    C29 C30 C31 F25 . . . . -178.15(17) ?
    C29 C30 C31 C32 . . . . 0.2(3) ?
    C30 C31 C32 F26 . . . . -179.28(16) ?
    C30 C31 C32 C27 . . . . -0.9(3) ?
    C32 C27 C28 F22 . . . . -176.75(15) ?
    C32 C27 C28 C29 . . . . 0.6(3) ?
    C33 P2 C27 C28 . . . . -97.66(17) ?
    C33 P2 C27 C32 . . . . 77.84(14) ?
    C33 P2 C39 C40 . . . . 160.42(14) ?
    C33 P2 C39 C44 . . . . -27.80(18) ?
    C33 C34 C35 F28 . . . . 177.64(16) ?
    C33 C34 C35 C36 . . . . -0.8(3) ?
    C34 C33 C38 F31 . . . . -176.66(16) ?
    C34 C33 C38 C37 . . . . 1.6(3) ?
    C34 C35 C36 F29 . . . . 179.41(17) ?
    C34 C35 C36 C37 . . . . 1.2(3) ?
    C35 C36 C37 F30 . . . . 178.53(17) ?
    C35 C36 C37 C38 . . . . -0.3(3) ?
    C36 C37 C38 F31 . . . . 177.10(17) ?
    C36 C37 C38 C33 . . . . -1.2(3) ?
    C38 C33 C34 F27 . . . . 178.72(16) ?
    C38 C33 C34 C35 . . . . -0.6(3) ?
    C39 P2 C27 C28 . . . . 9.11(18) ?
    C39 P2 C27 C32 . . . . -175.39(13) ?
    C39 P2 C33 C34 . . . . 121.29(16) ?
    C39 P2 C33 C38 . . . . -58.99(16) ?
    C39 C40 C41 F33 . . . . 179.16(16) ?
    C39 C40 C41 C42 . . . . -1.5(3) ?
    C40 C39 C44 F36 . . . . 177.24(16) ?
    C40 C39 C44 C43 . . . . -3.5(3) ?
    C40 C41 C42 F34 . . . . 178.90(18) ?
    C40 C41 C42 C43 . . . . -0.9(3) ?
    C41 C42 C43 F35 . . . . 179.65(19) ?
    C41 C42 C43 C44 . . . . 1.0(3) ?
    C42 C43 C44 F36 . . . . -179.42(18) ?
    C42 C43 C44 C39 . . . . 1.3(3) ?
    C44 C39 C40 F32 . . . . -177.74(16) ?
    C44 C39 C40 C41 . . . . 3.6(3) ?
_shelx_space_group_comment
;
The symmetry employed for this shelxl refinement is uniquely defined
by the following loop, which should always be used as a source of
symmetry information in preference to the above space-group names.
They are only intended as comments.
;
_shelx_estimated_absorpt_T_min     ?
_shelx_estimated_absorpt_T_max     ?
_shelx_hkl_file
;
   0   0  -2    7.20    0.69
   0   0  -3    0.43    0.20
   0   0  -3    0.80    0.39
   0   0  -4   83.11    3.47
   0   0   4   76.78    3.18
   0   0  -4   85.14    4.09
   0   0  -4   81.39    3.80
   0   0  -5    0.14    0.32
   0   0  -5    0.15    0.50
   0   0   5    0.79    0.24
   0   0  -5    0.23    0.46
   0   0  -5    0.75    0.60
   0   0  -6   18.03    1.35
   0   0  -6   18.17    1.67
   0   0  -6   18.79    1.93
   0   0  -7    1.17    0.45
   0   0  -7    0.16    0.57
   0   0  -7    0.65    0.75
   0   0  -8   81.47    4.05
   0   0  -8   82.44    4.72
   0   0  -8   83.21    5.20
   0   0  -9    0.12    0.38
   0   0  -9    0.44    0.62
   0   0  -9    0.86    0.81
   0   0 -10   70.53    3.82
   0   0 -10   70.79    4.68
   0   0 -10   73.63    5.23
   0   0 -11    1.12    0.53
   0   0 -11    0.37    0.87
   0   0 -12 1025.96   40.70
   0   0 -12 1103.84   39.84
   0   0 -12  943.69   37.66
   0   0 -12 1004.55   39.78
   0   0 -13    1.35    1.00
   0   0 -13    3.19    1.47
   0   0 -13    0.89    0.61
   0   0 -13    1.47    1.14
   0   0 -14  192.14   10.64
   0   0 -14  190.94   10.31
   0   0 -14  182.87   11.18
   0   0 -15   -0.44    0.78
   0   0 -15    2.01    1.19
   0   0 -15   -0.55    1.40
   0   0 -16 1091.66   44.77
   0   0 -16 1128.95   46.41
   0   0 -16 1080.90   44.36
   0   0 -17   -0.51    1.01
   0   0 -17   -0.66    1.33
   0   0 -17    0.94    0.84
   0   0 -18  854.89   36.46
   0   0 -18  840.94   35.99
   0   0 -18  859.10   38.26
   0   0 -19   -0.22    0.77
   0   0 -19    0.89    0.79
   0   0 -19    0.23    0.64
   0   0 -19    0.53    0.94
   0   0 -19    0.57    0.88
   0   0 -19   -0.23    0.73
   0   0 -20    1.68    0.86
   0   0 -20    1.26    0.70
   0   0 -20    0.24    1.03
   0   0 -20    2.77    0.99
   0   0 -20    1.90    0.90
   0   0 -20    3.40    1.17
   0   0 -20    2.20    1.30
   0   0 -20    1.78    1.40
   0   0 -20    2.12    0.99
   0   0 -21   -0.25    0.97
   0   0 -21   -0.26    1.09
   0   0 -21    1.23    0.88
   0   0 -21    0.50    0.87
   0   0 -21    3.61    1.20
   0   0 -21    0.61    1.08
   0   0 -21    0.57    0.88
   0   0 -21   -0.25    0.80
   0   0 -22   27.49    2.81
   0   0 -22   18.70    2.45
   0   0 -22   25.08    2.75
   0   0 -22   28.98    2.71
   0   0 -22   21.17    2.52
   0   0 -22   28.05    2.79
   0   0 -22   28.78    2.97
   0   0 -23   -0.28    1.18
   0   0 -23    0.27    0.95
   0   0 -23    0.28    1.20
   0   0 -23   -0.53    1.07
   0   0 -23    1.38    1.02
   0   0 -23   -0.23    0.94
   0   0 -24   97.79    6.09
   0   0 -24  110.47    5.97
   0   0 -24   89.89    5.97
   0   0 -24   97.65    6.11
   0   0 -24   90.68    5.99
   0   0 -24  109.35    6.26
   0   0 -25    1.12    1.04
   0   0 -25   -0.57    1.26
   0   0 -25    1.10    1.13
   0   0 -25    0.29    1.38
   0   0 -25    0.24    0.85
   0   0 -25    0.57    1.21
   0   0 -26  547.17   22.94
   0   0 -26  546.71   22.32
   0   0 -26  547.40   22.81
   0   0 -26  525.17   22.83
   0   0 -26  559.73   22.96
   0   0 -26  571.84   22.49
   0   0 -27    0.27    1.41
   0   0 -27   -0.42    1.10
   0   0 -27    1.80    1.22
   0   0 -27    0.54    1.00
   0   0 -27    0.53    1.07
   0   0 -27    1.09    1.02
   0   0 -28   62.57    4.37
   0   0 -28   51.62    3.47
   0   0 -28   55.35    3.69
   0   0 -28   59.87    4.15
   0   0 -28   58.85    4.24
   0   0 -28   59.49    4.18
   0   0 -28   51.45    3.68
   0   0 -29   -0.23    1.04
   0   0 -29    0.16    0.86
   0   0 -29    2.74    1.19
   0   0 -29   -0.18    0.77
   0   0 -29    1.63    1.00
   0   0 -29   -0.43    1.04
   0   0 -30  930.25   34.87
   0   0 -30  879.50   34.90
   0   0 -30  871.44   34.36
   0   0 -30  946.50   35.09
   0   0 -31    0.17    0.86
   0   0 -31    1.01    0.71
   0   0 -31   -0.16    0.90
   0   0 -32    1.28    0.75
   0   0 -32    1.47    0.82
   0   0 -32    2.38    0.85
   0   0 -33    0.11    0.66
   0   0 -33   -0.32    0.60
   0   0 -34  101.99    4.43
   0   0 -34   97.54    4.29
   0   1   0    0.39    0.18
   0   1   0    0.55    0.20
   0   1   1    0.36    0.21
   0   1  -1    0.41    0.25
   0   1   2    0.66    0.28
   0   1  -2    0.47    0.33
   0   1  -3    0.53    0.40
   0   1  -3    0.23    0.22
   0   1  -4    0.80    0.40
   0   1  -4    0.41    0.32
   0   1   4    0.53    0.32
   0  -1  -4    0.84    0.24
   0   1  -4    0.65    0.41
   0   1  -5    0.33    0.58
   0   1   5    0.08    0.36
   0   1  -5    0.73    0.43
   0   1  -5    0.37    0.44
   0   1  -5    0.32    0.42
   0  -1  -5    0.89    0.29
   0  -1   5    0.47    0.25
   0  -1  -6   -0.17    0.68
   0   1  -6    0.58    0.48
   0   1  -6    0.20    0.73
   0  -1  -6    0.35    0.68
   0   1   6    1.81    0.52
   0   1  -6    0.90    0.63
   0   1  -6    0.73    0.52
   0  -1  -6    0.60    0.31
   0  -1   6    0.37    0.25
   0  -1  -7    0.45    0.28
   0   1  -7    0.54    0.50
   0  -1  -7   -0.21    0.71
   0  -1  -7    0.38    0.64
   0   1   7    1.45    0.52
   0  -1   7    1.29    0.29
   0   1  -7    0.42    0.47
   0   1  -7   -0.23    0.80
   0   1  -8    0.81    0.65
   0   1  -8   -0.15    0.56
   0  -1  -8    0.94    0.37
   0   1  -8    1.81    0.72
   0  -1  -8    0.44    0.65
   0   1  -9    0.16    0.44
   0  -1  -9    0.71    0.33
   0   1  -9    0.69    0.77
   0   1  -9    0.92    0.72
   0   1  -9    0.61    1.01
   0  -1  -9   -0.28    0.74
   0  -1  -9    0.25    0.73
   0   1  -9    0.76    0.56
   0  -1 -10    0.50    0.29
   0   1 -10    0.18    0.50
   0   1 -10    0.78    0.66
   0   1 -10    0.69    0.93
   0  -1 -10    0.31    0.98
   0   1 -10    2.39    1.22
   0  -1 -10    0.28    0.74
   0   1 -10    0.22    0.64
   0   1  10    0.42    0.25
   0  -1 -11    0.31    0.99
   0   1 -11    1.22    0.79
   0  -1 -11   -0.36    0.95
   0   1 -11   -0.77    1.08
   0  -1 -11    0.42    0.36
   0   1 -11    0.95    0.59
   0   1 -11    0.29    0.78
   0   1 -12   -0.43    1.01
   0   1 -12    0.27    0.65
   0  -1 -12   -0.34    0.91
   0   1 -12    1.00    0.60
   0  -1 -12    0.64    0.35
   0   1 -12    0.97    0.91
   0   1 -13    0.30    0.60
   0   1 -13    0.95    1.19
   0  -1 -13   -0.37    0.81
   0  -1 -13    2.66    1.37
   0   1 -13    0.21    0.50
   0   1 -13   -0.36    0.71
   0  -1 -14    0.41    1.03
   0  -1 -14    0.49    1.07
   0   1 -14    2.32    1.15
   0   1 -14    1.04    1.47
   0   1 -14    0.21    0.51
   0   1 -14    1.94    1.15
   0  -1 -15    1.33    1.12
   0   1 -15    0.57    1.02
   0   1 -15    0.36    0.85
   0  -1 -15   -0.54    1.18
   0  -1 -15    0.46    0.92
   0   1 -15    0.42    1.00
   0   1 -16    1.56    0.99
   0  -1 -16    1.44    1.28
   0  -1 -16    1.19    1.30
   0   1 -16    0.63    1.48
   0   1 -16    0.46    1.08
   0   1 -17    0.42    0.84
   0  -1 -17   -0.51    1.03
   0  -1 -17   -0.65    1.64
   0  -1 -17    0.53    0.82
   0   1 -17    3.42    1.57
   0  -1 -18    1.65    1.39
   0   1 -18    0.45    0.97
   0  -1 -18    2.11    1.54
   0   1 -18    0.52    1.04
   0  -1 -18    1.13    1.24
   0  -1 -19    1.33    0.86
   0   1 -19    0.23    0.88
   0  -1 -19    1.12    0.83
   0   1 -19    0.23    0.76
   0  -1 -19    0.64    0.74
   0   1 -19    0.22    0.73
   0   1 -19    0.69    0.74
   0  -1 -19    0.64    0.61
   0   1 -19    0.47    0.72
   0  -1 -19    0.58    1.16
   0  -1 -19   -0.76    1.52
   0  -1 -19   -0.91    0.88
   0  -1 -19   -0.59    1.06
   0   1 -19    1.64    1.19
   0  -1 -20    0.61    0.65
   0  -1 -20   -0.24    0.86
   0   1 -20    0.21    0.80
   0   1 -20    0.97    0.89
   0   1 -20    0.70    0.75
   0   1 -20   -0.24    0.95
   0  -1 -20    0.46    0.79
   0   1 -20   -0.57    1.01
   0  -1 -20    1.86    1.36
   0  -1 -20    0.61    1.22
   0  -1 -20    0.48    0.97
   0   1 -20    0.25    0.96
   0  -1 -20   -0.96    1.17
   0  -1 -20    0.71    0.73
   0  -1 -21    1.00    0.95
   0  -1 -21   -0.51    1.26
   0   1 -21    0.22    0.77
   0  -1 -21    1.01    1.01
   0   1 -21    0.51    0.86
   0  -1 -21    0.49    0.84
   0   1 -21    0.26    0.98
   0   1 -21    0.25    0.91
   0   1 -21    2.32    1.47
   0  -1 -21    0.64    0.99
   0  -1 -21   -0.63    1.13
   0  -1 -21   -0.26    1.07
   0   1 -21   -0.24    1.09
   0   1 -21   -0.72    1.04
   0  -1 -22    0.80    1.14
   0  -1 -22    0.26    0.91
   0   1 -22    0.83    1.04
   0   1 -22    0.47    0.78
   0  -1 -22   -0.53    1.01
   0   1 -22   -0.27    1.05
   0  -1 -22   -0.27    1.31
   0  -1 -22   -0.25    0.94
   0   1 -22    0.26    0.93
   0  -1 -22    0.64    1.00
   0   1 -22    1.01    0.96
   0  -1 -22    0.80    0.96
   0  -1 -22    0.64    1.15
   0   1 -22   -0.37    0.90
   0   1 -23    0.28    0.86
   0  -1 -23   -1.10    0.95
   0  -1 -23   -0.23    0.74
   0   1 -23   -0.96    0.88
   0  -1 -23    0.28    1.04
   0   1 -23    0.84    0.94
   0   1 -23    0.27    0.96
   0  -1 -23    0.28    0.99
   0   1 -23   -0.52    1.05
   0  -1 -23    0.28    1.01
   0   1 -23    0.28    1.02
   0  -1 -23    0.27    1.01
   0   1 -23    0.92    0.81
   0  -1 -24    0.23    0.88
   0  -1 -24    0.84    1.09
   0   1 -24   -0.57    1.05
   0   1 -24    0.24    0.95
   0   1 -24   -0.27    1.10
   0  -1 -24    0.29    1.14
   0   1 -24   -1.14    1.33
   0   1 -24   -0.27    1.11
   0  -1 -24    0.56    1.09
   0   1 -24    1.13    0.88
   0  -1 -24    0.28    1.23
   0   1 -24   -0.58    1.16
   0  -1 -24    0.28    1.09
   0   1 -24   -0.91    1.04
   0   1 -25    0.85    1.11
   0   1 -25    1.69    1.06
   0  -1 -25    1.12    1.17
   0  -1 -25    0.69    0.83
   0   1 -25   -1.75    1.56
   0  -1 -25    1.41    1.26
   0   1 -25    2.58    1.17
   0  -1 -25    0.57    1.02
   0   1 -25   -0.27    0.93
   0   1 -25    0.67    0.84
   0  -1 -26    1.35    1.02
   0   1 -26    0.94    0.99
   0  -1 -26   -0.27    1.32
   0   1 -26    0.56    1.09
   0   1 -26   -0.29    1.31
   0  -1 -26    0.28    1.10
   0  -1 -26   -0.56    1.20
   0   1 -26    0.56    1.31
   0   1 -26   -0.26    1.10
   0  -1 -26    1.09    1.09
   0   1 -26    0.21    0.87
   0   1 -27    0.89    0.91
   0   1 -27    1.07    1.18
   0  -1 -27   -0.43    0.81
   0  -1 -27   -0.53    1.15
   0   1 -27   -0.28    1.46
   0  -1 -27   -0.87    0.97
   0   1 -27    0.20    0.83
   0   1 -27    0.81    1.32
   0  -1 -27    0.54    1.02
   0  -1 -27    0.78    1.09
   0   1 -27   -0.25    1.08
   0  -1 -27   -0.79    1.25
   0   1 -28    0.76    1.24
   0  -1 -28   -0.25    1.28
   0   1 -28   -0.17    0.74
   0   1 -28   -0.35    0.85
   0  -1 -28    0.40    0.92
   0  -1 -28   -0.74    1.31
   0   1 -28   -0.23    1.14
   0  -1 -28    0.73    1.02
   0   1 -28   -0.26    1.24
   0   1 -28    0.75    0.98
   0  -1 -28    0.98    1.03
   0  -1 -28    0.98    0.84
   0   1 -28    0.21    0.96
   0   1 -29    0.93    1.08
   0  -1 -29    1.15    1.13
   0   1 -29    0.30    0.76
   0  -1 -29    0.86    0.83
   0   1 -29    0.84    0.96
   0  -1 -29    1.12    1.00
   0  -1 -29    0.66    1.01
   0   1 -29    1.18    1.11
   0   1 -29    0.46    1.03
   0  -1 -29    1.12    1.08
   0  -1 -29   -0.35    0.73
   0   1 -29    0.92    0.96
   0   1 -30    1.29    1.00
   0  -1 -30    0.39    1.00
   0  -1 -30    0.20    0.98
   0   1 -30    0.20    0.98
   0  -1 -30    1.58    0.97
   0   1 -30    2.88    1.10
   0  -1 -30    0.74    0.79
   0   1 -31    0.46    0.70
   0  -1 -31    0.33    0.76
   0   1 -31    0.69    0.79
   0   1 -31    0.66    0.66
   0  -1 -31   -0.17    0.82
   0  -1 -32    0.13    0.69
   0   1 -32    0.15    0.75
   0   1 -32    0.85    0.76
   0  -1 -32    0.54    0.73
   0  -1 -33    0.10    0.50
   0  -1 -33   -0.10    0.53
   0   1 -33    0.32    0.59
   0   1 -33    0.11    0.59
   0  -1 -33    0.33    0.57
   0   1 -34   -0.27    0.45
   0  -1 -34    1.23    0.39
   0  -1 -34   -0.15    0.49
   0   1 -34    0.07    0.47
   0   2   0 9999.00  348.80
   0   2   0 9180.02  348.92
   0   2  -1  967.28   36.23
   0   2   1  946.41   35.95
   0   2   1 1014.58   36.30
   0   2  -2   35.97    2.25
   0   2   2   33.98    2.17
   0   2  -2   35.98    1.97
   0   2  -3  573.57   21.15
   0   2   3  552.56   21.21
   0   2  -3  531.86   20.97
   0   2  -4  119.51    5.58
   0   2  -4  120.15    4.90
   0   2   4  125.88    5.65
   0   2  -4  117.89    5.32
   0   2  -5  817.81   30.50
   0   2  -5  793.88   30.50
   0   2  -5  765.56   29.64
   0   2   5  851.33   30.42
   0   2  -6   25.43    2.13
   0   2  -6   24.78    2.15
   0   2  -6   23.93    1.66
   0   2   6   25.45    1.98
   0   2  -6   23.67    2.43
   0  -2  -7  119.71    5.04
   0   2  -7  137.13    6.45
   0   2  -7  131.40    6.40
   0   2  -7  131.00    5.77
   0   2  -7  133.90    7.03
   0   2   7  131.63    6.08
   0  -2   7  120.81    5.44
   0   2  -8   32.21    3.07
   0   2  -8   31.86    2.58
   0  -2  -8   26.65    1.47
   0   2  -8   28.90    2.54
   0   2  -8   33.29    3.13
   0   2  -8   31.68    2.22
   0  -2  -8   26.14    2.69
   0  -2  -8   27.67    2.71
   0   2   8   28.84    2.26
   0  -2   8   30.53    1.82
   0   2  -9   70.02    4.93
   0   2  -9   67.47    4.15
   0   2  -9   68.84    4.31
   0  -2  -9   66.62    4.56
   0   2   9   74.45    3.50
   0   2  -9   67.66    4.93
   0   2  -9   71.72    3.84
   0  -2  -9   71.11    4.71
   0  -2   9   59.05    2.90
   0   2 -10   78.49    5.52
   0   2 -10   73.84    4.54
   0   2 -10   74.61    4.82
   0  -2 -10   77.93    5.17
   0  -2 -10   80.43    5.31
   0   2 -10   70.73    4.20
   0   2 -10   76.54    5.52
   0   2  10   78.35    3.67
   0  -2  10   59.28    2.92
   0   2 -11   18.68    2.09
   0   2 -11   17.74    2.33
   0   2 -11   17.43    2.73
   0  -2 -11   17.33    2.45
   0  -2 -11   19.54    2.66
   0   2  11   14.22    1.30
   0   2 -11   16.31    1.90
   0   2 -11   17.38    2.79
   0   2 -12  245.36   12.39
   0   2 -12  281.88   13.26
   0   2 -12  268.94   14.25
   0   2 -12  296.53   12.63
   0  -2 -12  303.35   14.00
   0   2 -12  272.00   14.28
   0  -2 -12  277.10   13.86
   0   2 -13 1968.84   76.41
   0  -2 -13 1988.45   75.77
   0   2 -13 1904.65   73.71
   0  -2 -13 2055.88   75.65
   0   2 -13 1910.72   73.71
   0   2 -13 1980.65   74.77
   0   2 -14  746.71   30.10
   0  -2 -14  772.71   32.21
   0  -2 -14  781.49   31.89
   0   2 -14  796.83   33.03
   0   2 -14  671.07   29.70
   0   2 -14  770.93   31.20
   0  -2 -15    9.57    2.35
   0   2 -15   10.74    1.84
   0  -2 -15   10.13    2.42
   0   2 -15    8.22    1.58
   0   2 -15    8.30    1.96
   0  -2 -16  918.55   40.15
   0  -2 -16 1005.77   40.02
   0   2 -16  919.16   37.76
   0   2 -16  939.29   38.86
   0  -2 -17 1072.03   44.45
   0   2 -17 1034.80   42.29
   0  -2 -17 1065.13   45.35
   0   2 -17 1073.93   43.61
   0  -2 -17 1076.55   44.44
   0  -2 -18  327.02   18.22
   0   2 -18  297.94   15.41
   0  -2 -18  346.77   17.78
   0   2 -18  333.67   16.80
   0  -2 -18  358.88   17.89
   0  -2 -19  141.52    7.26
   0   2 -19  134.93    7.23
   0   2 -19  145.27    7.40
   0   2 -19  151.25    7.22
   0   2 -19  140.21    7.18
   0   2 -19  147.14    7.39
   0  -2 -19  149.85   11.05
   0  -2 -19  128.89    9.88
   0  -2 -19  130.95    7.08
   0  -2 -19  131.89    9.90
   0   2 -19  137.69    9.41
   0  -2 -20   51.67    5.77
   0   2 -20   49.30    5.10
   0  -2 -20   42.00    3.42
   0   2 -20   46.68    3.55
   0   2 -20   43.35    3.60
   0  -2 -20   44.48    3.48
   0   2 -20   46.58    3.44
   0   2 -20   37.73    3.25
   0  -2 -20   50.33    3.70
   0  -2 -20   40.95    3.15
   0   2 -20   40.95    3.42
   0  -2 -20   43.62    3.24
   0  -2 -20   57.33    6.11
   0  -2 -20   46.27    6.09
   0   2 -20   41.70    3.37
   0  -2 -20   42.56    3.40
   0   2 -20   46.29    3.36
   0   2 -20   45.67    3.24
   0  -2 -21   54.06    3.95
   0   2 -21   49.40    3.87
   0   2 -21   48.56    3.88
   0   2 -21   48.11    3.73
   0  -2 -21   57.38    4.04
   0   2 -21   54.47    3.80
   0  -2 -21   39.26    3.28
   0   2 -21   58.34    4.10
   0  -2 -21   45.10    5.52
   0  -2 -21   49.96    3.85
   0  -2 -21   47.02    5.79
   0   2 -21   51.42    3.81
   0   2 -21   52.81    3.57
   0  -2 -22  162.63    8.26
   0   2 -22  155.45    8.20
   0   2 -22  159.37    8.30
   0  -2 -22  150.48    8.10
   0   2 -22  150.69    8.02
   0   2 -22  172.86    8.19
   0   2 -22  122.66    7.71
   0   2 -22  168.88    8.32
   0   2 -22  145.88    8.18
   0  -2 -22  154.88    8.16
   0  -2 -22  156.26   11.15
   0  -2 -22  168.94   11.64
   0   2 -22  158.98    7.79
   0   2 -22  156.39    8.04
   0   2 -22  165.75    7.77
   0   2 -23    8.32    1.77
   0  -2 -23    7.53    1.57
   0  -2 -23   11.39    1.93
   0  -2 -23   10.89    1.80
   0   2 -23   10.08    1.83
   0   2 -23    6.11    1.45
   0   2 -23    7.05    1.54
   0  -2 -23    8.43    1.75
   0   2 -23   13.52    2.03
   0   2 -23   10.14    1.59
   0  -2 -23   11.37    2.86
   0   2 -23    6.02    1.44
   0   2 -23    8.26    1.46
   0  -2 -24   89.60    5.55
   0  -2 -24   84.93    5.15
   0   2 -24   91.33    5.43
   0   2 -24   76.45    5.37
   0   2 -24   83.99    4.91
   0   2 -24   83.12    5.44
   0  -2 -24   75.61    5.36
   0  -2 -24   77.98    5.31
   0   2 -24   92.47    5.57
   0   2 -24   87.16    5.68
   0   2 -24   91.67    5.20
   0  -2 -24   83.20    5.53
   0   2 -25   35.07    3.10
   0  -2 -25   38.62    3.38
   0   2 -25   37.66    3.38
   0  -2 -25   31.95    2.94
   0   2 -25   35.55    2.84
   0   2 -25   34.66    3.26
   0  -2 -25   31.88    3.27
   0   2 -25   34.76    3.21
   0   2 -25   29.58    3.19
   0  -2 -25   32.44    3.16
   0   2 -25   32.94    2.85
   0   2 -26   88.85    5.28
   0   2 -26   74.40    5.28
   0  -2 -26   83.80    5.39
   0  -2 -26   82.25    4.97
   0   2 -26   84.10    4.69
   0   2 -26   83.49    4.87
   0  -2 -26   82.70    5.41
   0   2 -26   84.50    5.52
   0   2 -26   83.56    5.25
   0  -2 -26   76.48    5.21
   0   2 -27  479.31   18.94
   0  -2 -27  454.98   19.59
   0   2 -27  485.29   18.84
   0   2 -27  472.16   19.42
   0  -2 -27  430.88   19.45
   0  -2 -27  428.55   19.30
   0   2 -27  446.01   19.63
   0   2 -27  467.43   19.66
   0  -2 -27  484.07   19.08
   0   2 -27  472.83   19.26
   0  -2 -27  457.58   19.49
   0   2 -28    2.63    0.96
   0  -2 -28    2.99    1.28
   0  -2 -28    1.64    0.90
   0   2 -28    2.57    0.89
   0  -2 -28    2.60    1.22
   0  -2 -28    3.92    1.35
   0   2 -28    3.87    1.39
   0   2 -28    2.03    1.16
   0   2 -28    1.76    1.23
   0  -2 -28    2.06    1.02
   0   2 -28    2.30    1.15
   0  -2 -28    4.31    1.29
   0  -2 -29   95.71    5.49
   0   2 -29   88.51    4.75
   0  -2 -29   90.32    5.01
   0  -2 -29   91.14    5.38
   0   2 -29   81.63    5.30
   0   2 -29   94.70    5.25
   0  -2 -29   91.77    5.35
   0  -2 -29   99.67    5.01
   0   2 -29  100.05    5.61
   0   2 -29   86.01    5.01
   0  -2 -30  942.40   36.42
   0  -2 -30  937.46   35.85
   0   2 -30  974.68   36.52
   0  -2 -30  930.43   35.71
   0  -2 -30  940.12   36.31
   0   2 -30  925.71   35.96
   0   2 -30  956.81   36.17
   0  -2 -30  968.27   36.44
   0  -2 -31  332.22   13.45
   0  -2 -31  301.86   13.24
   0   2 -31  325.40   13.49
   0   2 -31  318.43   13.05
   0  -2 -31  327.71   13.47
   0   2 -32   21.75    1.90
   0  -2 -32   24.54    1.96
   0   2 -32   22.37    1.73
   0  -2 -32   23.80    1.96
   0  -2 -33    9.44    1.06
   0  -2 -33   11.34    1.19
   0  -2 -33    8.82    1.03
   0   2 -33    9.13    1.12
   0  -2 -34   69.39    3.10
   0   2 -34   62.92    3.06
   0   3   0   -0.15    0.52
   0   3   0    0.24    0.47
   0   3   1    0.14    0.52
   0   3   1    0.44    0.49
   0   3  -1    0.13    0.52
   0   3   1    0.77    0.46
   0   3  -2   -0.12    0.42
   0   3   2    0.15    0.58
   0   3  -2    1.02    0.62
   0   3   3    0.32    0.66
   0   3  -3    0.22    0.48
   0   3  -3    0.86    0.61
   0   3  -3    0.71    0.62
   0   3  -4    0.57    0.56
   0   3   4    0.33    0.63
   0   3  -4    0.15    0.53
   0   3  -5    0.50    0.58
   0   3   5    0.88    0.65
   0   3  -5    0.71    0.58
   0   3  -5    0.19    0.68
   0   3  -6    0.18    0.59
   0   3   6    0.55    0.62
   0  -3  -6   -0.45    0.79
   0   3  -6    0.20    0.78
   0   3   7    0.39    0.65
   0   3  -7   -0.66    0.79
   0   3  -8    0.45    0.64
   0   3   8    0.40    0.57
   0   3   8    0.67    0.54
   0   3  -8    0.43    0.46
   0  -3  -8    0.59    0.24
   0   3  -8    0.48    0.74
   0  -3  -9    0.54    0.77
   0   3   9    0.33    0.47
   0   3   9   -0.21    0.67
   0   3  -9   -0.26    0.76
   0   3  -9    1.03    0.51
   0  -3   9    0.25    0.38
   0  -3 -10   -0.31    0.73
   0  -3 -10    0.69    0.92
   0   3  10    0.16    0.44
   0   3 -10    0.27    0.77
   0   3 -10    0.76    0.47
   0   3 -10   -1.09    0.91
   0  -3  10    0.46    0.34
   0  -3  11    0.72    0.36
   0  -3 -11   -0.38    0.95
   0  -3 -11   -0.35    0.98
   0   3  11    1.10    0.61
   0   3 -11    0.60    0.81
   0   3 -11   -0.43    1.27
   0   3 -11    0.29    0.86
   0   3 -11    0.35    0.49
   0  -3 -12    3.50    1.43
   0  -3 -12    1.23    1.10
   0   3  12    0.29    0.43
   0   3 -12    0.33    0.83
   0   3 -12    0.47    1.20
   0   3 -12   -0.31    0.73
   0   3 -12    1.37    0.68
   0  -3 -13    0.86    1.02
   0  -3 -13   -0.45    1.26
   0   3 -13    0.72    0.90
   0   3 -13    1.57    1.48
   0   3 -13    1.29    1.04
   0   3 -13    1.31    0.78
   0   3 -14    0.68    0.85
   0   3 -14    0.48    0.64
   0  -3 -14   -0.97    1.50
   0  -3 -14    0.96    0.96
   0   3 -14    0.77    0.85
   0   3 -15    0.26    0.65
   0   3 -15    0.35    0.83
   0  -3 -15    0.53    1.41
   0  -3 -15    2.10    1.48
   0   3 -15    0.83    1.05
   0   3 -16    0.55    0.69
   0  -3 -16    1.15    1.37
   0  -3 -16    1.13    1.43
   0   3 -16    1.34    1.13
   0  -3 -17    1.82    1.43
   0  -3 -17   -0.63    1.26
   0   3 -17    0.47    1.04
   0  -3 -18    1.36    1.36
   0  -3 -18   -0.65    1.29
   0   3 -18    0.50    1.00
   0   3 -19    0.52    0.81
   0  -3 -19   -0.67    1.19
   0   3 -19   -0.22    0.72
   0  -3 -19    1.11    0.79
   0   3 -19    0.91    0.90
   0  -3 -19    0.43    1.05
   0   3 -19    0.22    0.67
   0   3 -19    0.94    0.84
   0   3 -19    0.64    0.85
   0  -3 -19   -0.69    1.22
   0  -3 -19   -1.47    1.73
   0   3 -19    1.86    0.81
   0   3 -19    0.90    0.75
   0   3 -19   -0.19    1.01
   0   3 -19   -0.60    0.78
   0  -3 -19   -0.24    1.11
   0  -3 -20    0.69    1.38
   0   3 -20    1.07    0.96
   0   3 -20   -0.46    0.77
   0   3 -20   -0.19    0.58
   0   3 -20    0.48    0.80
   0  -3 -20    1.15    0.79
   0  -3 -20    0.71    0.76
   0   3 -20    0.22    0.83
   0   3 -20    0.36    0.68
   0   3 -20    1.38    0.94
   0   3 -20   -0.25    0.86
   0  -3 -20    1.27    0.85
   0  -3 -20    2.16    1.70
   0  -3 -20   -0.78    2.21
   0   3 -20   -1.24    1.11
   0   3 -20   -0.19    0.67
   0  -3 -20   -0.25    0.90
   0   3 -20    1.29    0.74
   0   3 -20   -0.21    0.95
   0   3 -20   -0.20    0.73
   0   3 -21    0.72    0.86
   0  -3 -21    0.71    1.27
   0  -3 -21    0.25    0.75
   0   3 -21    0.23    0.78
   0   3 -21    0.73    0.97
   0   3 -21   -0.26    0.81
   0   3 -21    0.18    0.65
   0  -3 -21    0.87    0.76
   0  -3 -21    0.83    2.22
   0  -3 -21   -0.75    1.34
   0   3 -21   -0.22    0.79
   0   3 -21   -0.41    1.10
   0  -3 -21    1.00    0.95
   0   3 -21   -0.76    0.91
   0  -3 -21   -0.24    1.13
   0   3 -21   -1.17    0.82
   0   3 -21    0.80    0.72
   0   3 -21   -0.23    0.81
   0  -3 -21    0.27    1.01
   0  -3 -22    0.26    0.99
   0   3 -22    1.32    0.98
   0  -3 -22    1.27    1.09
   0   3 -22   -0.25    0.98
   0  -3 -22   -0.72    1.28
   0  -3 -22    1.53    1.67
   0   3 -22    1.37    1.07
   0   3 -22    0.51    0.85
   0   3 -22    1.22    0.81
   0  -3 -22    0.53    0.91
   0   3 -22    0.37    0.64
   0   3 -22   -1.47    1.32
   0   3 -22   -0.21    0.76
   0   3 -23    0.27    1.01
   0  -3 -23    0.26    0.99
   0   3 -23    0.52    1.16
   0   3 -23   -0.28    1.01
   0   3 -23    1.46    0.80
   0   3 -23    0.75    0.89
   0   3 -23    0.51    1.08
   0  -3 -23   -0.77    1.68
   0   3 -23    1.04    0.74
   0   3 -23   -0.42    1.12
   0   3 -24    0.29    1.20
   0   3 -24    1.00    1.00
   0   3 -24    0.79    1.03
   0  -3 -24   -0.27    1.03
   0   3 -24    0.18    0.61
   0  -3 -24    1.13    1.13
   0   3 -24    0.78    0.80
   0   3 -24    1.44    0.82
   0  -3 -24    0.79    0.97
   0   3 -24    0.21    0.90
   0  -3 -25    0.22    0.80
   0   3 -25    0.25    0.94
   0  -3 -25    0.27    1.08
   0   3 -25    1.71    1.02
   0  -3 -25   -0.28    0.98
   0   3 -25    0.89    0.95
   0   3 -25    0.51    0.97
   0   3 -25    0.40    0.73
   0  -3 -25   -0.52    1.12
   0   3 -25   -0.28    1.10
   0   3 -25   -0.81    1.16
   0  -3 -26   -0.63    0.95
   0   3 -26   -0.28    1.08
   0   3 -26    0.48    0.93
   0  -3 -26    0.26    1.08
   0  -3 -26    0.27    1.12
   0   3 -26    0.85    0.89
   0   3 -26    1.24    1.08
   0  -3 -26   -0.25    1.09
   0   3 -26   -0.37    0.76
   0   3 -26   -0.27    1.10
   0   3 -26   -0.29    1.14
   0   3 -26    1.14    0.91
   0  -3 -27    1.25    1.14
   0   3 -27    4.77    1.33
   0   3 -27    0.53    1.09
   0  -3 -27    0.59    0.80
   0   3 -27    3.50    1.24
   0  -3 -27   -0.24    1.03
   0  -3 -27    3.39    1.38
   0   3 -27    0.59    0.88
   0   3 -27    0.27    1.22
   0   3 -27    1.00    0.61
   0   3 -28    0.21    0.81
   0   3 -28   -0.25    1.16
   0  -3 -28   -0.24    1.10
   0   3 -28    1.06    0.84
   0   3 -28   -0.21    0.93
   0  -3 -28    1.16    1.03
   0  -3 -28    0.18    0.79
   0   3 -28    0.25    1.01
   0   3 -29   -0.23    1.34
   0   3 -29    2.28    0.99
   0  -3 -29    0.91    0.77
   0  -3 -29    0.88    0.98
   0   3 -29    0.46    0.75
   0  -3 -29    0.21    0.87
   0   3 -29    0.37    0.91
   0   3 -29    1.12    1.08
   0  -3 -29    0.92    0.78
   0  -3 -30    0.19    0.91
   0  -3 -30   -0.15    0.70
   0  -3 -30    1.08    0.88
   0   3 -30    1.61    0.87
   0   3 -30    2.17    1.13
   0  -3 -30    0.96    0.99
   0  -3 -31    0.97    0.86
   0   3 -31    0.84    0.79
   0   3 -31   -0.27    0.73
   0  -3 -31    0.45    0.73
   0  -3 -31    0.97    0.83
   0  -3 -32    0.93    0.66
   0   3 -32    1.22    0.74
   0   3 -32    0.51    0.53
   0  -3 -32    0.52    0.66
   0  -3 -33    1.33    0.56
   0   3 -33   -0.10    0.51
   0  -3 -33    0.32    0.43
   0  -3 -33    0.19    0.51
   0   3 -34   -0.06    0.34
   0  -3 -34    0.05    0.35
   0   4   0   17.26    1.75
   0   4   0   16.71    1.96
   0   4   1 3417.29  124.79
   0   4  -1 3603.41  125.12
   0   4   1 3570.11  125.35
   0   4   1 3404.25  125.13
   0   4  -2   48.06    3.23
   0   4   2   41.33    3.15
   0   4  -2   39.02    2.88
   0   4   2   42.55    3.14
   0   4  -3  169.72    8.02
   0   4   3  171.80    8.07
   0   4  -3  164.28    7.88
   0   4  -3  158.92    7.53
   0   4   3  156.68    7.92
   0   4  -4  912.37   35.67
   0   4   4  952.06   35.75
   0   4   4  991.41   35.74
   0   4  -5 2370.62   86.17
   0   4   5 2432.98   86.30
   0   4   5 2279.36   86.30
   0   4  -5 2201.92   85.89
   0   4  -6  653.21   25.94
   0   4  -6  629.26   26.20
   0  -4  -6  672.70   26.48
   0   4   6  666.64   25.96
   0   4  -6  616.39   25.61
   0   4   6  676.72   26.18
   0   4  -7  795.25   32.72
   0   4  -7  814.12   33.11
   0  -4  -7  874.84   33.51
   0   4   7  873.83   33.03
   0   4   7  828.93   32.60
   0   4  -8   17.62    2.16
   0   4  -8   17.72    2.32
   0   4   8   19.69    2.14
   0   4   8   16.95    2.15
   0  -4  -8   16.25    2.33
   0   4  -9  301.59   12.47
   0   4  -9  285.59   12.71
   0   4   9  328.56   12.13
   0   4   9  289.37   12.25
   0  -4  10   99.20    5.52
   0   4 -10  115.95    6.74
   0   4 -10  109.68    6.78
   0  -4 -10  112.59    6.77
   0   4  10  116.56    6.11
   0  -4  11   45.75    3.06
   0   4 -11   49.28    4.14
   0   4 -11   46.00    4.13
   0  -4 -11   52.22    4.37
   0   4  11   52.70    3.61
   0   4 -12  583.16   24.51
   0   4 -12  559.74   24.63
   0  -4 -12  598.52   25.70
   0   4  12  567.78   23.04
   0  -4 -12  582.15   25.01
   0   4 -13 2682.12   99.03
   0   4 -13 2491.54   98.84
   0  -4 -13 2657.88  100.38
   0  -4 -13 2670.51   99.76
   0   4 -14  661.75   28.36
   0   4 -14  662.59   28.33
   0  -4 -14  672.68   29.27
   0  -4 -14  675.63   29.68
   0   4 -15   42.78    4.28
   0   4 -15   36.83    4.04
   0  -4 -15   43.07    4.84
   0  -4 -15   44.59    5.10
   0  -4 -16   47.08    5.26
   0  -4 -16   41.14    5.09
   0   4 -16   47.21    4.67
   0   4 -17 2365.16   87.37
   0  -4 -17 2202.78   83.26
   0  -4 -17 2426.11   89.63
   0  -4 -17 2290.22   88.90
   0   4 -18   20.67    2.16
   0  -4 -18   16.18    3.31
   0  -4 -18   21.65    4.10
   0  -4 -18   16.85    2.06
   0   4 -18   18.52    3.01
   0   4 -19  452.78   18.50
   0  -4 -19  412.10   18.25
   0   4 -19  486.04   21.69
   0  -4 -19  464.59   18.61
   0   4 -19  426.06   18.49
   0   4 -19  435.84   18.68
   0   4 -19  442.35   18.13
   0   4 -19  480.71   18.68
   0   4 -19  430.57   18.41
   0  -4 -19  448.09   18.46
   0  -4 -19  447.47   23.18
   0  -4 -19  468.54   23.45
   0   4 -19  434.28   18.53
   0   4 -19  449.78   18.65
   0   4 -19  470.34   18.48
   0   4 -19  459.11   18.35
   0  -4 -19  411.25   18.53
   0  -4 -20   51.55    3.78
   0   4 -20   57.47    3.93
   0  -4 -20   66.81    6.84
   0   4 -20   54.74    4.03
   0   4 -20   60.45    4.13
   0  -4 -20   50.72    3.78
   0   4 -20   53.43    3.57
   0   4 -20   52.56    3.86
   0   4 -20   54.54    3.88
   0  -4 -20   44.59    3.61
   0  -4 -20   60.71    6.72
   0  -4 -20   47.14    6.13
   0   4 -20   57.42    4.09
   0   4 -20   49.95    3.83
   0   4 -20   51.11    3.58
   0   4 -20   55.75    3.82
   0   4 -20   53.87    3.70
   0  -4 -20   46.56    3.81
   0   4 -20   53.25    3.53
   0  -4 -21    5.25    2.23
   0   4 -21    4.53    1.16
   0   4 -21    4.31    1.44
   0   4 -21    5.58    1.43
   0  -4 -21    7.28    1.47
   0   4 -21    5.91    1.23
   0   4 -21    4.10    1.21
   0   4 -21    4.40    1.19
   0   4 -21    4.66    1.09
   0  -4 -21    5.31    1.30
   0  -4 -21    5.60    2.49
   0  -4 -21    7.27    2.61
   0   4 -21    5.50    1.44
   0   4 -21    5.07    1.37
   0   4 -21    6.48    1.30
   0   4 -21    5.46    1.36
   0   4 -21    5.42    1.14
   0  -4 -21    5.13    1.44
   0   4 -22   29.73    3.07
   0   4 -22   37.95    3.15
   0  -4 -22   36.27    5.24
   0  -4 -22   29.50    2.95
   0   4 -22   34.79    3.12
   0   4 -22   31.30    2.71
   0   4 -22   34.71    3.11
   0   4 -22   37.30    3.18
   0  -4 -22   27.75    2.95
   0  -4 -22   34.70    3.03
   0  -4 -22   31.09    4.94
   0   4 -22   35.83    2.81
   0  -4 -22   38.15    3.38
   0   4 -22   33.22    3.19
   0   4 -22   27.70    2.93
   0   4 -22   34.01    2.77
   0   4 -22   34.23    2.95
   0   4 -22   32.58    2.97
   0   4 -23   12.67    2.11
   0   4 -23   13.23    2.06
   0  -4 -23   13.45    2.05
   0   4 -23   14.47    2.30
   0   4 -23   12.70    1.98
   0   4 -23   15.26    1.82
   0  -4 -23   13.62    2.03
   0   4 -23   18.75    2.29
   0   4 -23   14.78    2.15
   0   4 -23   16.24    2.24
   0   4 -23   16.07    2.13
   0  -4 -23   13.16    3.57
   0  -4 -23   17.24    2.40
   0   4 -23   18.67    1.98
   0   4 -23   12.44    1.92
   0   4 -24   55.81    4.15
   0   4 -24   44.37    3.90
   0   4 -24   53.79    3.97
   0   4 -24   49.06    3.91
   0  -4 -24   49.36    3.92
   0   4 -24   51.16    4.07
   0   4 -24   52.16    3.78
   0  -4 -24   51.93    4.05
   0   4 -24   54.46    3.54
   0   4 -24   51.05    4.01
   0  -4 -24   49.55    3.84
   0   4 -24   55.82    3.98
   0  -4 -24   36.53    5.50
   0   4 -24   47.60    3.41
   0  -4 -24   52.40    4.15
   0   4 -24   53.53    3.76
   0  -4 -25   89.61    5.42
   0   4 -25   83.69    5.46
   0  -4 -25   78.15    4.78
   0   4 -25   79.80    5.11
   0   4 -25   84.63    5.42
   0   4 -25   82.19    4.97
   0   4 -25   73.10    4.48
   0   4 -25   85.67    5.48
   0  -4 -25   86.95    5.45
   0   4 -25   86.36    5.21
   0  -4 -25   90.94    5.30
   0   4 -25   78.73    4.61
   0   4 -25   84.87    5.40
   0   4 -25   70.55    4.69
   0  -4 -26  189.88    9.50
   0   4 -26  210.44    9.93
   0  -4 -26  198.78    9.11
   0   4 -26  203.88    9.50
   0   4 -26  188.52    9.31
   0  -4 -26  192.90    9.36
   0   4 -26  181.91    8.56
   0   4 -26  175.64    9.40
   0  -4 -26  190.01    9.61
   0   4 -26  205.57    9.29
   0   4 -26  197.12    9.66
   0   4 -26  195.93    9.10
   0   4 -27  409.30   17.03
   0  -4 -27  373.13   16.04
   0   4 -27  402.12   16.62
   0  -4 -27  397.31   16.69
   0   4 -27  410.92   16.60
   0   4 -27  396.96   16.29
   0  -4 -27  386.23   16.81
   0   4 -27  395.64   16.80
   0   4 -27  361.67   15.98
   0   4 -28    1.00    0.80
   0   4 -28    0.48    1.08
   0  -4 -28    0.22    0.94
   0   4 -28    1.03    0.94
   0  -4 -28    1.63    0.85
   0  -4 -28    0.47    1.14
   0   4 -28    1.24    0.87
   0  -4 -29  200.57    8.93
   0   4 -29  207.46    9.33
   0  -4 -29  189.01    8.96
   0   4 -29  199.50    8.96
   0  -4 -29  192.25    9.09
   0   4 -29  183.52    8.51
   0   4 -29  183.49    9.10
   0  -4 -30    1.39    0.85
   0   4 -30    1.11    0.85
   0   4 -30    0.38    0.93
   0  -4 -30    0.84    0.75
   0   4 -30    0.37    0.95
   0  -4 -30    0.90    0.93
   0  -4 -31  448.04   17.67
   0  -4 -31  464.66   18.04
   0   4 -31  436.27   18.03
   0  -4 -31  441.75   17.80
   0   4 -31  453.00   18.11
   0   4 -31  466.41   17.83
   0   4 -32  130.73    5.89
   0  -4 -32  125.76    5.60
   0   4 -32  122.73    5.85
   0   4 -32  124.22    5.58
   0   4 -33    3.61    0.71
   0  -4 -33    2.64    0.61
   0  -4 -33    2.95    0.69
   0  -4 -33    2.54    0.47
   0   4 -33    2.55    0.67
   0   5   0   -0.25    0.90
   0   5   0    2.08    0.87
   0   5   1    1.01    0.90
   0   5  -1   -0.22    0.77
   0   5  -1    0.22    0.74
   0   5   1    1.56    0.80
   0   5  -2   -0.43    0.75
   0   5   2    0.25    0.91
   0   5   2    1.53    1.02
   0   5  -2    1.41    0.87
   0   5   3    1.03    0.76
   0   5   3   -0.26    0.83
   0   5  -3    3.24    1.09
   0   5  -3    2.08    0.89
   0   5  -3    0.25    0.71
   0   5   4    1.33    0.95
   0   5   4    1.30    0.99
   0   5  -4    1.50    1.02
   0   5  -4   -0.27    0.75
   0   5  -4    3.82    1.09
   0   5   5    0.28    0.89
   0   5  -5    1.00    0.74
   0   5   5    0.26    0.85
   0   5  -5    1.96    1.03
   0   5   6    1.43    0.96
   0   5  -6    0.75    0.80
   0   5   6    0.80    0.86
   0  -5  -6    0.30    0.89
   0   5  -6    2.15    1.07
   0   5   7    0.27    0.91
   0  -5  -7    0.66    0.93
   0   5   7   -0.30    0.80
   0   5  -7    1.91    1.06
   0   5  -7    0.34    0.96
   0  -5  -8    0.36    1.16
   0   5   8    1.09    1.07
   0   5   8    1.23    0.99
   0   5  -8    0.58    0.78
   0   5  -8    0.68    0.95
   0   5  -8    1.49    1.15
   0  -5  -9    0.39    0.92
   0   5   9    0.28    0.70
   0   5  -9    0.92    0.91
   0   5  -9   -0.36    0.85
   0   5  -9    0.82    1.32
   0   5 -10    0.33    0.72
   0   5  10   -0.28    0.74
   0  -5 -10    0.14    0.15
   0   5 -10    1.14    1.01
   0  -5 -11    1.79    0.96
   0   5  11    0.27    0.60
   0   5 -11    1.74    0.99
   0   5 -11    0.40    0.88
   0  -5  11    0.89    0.66
   0   5 -12    0.75    1.10
   0   5  12   -0.27    0.68
   0  -5 -12    0.40    0.94
   0   5 -12   -0.42    0.84
   0   5 -13   -0.40    1.06
   0  -5 -13    1.75    1.24
   0   5  13    1.28    0.72
   0  -5 -13    0.54    1.59
   0   5 -13    0.88    1.12
   0   5 -14    1.27    1.07
   0  -5 -14    0.48    1.14
   0  -5 -14   -0.58    1.16
   0   5 -14    0.46    1.24
   0   5 -15    1.79    1.20
   0  -5 -15    0.62    1.67
   0  -5 -15    1.58    1.33
   0   5 -15    1.44    1.14
   0   5 -16    1.88    1.33
   0  -5 -16   -0.57    1.15
   0  -5 -16    2.66    1.78
   0  -5 -17   -1.42    1.55
   0  -5 -17    0.62    1.11
   0  -5 -17    0.44    0.57
   0   5 -17   -0.49    1.16
   0  -5 -18    1.34    1.69
   0  -5 -18   -1.50    2.12
   0   5 -18    1.52    1.01
   0   5 -18    1.52    0.91
   0   5 -18   -0.23    1.02
   0   5 -18    0.46    0.74
   0   5 -18    2.52    0.94
   0  -5 -18    1.30    0.82
   0   5 -18    1.95    0.89
   0   5 -18   -0.23    0.75
   0  -5 -18    0.23    0.93
   0   5 -18    0.80    0.97
   0   5 -18   -0.41    0.89
   0  -5 -18   -0.15    0.70
   0  -5 -19   -0.79    1.73
   0  -5 -19   -0.71    0.90
   0   5 -19    1.30    0.84
   0   5 -19   -0.18    0.54
   0   5 -19   -0.24    1.11
   0   5 -19    0.69    0.80
   0  -5 -19   -0.41    1.03
   0   5 -19    2.53    0.94
   0   5 -19    0.75    0.75
   0   5 -19    1.34    0.89
   0   5 -19    0.59    0.66
   0  -5 -19    0.68    0.76
   0   5 -19    0.23    0.80
   0   5 -19    0.96    0.83
   0  -5 -19    0.25    1.01
   0   5 -19    0.21    0.72
   0   5 -19   -0.42    1.13
   0  -5 -19   -0.15    0.77
   0   5 -20    0.45    0.67
   0   5 -20   -0.19    0.65
   0   5 -20    0.72    0.74
   0  -5 -20    0.43    0.77
   0   5 -20   -0.26    0.89
   0   5 -20   -0.88    0.96
   0   5 -20    0.24    0.81
   0   5 -20    0.20    0.65
   0   5 -20    0.47    0.73
   0  -5 -20    0.47    0.73
   0  -5 -20    0.82    1.47
   0  -5 -20   -0.75    1.35
   0   5 -20   -0.24    0.84
   0   5 -20   -0.50    0.96
   0   5 -20    0.22    0.86
   0   5 -20    0.22    0.78
   0  -5 -20    0.52    0.90
   0  -5 -21    0.79    1.42
   0   5 -21    1.65    0.96
   0   5 -21    0.51    0.90
   0   5 -21   -0.27    0.93
   0  -5 -21    0.22    0.75
   0   5 -21    0.80    0.71
   0   5 -21   -0.18    0.72
   0   5 -21    0.18    0.60
   0   5 -21   -0.18    0.62
   0   5 -21    0.74    0.98
   0   5 -21    0.41    0.66
   0  -5 -21    0.49    0.87
   0  -5 -21    1.70    1.52
   0  -5 -21    0.79    1.22
   0   5 -21    0.26    1.00
   0   5 -21    0.77    0.91
   0   5 -21    0.93    0.86
   0   5 -21   -0.23    0.95
   0  -5 -21    1.64    1.12
   0  -5 -22   -0.79    1.00
   0   5 -22   -0.24    0.81
   0  -5 -22   -0.23    0.93
   0   5 -22    0.72    0.62
   0   5 -22   -0.28    1.17
   0   5 -22    0.35    0.61
   0   5 -22    1.05    0.68
   0   5 -22   -0.26    0.96
   0   5 -22    0.61    0.74
   0   5 -22    0.62    0.74
   0   5 -22    0.51    0.99
   0  -5 -22   -0.26    0.98
   0   5 -22   -0.25    0.90
   0  -5 -22   -0.98    0.98
   0  -5 -22    0.87    1.34
   0   5 -22    0.82    0.94
   0   5 -22    0.79    1.00
   0   5 -22    0.94    0.99
   0   5 -22    1.20    0.96
   0   5 -22   -0.23    1.20
   0  -5 -22    0.85    1.04
   0   5 -23    0.73    0.90
   0  -5 -23    0.78    1.21
   0  -5 -23   -0.70    1.19
   0   5 -23    0.53    0.89
   0   5 -23    0.85    1.22
   0   5 -23    1.04    0.71
   0   5 -23    0.51    1.03
   0   5 -23    0.51    0.95
   0  -5 -23    1.31    0.94
   0   5 -23    1.42    0.85
   0  -5 -23   -0.24    0.98
   0  -5 -23    0.87    1.56
   0  -5 -23   -0.57    1.28
   0   5 -23    0.27    1.05
   0   5 -23    0.24    0.85
   0   5 -23    1.11    1.11
   0   5 -23    0.97    0.86
   0   5 -23    0.23    1.31
   0   5 -24   -0.86    1.53
   0   5 -24   -0.27    1.11
   0   5 -24   -0.26    1.03
   0  -5 -24    1.31    1.17
   0   5 -24    1.02    1.12
   0   5 -24   -0.23    1.02
   0   5 -24   -0.20    0.68
   0   5 -24   -0.54    1.13
   0   5 -24    0.97    0.89
   0  -5 -24    0.23    1.00
   0  -5 -24    0.86    1.71
   0  -5 -24    0.86    1.20
   0   5 -24    0.23    0.98
   0  -5 -25   -0.20    0.82
   0   5 -25    1.25    1.14
   0   5 -25    1.01    1.01
   0  -5 -25    1.02    1.05
   0  -5 -25   -0.45    1.07
   0   5 -25    1.41    0.99
   0  -5 -25    0.54    0.97
   0   5 -25   -0.26    1.16
   0   5 -25   -0.23    0.90
   0   5 -25    0.55    0.65
   0   5 -25    0.26    1.02
   0   5 -25    0.84    1.21
   0   5 -25   -0.66    1.12
   0  -5 -26    1.87    0.97
   0  -5 -26    0.24    0.85
   0   5 -26    0.24    0.98
   0   5 -26    1.34    0.94
   0   5 -26   -0.16    0.61
   0   5 -26    0.21    0.85
   0   5 -26    0.76    1.04
   0  -5 -26   -0.26    1.03
   0   5 -26    0.27    1.26
   0   5 -26    0.25    1.00
   0   5 -26   -0.82    1.20
   0  -5 -27   -0.34    0.86
   0  -5 -27    1.14    0.97
   0   5 -27    0.89    0.89
   0   5 -27   -0.51    1.29
   0  -5 -27   -0.48    0.97
   0   5 -27    0.25    1.17
   0   5 -27    0.39    0.91
   0   5 -27   -0.23    0.94
   0   5 -27   -0.75    0.96
   0   5 -28    0.24    1.09
   0  -5 -28   -0.21    0.86
   0   5 -28    0.61    0.91
   0   5 -28    0.47    1.10
   0  -5 -28   -0.15    0.66
   0   5 -28   -0.23    1.22
   0  -5 -28   -0.66    1.06
   0   5 -28    0.17    0.75
   0   5 -29    0.72    0.83
   0  -5 -29    0.90    0.82
   0   5 -29    1.88    1.24
   0  -5 -29    2.93    1.16
   0   5 -29    0.20    0.97
   0   5 -29    0.44    0.73
   0   5 -30    1.68    0.85
   0  -5 -30   -0.15    0.70
   0   5 -30   -0.18    0.85
   0  -5 -30   -0.60    0.81
   0   5 -30   -0.17    0.82
   0  -5 -30   -0.50    0.84
   0   5 -31    0.45    0.81
   0  -5 -31    0.12    0.60
   0   5 -31    1.62    0.78
   0  -5 -31    0.59    0.57
   0  -5 -31    0.68    0.79
   0   5 -31    0.43    0.73
   0   5 -32    0.22    0.62
   0   5 -32    0.24    0.59
   0  -5 -32   -0.16    0.43
   0   5 -32    0.19    0.49
   0  -5 -33    0.38    0.34
   0   5 -33    0.23    0.38
   0   5 -33    0.08    0.43
   0   6   0  688.58   28.79
   0   6   0  714.30   28.26
   0   6  -1  526.27   22.75
   0   6   1  553.68   23.25
   0   6  -1  572.98   22.95
   0   6   2    8.48    1.72
   0   6   2    7.51    1.68
   0   6  -2    7.55    1.55
   0   6  -2    8.82    1.61
   0   6  -3  117.93    7.24
   0   6   3  126.78    7.41
   0   6   3  136.01    7.64
   0   6  -3  126.88    7.31
   0   6   4  948.90   38.20
   0   6  -4  963.34   38.08
   0   6   4  993.71   38.29
   0   6  -4  930.37   37.86
   0   6  -4  953.25   38.07
   0   6   5    5.48    1.56
   0  -6  -5    2.52    1.10
   0   6   5    3.99    1.40
   0   6  -5    3.86    1.29
   0  -6  -6 3024.27  111.70
   0   6  -6 2886.21  111.14
   0   6   6 3129.43  111.82
   0   6   6 2938.96  111.41
   0   6  -6 2931.76  111.60
   0  -6  -7  205.64   10.99
   0   6  -7  202.54   10.40
   0   6   7  219.56   10.99
   0   6   7  217.24   10.74
   0   6  -7  202.62   10.97
   0   6  -7  180.50   10.64
   0   6   8  278.34   13.12
   0  -6  -8  281.74   13.84
   0   6   8  264.08   13.29
   0   6  -8  259.85   13.59
   0   6  -8  254.30   13.39
   0  -6  -9  306.70   15.50
   0   6   9  334.92   14.87
   0   6  -9  307.72   15.61
   0   6  -9  293.17   15.20
   0  -6 -10   41.92    4.40
   0   6  10   42.73    3.80
   0   6 -10   28.89    3.95
   0   6 -10   35.01    4.04
   0   6  11   22.47    2.72
   0  -6 -11   19.31    3.26
   0   6 -11   15.97    3.05
   0   6 -11   18.90    3.00
   0   6 -12 1113.61   46.76
   0  -6 -12 1175.97   45.15
   0   6  12 1127.10   44.19
   0   6 -12 1107.19   45.74
   0  -6  12 1090.03   43.44
   0   6 -13  164.22   10.69
   0   6 -13  173.11   10.34
   0   6  13  196.27    9.87
   0  -6 -13  193.20   10.83
   0   6 -13  187.08   12.03
   0   6 -14  387.32   19.87
   0  -6 -14  427.18   20.00
   0   6 -14  451.37   19.84
   0   6 -14  378.95   20.95
   0  -6 -15    4.72    2.10
   0  -6 -15    5.83    1.90
   0  -6 -16   26.96    4.00
   0  -6 -16   29.48    4.57
   0   6 -17 1851.63   71.12
   0   6 -17 1948.62   71.25
   0   6 -17 1961.53   71.51
   0   6 -17 1897.64   71.32
   0  -6 -17 1802.61   71.32
   0  -6 -17 1867.08   77.18
   0  -6 -17 1954.76   75.86
   0  -6 -17 1955.26   70.84
   0  -6 -18  659.21   30.45
   0  -6 -18  606.47   28.56
   0   6 -18  619.84   24.18
   0   6 -18  604.58   23.92
   0   6 -18  577.10   24.16
   0   6 -18  603.66   23.90
   0   6 -18  599.09   24.37
   0   6 -18  591.95   24.19
   0   6 -18  618.70   24.57
   0  -6 -18  605.88   24.41
   0   6 -18  617.61   24.45
   0   6 -18  612.21   24.26
   0   6 -18  591.69   24.24
   0   6 -18  616.87   24.16
   0  -6 -18  577.71   24.34
   0   6 -18  613.64   24.24
   0   6 -18  602.15   24.18
   0  -6 -18  604.33   23.75
   0  -6 -19    0.84    1.31
   0  -6 -19    2.80    1.88
   0   6 -19    1.08    0.80
   0   6 -19    1.47    1.03
   0   6 -19    1.16    0.81
   0   6 -19    1.50    0.73
   0   6 -19    1.38    0.90
   0   6 -19    0.42    0.79
   0   6 -19    0.68    0.73
   0   6 -19    0.25    1.08
   0  -6 -19    1.20    0.81
   0   6 -19    1.17    0.94
   0   6 -19    0.24    1.06
   0   6 -19    2.70    1.05
   0  -6 -19    0.25    1.03
   0   6 -19    1.33    0.93
   0   6 -19    0.22    1.09
   0  -6 -19    1.01    0.67
   0  -6 -20    3.67    1.85
   0  -6 -20    1.75    1.92
   0   6 -20    2.47    0.99
   0   6 -20    1.49    0.78
   0   6 -20    1.91    0.82
   0   6 -20    1.19    0.73
   0   6 -20    0.77    1.03
   0   6 -20    1.93    0.99
   0   6 -20    0.43    0.74
   0   6 -20    2.13    1.02
   0   6 -20    0.26    1.00
   0  -6 -20    2.49    1.09
   0   6 -20    1.63    0.88
   0   6 -20    1.47    0.91
   0   6 -20    0.25    1.18
   0  -6 -20    2.90    1.13
   0   6 -20    0.69    0.99
   0   6 -20    2.53    1.07
   0  -6 -20    0.50    0.63
   0   6 -21   51.64    3.94
   0   6 -21   56.79    3.80
   0   6 -21   41.37    3.18
   0   6 -21   42.75    3.55
   0   6 -21   42.35    3.25
   0   6 -21   41.97    3.17
   0   6 -21   44.49    3.21
   0   6 -21   48.84    3.71
   0   6 -21   42.96    3.68
   0  -6 -21   49.82    3.75
   0  -6 -21   38.67    5.86
   0  -6 -21   37.98    5.34
   0   6 -21   37.75    3.46
   0   6 -21   47.51    3.60
   0   6 -21   44.52    3.43
   0   6 -21   52.19    3.74
   0   6 -21   50.37    3.68
   0  -6 -21   43.25    3.69
   0  -6 -22    7.46    2.58
   0   6 -22    8.24    1.57
   0   6 -22    6.33    1.60
   0   6 -22    8.88    1.40
   0   6 -22    9.21    1.67
   0   6 -22    6.61    1.28
   0   6 -22    7.70    1.40
   0   6 -22    8.64    1.31
   0   6 -22    7.53    1.56
   0   6 -22    9.05    1.53
   0   6 -22    6.45    1.67
   0  -6 -22    7.67    1.59
   0  -6 -22    4.56    2.17
   0   6 -22    9.16    1.73
   0   6 -22   10.38    1.75
   0   6 -22    6.22    1.57
   0   6 -22    7.29    1.50
   0  -6 -22    6.46    1.67
   0  -6 -23   86.70    5.09
   0   6 -23   80.83    5.48
   0  -6 -23   67.08    7.64
   0   6 -23   81.46    5.13
   0   6 -23   85.26    4.76
   0   6 -23   90.12    4.89
   0   6 -23   81.37    4.87
   0   6 -23   86.90    4.77
   0   6 -23   87.00    5.40
   0  -6 -23   82.64    5.26
   0   6 -23   71.76    5.06
   0  -6 -23   93.73    5.47
   0  -6 -23   75.39    8.44
   0   6 -23   89.88    5.51
   0   6 -23   82.20    4.95
   0   6 -23   85.95    5.27
   0   6 -23   89.77    5.40
   0   6 -23   84.06    5.26
   0  -6 -23   89.72    5.65
   0   6 -24   24.72    2.56
   0   6 -24   28.58    2.94
   0   6 -24   25.35    2.25
   0   6 -24   25.87    2.22
   0   6 -24   27.36    2.75
   0  -6 -24   25.78    2.68
   0   6 -24   20.24    2.49
   0  -6 -24   28.38    2.76
   0  -6 -24   21.32    4.37
   0  -6 -24   30.73    3.02
   0   6 -24   23.03    2.57
   0   6 -24   24.92    2.57
   0   6 -24   20.73    2.52
   0   6 -24   29.91    2.74
   0   6 -24   27.44    2.47
   0  -6 -25   16.83    2.13
   0   6 -25   15.52    2.09
   0   6 -25   10.86    1.94
   0   6 -25   12.01    1.94
   0   6 -25   12.20    1.65
   0   6 -25   13.99    1.92
   0  -6 -25   14.57    2.11
   0   6 -25   13.00    2.05
   0   6 -25   12.42    1.87
   0   6 -25   12.93    1.88
   0   6 -26  350.05   14.91
   0  -6 -26  323.54   14.13
   0  -6 -26  356.82   14.86
   0   6 -26  339.58   15.10
   0   6 -26  335.08   14.15
   0  -6 -26  354.89   15.06
   0   6 -26  342.58   15.04
   0   6 -26  344.38   14.63
   0   6 -26  348.69   14.98
   0   6 -26  338.80   14.85
   0   6 -26  336.62   14.56
   0   6 -27   87.98    5.40
   0   6 -27   92.20    5.04
   0   6 -27   89.89    5.41
   0  -6 -27   97.56    5.45
   0   6 -27   88.82    5.01
   0  -6 -27   85.93    4.64
   0  -6 -27   77.16    4.95
   0   6 -27   91.45    5.27
   0   6 -28   13.13    1.86
   0  -6 -28   11.27    1.74
   0   6 -28   10.43    1.73
   0   6 -28   12.99    1.62
   0   6 -28   12.54    1.75
   0  -6 -28    9.96    1.56
   0  -6 -29  255.19   11.27
   0   6 -29  260.80   11.06
   0  -6 -29  238.89   10.79
   0  -6 -29  250.61   11.03
   0   6 -29  254.86   11.18
   0   6 -29  261.04   10.72
   0  -6 -30  137.54    6.47
   0  -6 -30  122.49    6.11
   0   6 -30  128.94    6.18
   0  -6 -30  124.52    5.98
   0   6 -30  138.68    6.40
   0  -6 -30  129.76    6.21
   0  -6 -31  274.42   11.01
   0  -6 -31  254.59   10.65
   0  -6 -31  255.60   10.47
   0   6 -31  262.19   10.73
   0  -6 -31  259.79   10.71
   0   6 -31  265.82   10.85
   0   6 -32   60.75    3.19
   0  -6 -32   65.25    3.34
   0   7   0    0.34    1.02
   0   7   0    0.37    1.00
   0   7   1    0.75    1.00
   0   7  -1    2.35    1.28
   0   7  -1    2.58    1.22
   0   7   2    1.45    1.17
   0   7   2    1.13    1.21
   0   7  -2    0.34    0.91
   0   7   3    1.14    1.27
   0   7  -3    0.37    0.94
   0   7   3   -0.37    1.33
   0   7  -3    0.71    0.95
   0   7   4    0.76    1.37
   0  -7  -4    0.66    1.03
   0   7   4   -0.38    1.08
   0   7  -4    1.12    1.20
   0   7  -4    0.37    0.88
   0   7  -4    3.45    1.23
   0  -7  -5    1.08    0.96
   0   7   5    0.79    1.27
   0   7  -5    0.37    1.15
   0   7   5    0.39    1.24
   0  -7   5    0.36    0.28
   0   7  -5    0.39    1.16
   0   7  -5    0.37    1.19
   0   7   6    0.39    1.21
   0   7  -6   -0.37    1.11
   0   7   6    0.41    1.15
   0  -7  -6    0.78    1.04
   0   7  -6    1.19    1.06
   0  -7  -7    0.84    0.99
   0   7   7    1.97    1.27
   0   7  -7    2.61    1.29
   0   7  -7   -0.42    1.01
   0   7   8   -0.40    1.33
   0  -7  -8    2.71    1.40
   0   7  -8   -0.45    1.07
   0   7  -8    1.38    1.36
   0  -7  -9    0.49    1.23
   0   7   9    1.60    1.07
   0   7  -9    0.48    1.21
   0   7  -9    0.99    1.09
   0   7  10    1.20    1.13
   0  -7 -10   -0.52    1.24
   0   7 -10    2.01    1.27
   0   7 -10    0.53    1.35
   0  -7 -11    1.12    1.23
   0   7  11    1.60    0.95
   0   7 -11   -0.53    0.94
   0   7 -11    1.74    1.37
   0  -7 -12    0.42    0.83
   0  -7 -12    1.20    1.42
   0   7  12   -0.40    0.79
   0  -7  12    0.34    0.74
   0   7 -12   -0.62    1.37
   0   7 -12   -0.55    1.21
   0   7 -13    0.67    1.70
   0   7 -13    0.57    1.45
   0  -7 -13    0.91    1.35
   0   7  13    1.94    1.10
   0  -7 -13    0.64    1.41
   0  -7 -14   -0.99    1.46
   0   7 -14    1.45    1.71
   0  -7 -15    0.53    1.06
   0   7 -15    1.55    1.70
   0   7 -16    0.83    1.66
   0   7 -16    1.99    0.78
   0   7 -16    0.21    0.85
   0  -7 -16    0.89    0.87
   0  -7 -16    1.15    1.45
   0  -7 -16    1.55    1.70
   0   7 -16    0.83    0.80
   0  -7 -17    1.09    0.74
   0  -7 -17    0.90    0.88
   0   7 -17    1.30    0.89
   0   7 -17   -0.21    0.82
   0   7 -17   -0.43    0.77
   0   7 -17    1.51    0.86
   0   7 -17   -0.19    0.69
   0   7 -17    0.46    1.02
   0   7 -17    0.41    0.72
   0   7 -17    2.01    1.00
   0  -7 -17    0.71    0.84
   0   7 -17    0.88    1.93
   0   7 -17   -0.21    0.75
   0   7 -17    0.42    0.74
   0  -7 -17    0.82    1.64
   0  -7 -17    0.61    1.45
   0  -7 -18   -0.86    1.72
   0  -7 -18    0.65    2.09
   0   7 -18    1.24    0.80
   0   7 -18    1.75    0.80
   0   7 -18   -0.22    0.80
   0   7 -18    0.46    1.07
   0   7 -18    2.13    0.85
   0   7 -18   -0.49    1.12
   0   7 -18   -0.44    1.00
   0   7 -18    1.07    0.84
   0   7 -18    0.23    0.86
   0  -7 -18    1.72    0.96
   0   7 -18    1.13    0.86
   0   7 -18    0.67    0.83
   0  -7 -18   -0.24    0.93
   0   7 -18    1.10    0.81
   0  -7 -18    0.74    0.90
   0  -7 -19    0.90    1.60
   0   7 -19    1.93    0.94
   0   7 -19    0.24    1.04
   0   7 -19    0.46    0.79
   0   7 -19   -0.40    0.89
   0   7 -19    0.40    0.67
   0   7 -19    0.73    0.95
   0   7 -19   -0.26    1.08
   0   7 -19    0.22    0.81
   0   7 -19    0.69    0.77
   0  -7 -19    0.51    0.94
   0   7 -19   -0.24    0.76
   0   7 -19    0.23    0.79
   0  -7 -19    1.01    1.01
   0   7 -19    0.69    0.90
   0  -7 -19    0.19    0.86
   0  -7 -20    0.92    1.85
   0   7 -20    0.22    0.74
   0   7 -20    0.20    0.65
   0   7 -20   -0.20    0.72
   0   7 -20   -0.76    1.22
   0   7 -20    0.20    0.73
   0   7 -20   -0.24    0.80
   0   7 -20    0.76    0.98
   0   7 -20   -0.22    0.78
   0   7 -20    0.95    0.93
   0   7 -20    0.54    1.29
   0  -7 -20   -0.26    0.99
   0   7 -20    3.14    1.16
   0   7 -20   -0.25    0.88
   0  -7 -20    1.05    1.25
   0   7 -20   -0.24    1.11
   0   7 -20    0.24    0.88
   0  -7 -20    0.73    0.88
   0  -7 -21    0.53    0.65
   0   7 -21    0.24    0.90
   0   7 -21    0.20    0.74
   0   7 -21   -0.20    0.90
   0   7 -21   -0.20    0.72
   0   7 -21    0.26    1.08
   0   7 -21    1.02    0.73
   0   7 -21    1.13    0.88
   0   7 -21   -0.55    1.23
   0   7 -21    0.24    0.92
   0  -7 -21   -0.53    1.08
   0  -7 -21   -0.94    1.46
   0   7 -21   -0.25    0.98
   0   7 -21   -0.51    1.06
   0  -7 -21   -0.27    1.11
   0   7 -21    0.49    0.90
   0   7 -21    0.49    1.09
   0   7 -22   -0.20    0.75
   0   7 -22    0.20    0.80
   0   7 -22    0.20    0.77
   0   7 -22   -0.54    1.15
   0   7 -22    0.57    0.80
   0   7 -22   -0.25    0.91
   0   7 -22   -0.56    1.32
   0   7 -22    1.48    1.13
   0  -7 -22    0.26    1.00
   0  -7 -22   -0.95    1.70
   0   7 -22    0.49    1.01
   0   7 -22    0.51    0.89
   0   7 -22   -0.67    0.91
   0   7 -22   -0.54    1.31
   0   7 -22   -0.25    1.01
   0   7 -22    0.49    1.12
   0  -7 -22   -0.55    1.19
   0  -7 -23   -0.83    1.05
   0   7 -23   -0.36    0.71
   0   7 -23    0.38    0.75
   0   7 -23    0.39    0.76
   0   7 -23   -0.38    0.89
   0   7 -23    0.25    0.86
   0   7 -23   -0.54    1.10
   0   7 -23    0.84    1.20
   0   7 -23   -1.23    1.10
   0  -7 -23    0.50    0.80
   0  -7 -23    0.52    1.01
   0  -7 -23    0.94    1.68
   0   7 -23    0.27    1.05
   0   7 -23    0.24    0.92
   0   7 -23    0.51    0.95
   0   7 -23   -0.43    0.87
   0  -7 -23    0.55    1.08
   0   7 -23    1.21    0.99
   0   7 -23   -0.24    0.98
   0  -7 -24   -0.50    0.97
   0  -7 -24    1.20    0.99
   0   7 -24    0.72    1.01
   0   7 -24   -0.55    1.01
   0   7 -24    2.02    1.15
   0   7 -24    0.26    1.05
   0   7 -24    0.70    1.01
   0   7 -24    1.03    0.92
   0   7 -24    1.45    1.01
   0   7 -24    1.17    0.73
   0   7 -24    0.53    1.13
   0   7 -24   -0.70    0.74
   0   7 -24    0.18    0.71
   0   7 -24   -0.24    0.95
   0   7 -24   -0.47    1.28
   0   7 -25    0.27    1.01
   0  -7 -25    0.23    0.87
   0   7 -25    0.46    0.90
   0   7 -25    0.25    1.23
   0   7 -25    1.01    0.99
   0   7 -25    1.33    0.81
   0   7 -25   -0.49    0.95
   0  -7 -25    2.47    1.13
   0   7 -25    1.11    1.03
   0   7 -25   -0.23    0.93
   0   7 -25    0.16    0.59
   0   7 -25    0.79    0.71
   0   7 -25   -0.67    1.25
   0   7 -26    0.50    1.00
   0  -7 -26    0.43    0.81
   0  -7 -26    1.38    0.71
   0   7 -26   -0.48    1.18
   0   7 -26   -0.48    1.07
   0   7 -26    0.68    1.02
   0   7 -26    0.62    0.96
   0   7 -26    0.34    0.73
   0  -7 -26   -0.23    1.05
   0   7 -26   -0.22    0.95
   0   7 -26    1.04    1.05
   0  -7 -27    0.38    0.82
   0   7 -27    0.23    0.92
   0   7 -27    1.55    1.10
   0  -7 -27   -0.21    0.88
   0   7 -27    0.58    0.63
   0   7 -27   -0.19    0.91
   0   7 -27    0.66    0.98
   0   7 -27    0.93    0.96
   0   7 -28   -0.16    0.78
   0  -7 -28    0.56    0.86
   0   7 -28   -0.39    0.94
   0  -7 -28    0.50    0.76
   0  -7 -29    0.16    0.76
   0   7 -29    0.17    0.83
   0   7 -29    0.53    0.67
   0  -7 -29    0.41    0.64
   0   7 -29    0.32    0.76
   0  -7 -29    0.92    0.97
   0  -7 -30   -0.54    0.85
   0  -7 -30    0.51    0.66
   0   7 -30    0.14    0.74
   0  -7 -30    0.21    0.50
   0   7 -30    0.40    0.66
   0  -7 -30    0.15    0.78
   0  -7 -31   -0.41    0.71
   0  -7 -31    0.13    0.34
   0  -7 -31   -0.25    0.66
   0   7 -31    0.43    0.63
   0  -7 -32    0.36    0.47
   0   8   0  529.97   23.80
   0   8   1    3.10    1.54
   0  -8  -1    2.97    1.07
   0   8  -2  241.26   12.38
   0  -8  -2  241.39   11.76
   0   8   2  219.21   12.51
   0   8  -3  340.76   16.37
   0   8  -3  328.55   16.51
   0   8   3  348.92   16.82
   0  -8  -3  358.40   16.00
   0  -8   3  323.85   14.14
   0   8  -4  559.48   23.82
   0   8  -4  546.12   23.32
   0   8   4  576.40   24.17
   0  -8  -4  560.11   23.27
   0   8  -4  559.84   23.91
   0  -8   4  478.63   20.63
   0   8  -5  369.78   18.69
   0   8  -5  418.09   18.81
   0   8  -5  396.52   18.80
   0  -8  -5  390.54   18.43
   0   8   5  398.88   18.94
   0   8  -6  557.48   25.83
   0   8  -6  611.14   26.08
   0   8   6  609.28   26.20
   0  -8  -6  585.95   25.79
   0   8  -6  565.78   25.68
   0   8  -7  151.38    9.60
   0   8   7  155.71    9.66
   0   8  -7  145.02    9.25
   0  -8  -7  157.34    9.71
   0   8  -8    9.68    2.27
   0  -8  -8   14.66    2.82
   0   8   8   12.11    2.57
   0   8  -9    9.81    2.46
   0   8  -9   15.83    3.18
   0  -8  -9    7.03    2.08
   0   8   9   10.31    2.24
   0   8 -10  280.53   15.61
   0   8 -10  278.82   15.78
   0   8  10  288.76   14.89
   0  -8 -10  297.69   16.03
   0   8 -11  128.72    9.20
   0   8 -11  125.00    9.40
   0   8  11  115.61    8.19
   0  -8 -11  120.11    9.13
   0   8 -12  788.29   35.36
   0  -8 -12  758.24   32.78
   0  -8 -12  813.98   35.45
   0   8  12  790.44   33.37
   0   8 -13  191.41   12.70
   0  -8 -13  171.38   10.46
   0  -8 -13  174.37   12.11
   0   8  13  180.40   10.67
   0   8 -14  281.75   16.68
   0  -8 -14  272.65   16.28
   0  -8 -14  253.11   14.15
   0   8 -15   13.33    1.85
   0   8 -15   13.51    1.73
   0  -8 -15   13.44    1.83
   0   8 -15   17.17    2.00
   0  -8 -15   11.72    2.70
   0   8 -15   14.69    1.83
   0   8 -15   18.91    4.12
   0  -8 -16  387.64   17.49
   0   8 -16  431.89   17.76
   0   8 -16  400.15   17.45
   0   8 -16  449.95   17.80
   0   8 -16  448.64   17.82
   0   8 -16  417.12   17.38
   0   8 -16  432.18   17.91
   0   8 -16  399.24   17.42
   0   8 -16  425.92   17.84
   0  -8 -16  442.83   18.05
   0   8 -16  435.31   17.69
   0   8 -16  412.83   23.25
   0   8 -16  447.91   17.82
   0  -8 -16  419.98   20.89
   0   8 -17  231.58   10.19
   0   8 -17  233.28   10.47
   0   8 -17  227.68   10.51
   0   8 -17  227.42   10.62
   0   8 -17  229.58   10.86
   0   8 -17  240.72   10.87
   0   8 -17  214.95   10.48
   0  -8 -17  231.11   10.94
   0   8 -17  235.55   10.80
   0   8 -17  245.40   10.81
   0   8 -17  243.07   10.90
   0   8 -17  220.09   10.55
   0  -8 -17  235.63   10.81
   0   8 -17  228.27   10.70
   0   8 -17  232.45   10.70
   0   8 -17  229.44   15.91
   0  -8 -17  249.97   10.62
   0  -8 -18 1807.46   73.42
   0   8 -18 1693.72   65.15
   0   8 -18 1737.27   65.85
   0   8 -18 1750.97   65.56
   0   8 -18 1717.42   65.67
   0   8 -18 1782.30   65.67
   0   8 -18 1800.55   66.20
   0   8 -18 1795.76   66.10
   0   8 -18 1678.52   65.69
   0  -8 -18 1771.15   66.22
   0   8 -18 1805.06   65.94
   0   8 -18 1694.43   65.77
   0   8 -18 1750.43   65.97
   0   8 -18 1832.55   66.12
   0  -8 -18 1598.96   65.78
   0   8 -18 1757.61   65.97
   0   8 -18 1793.73   65.94
   0  -8 -18 1808.62   65.62
   0  -8 -19  230.38   15.82
   0   8 -19  206.05   10.23
   0   8 -19  210.26   10.05
   0   8 -19  216.46   10.19
   0   8 -19  214.89   10.01
   0   8 -19  208.73   10.16
   0   8 -19  228.99   10.67
   0   8 -19  229.80   10.56
   0  -8 -19  218.10   10.57
   0   8 -19  226.17   10.36
   0   8 -19  231.88   10.39
   0   8 -19  209.73   10.31
   0   8 -19  215.50   10.42
   0  -8 -19  193.72   10.25
   0   8 -19  225.21   10.40
   0  -8 -19  238.84   10.18
   0  -8 -20   15.10    1.85
   0  -8 -20   14.07    2.13
   0   8 -20   18.64    2.25
   0   8 -20   15.22    2.03
   0   8 -20   13.89    2.18
   0   8 -20   13.82    1.98
   0   8 -20   13.87    1.91
   0   8 -20   12.61    1.99
   0   8 -20   15.07    1.87
   0   8 -20   18.60    2.04
   0   8 -20   18.92    2.39
   0   8 -20   16.76    2.21
   0   8 -20   13.26    1.91
   0  -8 -20   12.20    1.97
   0   8 -20   19.80    2.23
   0  -8 -20   19.33    4.18
   0  -8 -21  416.62   23.77
   0   8 -21  399.94   17.37
   0   8 -21  399.80   16.91
   0   8 -21  393.84   16.85
   0   8 -21  406.45   17.24
   0   8 -21  422.74   17.14
   0   8 -21  394.15   16.91
   0   8 -21  416.48   17.76
   0   8 -21  426.87   17.67
   0   8 -21  395.28   17.27
   0  -8 -21  401.70   17.58
   0   8 -21  380.59   17.23
   0   8 -21  444.65   17.61
   0   8 -21  427.08   17.62
   0   8 -21  419.61   17.32
   0  -8 -21  349.71   17.19
   0   8 -21  421.42   17.44
   0  -8 -21  429.02   16.90
   0  -8 -22  183.40   14.43
   0  -8 -22  199.27    9.00
   0   8 -22  194.20    9.18
   0   8 -22  198.53    9.16
   0   8 -22  194.75    9.23
   0   8 -22  205.22    9.57
   0   8 -22  196.90    9.19
   0   8 -22  206.33    9.83
   0   8 -22  200.97    9.92
   0   8 -22  192.58    9.50
   0  -8 -22  199.34    9.83
   0  -8 -22  179.39    9.61
   0   8 -22  206.35    9.85
   0   8 -22  192.95    9.59
   0   8 -22  193.00    9.56
   0   8 -22  202.81    9.50
   0   8 -22  200.44    9.72
   0   8 -22  192.96    9.61
   0   8 -22  194.02    9.62
   0  -8 -23   77.16    4.78
   0   8 -23   82.25    5.19
   0   8 -23   71.86    4.86
   0   8 -23   71.65    4.68
   0  -8 -23   80.44    5.05
   0   8 -23   72.33    4.36
   0   8 -23   66.42    4.27
   0   8 -23   67.41    4.31
   0   8 -23   64.92    4.53
   0   8 -23   75.39    4.42
   0   8 -23   76.69    4.82
   0   8 -23   71.65    4.75
   0   8 -23   86.19    4.81
   0   8 -23   67.09    4.76
   0   8 -23   69.94    4.76
   0   8 -23   70.15    4.72
   0   8 -23   71.11    4.69
   0   8 -24   27.11    2.58
   0  -8 -24   25.67    2.52
   0   8 -24   25.74    2.80
   0  -8 -24   25.61    2.62
   0   8 -24   20.67    2.35
   0   8 -24   24.35    2.51
   0   8 -24   24.10    2.52
   0   8 -24   21.75    2.15
   0   8 -24   21.11    2.02
   0   8 -24   20.78    2.09
   0   8 -24   23.03    2.16
   0   8 -24   18.34    2.21
   0   8 -24   26.34    2.69
   0   8 -24   20.86    2.24
   0   8 -24   28.74    2.66
   0   8 -24   26.37    2.62
   0   8 -25  173.49    8.24
   0   8 -25  168.99    8.65
   0   8 -25  169.51    8.50
   0   8 -25  178.18    8.52
   0  -8 -25  180.35    8.64
   0  -8 -25  173.96    7.88
   0   8 -25  184.33    8.60
   0   8 -25  169.72    8.76
   0  -8 -25  162.03    8.30
   0   8 -25  180.01    8.70
   0   8 -25  174.82    8.42
   0   8 -25  167.69    7.88
   0   8 -25  174.97    8.01
   0   8 -25  181.86    8.61
   0   8 -25  182.84    8.65
   0   8 -26  545.95   21.24
   0  -8 -26  547.91   21.71
   0   8 -26  549.42   21.83
   0   8 -26  542.76   21.57
   0   8 -26  542.35   21.97
   0  -8 -26  522.58   21.41
   0   8 -26  535.93   21.73
   0   8 -26  526.00   21.57
   0   8 -26  509.28   21.40
   0  -8 -27   26.67    2.29
   0   8 -27   31.66    2.73
   0   8  27   23.91    2.11
   0   8 -27   25.84    2.35
   0   8 -27   27.08    2.52
   0  -8 -27   21.28    2.23
   0   8 -27   22.00    2.19
   0   8 -27   29.79    2.18
   0   8 -28    3.47    0.98
   0  -8 -28    0.49    0.79
   0   8 -28    2.44    1.06
   0   8  28    3.05    0.77
   0   8 -28    2.08    1.00
   0  -8 -28    3.51    0.89
   0  -8 -29    5.74    1.06
   0   8 -29    6.99    1.02
   0   8 -29    7.49    1.20
   0  -8 -29    6.48    1.28
   0   8 -29    6.96    1.25
   0  -8 -29    7.45    0.99
   0   8 -30  586.36   22.33
   0  -8 -30  555.68   21.93
   0  -8 -30  589.95   22.26
   0   8 -30  570.20   22.12
   0  -8 -30  585.11   22.39
   0  -8 -31   40.05    2.43
   0  -8 -31   39.37    2.30
   0  -8 -32   19.71    1.34
   0  -9   0    0.31    0.68
   0   9   0   -0.52    1.31
   0  -9   1    0.28    0.62
   0   9   1    0.52    1.31
   0  -9  -1    0.68    0.81
   0   9   2    1.56    1.47
   0  -9   2    0.25    0.60
   0  -9  -2   -0.37    0.94
   0   9   3    0.52    1.24
   0  -9   3    0.22    0.64
   0  -9  -3    0.40    0.80
   0   9  -3   -0.52    1.31
   0   9  -4   -0.52    1.31
   0  -9  -4    0.43    1.09
   0   9   4    1.05    1.24
   0   9  -4    4.07    1.46
   0   9   5   -0.53    1.16
   0  -9  -5   -0.46    1.09
   0   9  -5    1.03    1.46
   0   9  -5    1.42    1.12
   0   9   6    0.53    1.07
   0   9  -6    1.03    1.39
   0  -9  -6    0.49    0.99
   0   9  -6    1.09    1.19
   0   9  -6    0.50    1.00
   0   9  -7    2.13    1.34
   0  -9  -7    1.05    1.25
   0   9   7    0.54    0.96
   0   9  -8    2.83    1.52
   0  -9  -8   -0.56    1.13
   0   9   8    0.54    1.28
   0   9  -9    1.20    1.42
   0  -9  -9    2.40    1.52
   0   9   9    0.54    1.19
   0   9 -10   -0.64    1.28
   0  -9 -10   -0.64    1.28
   0   9  10    0.54    1.09
   0   9 -11    0.68    1.22
   0   9  11   -0.54    1.19
   0  -9 -11    1.36    1.61
   0   9 -12   -0.73    2.05
   0  -9 -12    1.75    1.23
   0   9  12    0.54    1.08
   0  -9 -12    2.89    1.94
   0   9 -13    0.77    1.70
   0   9  13    1.06    1.25
   0  -9 -13    2.30    1.81
   0   9 -14    2.46    1.64
   0   9 -14    0.21    0.90
   0  -9 -14    1.62    1.77
   0   9 -14    2.56    0.95
   0   9 -14    1.27    0.87
   0   9 -14    0.85    0.76
   0   9 -14    1.45    0.83
   0  -9 -15    0.60    0.67
   0   9 -15    1.08    0.99
   0   9 -15    0.91    0.67
   0   9 -15    0.38    0.70
   0   9  15   -0.38    0.80
   0   9 -15    0.21    0.78
   0   9 -15    0.19    0.69
   0  -9 -15    0.85    1.52
   0   9 -15    1.35    0.83
   0   9 -15    0.89    0.80
   0   9 -15   -0.44    0.88
   0   9 -15    0.65    0.82
   0   9 -15    0.20    0.71
   0   9 -15    0.87    1.74
   0  -9 -16    1.07    0.97
   0   9 -16    1.59    1.02
   0  -9 -16    0.21    0.96
   0   9 -16    0.51    0.55
   0   9 -16   -0.22    1.11
   0   9 -16    1.43    0.86
   0  -9 -16    0.89    1.38
   0   9 -16    0.55    0.72
   0   9 -16    1.98    1.00
   0   9  16    0.58    0.74
   0   9 -16   -0.23    0.98
   0   9 -16   -0.71    1.12
   0   9 -16    0.91    0.89
   0   9 -16    0.45    1.03
   0   9 -16    2.48    0.96
   0   9 -16    0.91    1.83
   0   9 -17    0.43    0.75
   0   9 -17    0.24    0.99
   0   9 -17    1.30    0.76
   0   9 -17    0.20    0.79
   0   9 -17   -0.21    1.13
   0   9 -17   -0.20    0.85
   0   9  17   -0.20    0.93
   0  -9 -17    0.53    0.97
   0   9 -17    0.23    0.81
   0   9 -17    0.43    0.74
   0   9 -17    0.23    0.98
   0   9 -17    0.72    0.91
   0  -9 -17    0.68    0.91
   0   9 -17    0.25    1.08
   0   9 -17    2.43    1.13
   0  -9 -17    0.22    0.89
   0   9 -18    1.10    0.77
   0   9 -18   -0.22    1.10
   0   9 -18    0.42    0.80
   0   9 -18    0.83    0.81
   0   9 -18    1.97    0.94
   0   9 -18    0.22    0.83
   0   9 -18   -0.26    1.19
   0   9 -18    0.25    0.93
   0  -9 -18    0.81    1.03
   0   9 -18    0.25    0.86
   0   9 -18    0.72    1.02
   0   9 -18    0.24    0.99
   0   9 -18    0.67    0.75
   0  -9 -18   -0.24    0.90
   0   9 -18    0.48    0.93
   0   9 -18    0.73    1.06
   0  -9 -18    1.52    0.95
   0  -9 -19   -0.99    1.97
   0   9 -19    0.18    0.66
   0   9 -19    0.22    0.79
   0   9 -19    0.22    0.77
   0   9 -19    1.04    0.86
   0   9 -19    0.46    0.94
   0   9 -19   -0.26    1.03
   0   9 -19   -1.29    1.28
   0   9 -19    0.23    0.94
   0  -9 -19    0.28    1.05
   0   9 -19    0.24    0.97
   0   9 -19    0.25    0.95
   0   9 -19   -0.23    0.77
   0   9 -19   -0.50    1.22
   0  -9 -19    0.25    0.94
   0   9 -19    0.25    0.82
   0   9 -19   -1.00    1.30
   0  -9 -19    0.65    1.00
   0  -9 -20   -1.00    1.79
   0   9 -20    1.03    0.70
   0   9 -20    0.62    0.79
   0   9 -20   -1.09    0.96
   0   9 -20    0.24    1.01
   0   9 -20    0.23    1.00
   0   9 -20   -0.44    0.84
   0   9 -20    0.26    1.07
   0   9 -20    0.93    0.95
   0   9 -20   -0.81    1.30
   0  -9 -20    0.56    0.96
   0   9 -20    0.97    0.99
   0   9 -20    1.78    1.11
   0   9 -20   -0.25    1.04
   0   9 -20    0.24    0.84
   0  -9 -20    1.52    1.08
   0   9 -20   -1.51    1.35
   0   9 -20    0.25    0.92
   0  -9 -20   -0.63    1.00
   0  -9 -21    0.20    0.73
   0  -9 -21    1.53    1.07
   0   9 -21    1.65    0.97
   0   9 -21   -0.24    0.95
   0   9 -21    0.20    0.71
   0   9 -21    1.29    0.94
   0   9 -21    0.67    1.05
   0   9 -21   -0.22    0.79
   0   9 -21    0.54    1.06
   0   9 -21    0.23    0.86
   0   9 -21   -0.52    1.19
   0  -9 -21   -0.28    0.96
   0  -9 -21    1.00    2.00
   0   9 -21   -0.76    1.30
   0   9 -21   -1.53    1.25
   0   9 -21    0.47    0.85
   0   9 -21   -0.24    0.93
   0   9 -21   -0.25    0.94
   0   9 -22    0.62    0.92
   0   9 -22   -0.20    0.73
   0   9 -22   -0.24    1.12
   0   9 -22    0.59    0.76
   0   9 -22   -0.44    0.80
   0   9 -22   -0.77    1.20
   0   9 -22   -0.23    0.96
   0   9 -22   -0.27    1.20
   0  -9 -22   -0.27    0.91
   0  -9 -22    0.99    1.53
   0   9 -22   -0.46    0.99
   0   9 -22    0.94    0.99
   0   9 -22    0.76    1.01
   0   9 -22   -0.25    1.13
   0  -9 -22   -0.76    1.10
   0   9 -22    0.98    1.03
   0   9 -23    0.84    0.78
   0   9 -23    0.19    0.83
   0   9 -23    0.55    0.63
   0   9 -23    0.18    0.77
   0   9 -23    1.61    0.94
   0   9 -23    0.79    0.97
   0   9 -23   -0.50    1.25
   0  -9 -23   -0.22    0.92
   0   9 -23    0.22    0.97
   0  -9 -23   -0.26    0.99
   0  -9 -23    0.17    0.71
   0   9 -23    0.71    1.06
   0   9 -23    0.88    0.92
   0   9 -23    0.74    1.12
   0   9 -23    0.23    0.91
   0   9 -23   -0.46    1.15
   0   9 -23   -0.48    0.95
   0   9 -24    1.26    1.13
   0   9 -24    1.68    1.00
   0   9 -24    1.20    1.05
   0  -9 -24   -0.20    0.80
   0  -9 -24   -0.24    0.87
   0   9 -24    0.18    0.67
   0   9 -24    0.60    0.82
   0   9 -24    0.55    0.81
   0   9 -24   -0.33    0.59
   0   9 -24    0.99    0.74
   0   9 -24    0.66    1.00
   0   9 -24   -0.45    1.03
   0   9 -24    0.94    1.07
   0   9 -24    0.82    0.85
   0   9 -24    0.22    0.99
   0   9 -24    0.68    0.97
   0   9 -25   -0.67    0.96
   0   9 -25    0.71    1.10
   0   9 -25   -0.19    0.82
   0  -9 -25    1.12    0.82
   0  -9 -25    0.90    0.90
   0   9 -25    1.86    0.96
   0   9 -25    1.14    0.77
   0   9 -25    0.92    0.61
   0   9 -25    0.73    0.87
   0   9 -25    0.63    0.98
   0   9 -25   -0.21    0.93
   0   9 -25    0.22    1.07
   0   9 -25   -0.18    0.75
   0  -9 -25    0.62    0.83
   0   9 -25    0.21    0.89
   0   9 -25   -0.41    1.01
   0   9 -26    0.19    1.04
   0  -9 -26   -0.37    0.87
   0   9 -26    0.20    0.89
   0   9 -26    1.13    0.85
   0   9 -26   -0.19    0.87
   0  -9 -26    0.17    0.71
   0   9 -26    0.65    1.01
   0   9 -26    0.41    1.02
   0   9 -27    0.51    0.89
   0   9 -27    0.27    0.62
   0  -9 -27    0.16    0.74
   0   9 -27    0.33    0.75
   0   9 -27    0.35    0.80
   0   9  27    0.75    0.75
   0  -9 -27    0.28    0.67
   0   9 -27    0.58    0.88
   0   9 -28    0.83    0.82
   0   9 -28    0.90    0.80
   0  -9 -28   -0.13    0.69
   0   9  28    0.12    0.63
   0   9 -28    0.84    0.84
   0  -9 -28   -0.22    0.62
   0  -9 -29    0.44    0.76
   0  -9 -29    0.62    0.58
   0   9 -29    0.11    0.62
   0  -9 -30    0.54    0.60
   0  -9 -30    0.69    0.72
   0  -9 -31    0.07    0.42
   0  -9 -31   -0.08    0.46
   0 -10   0 2510.47   94.64
   0  10   0 2492.90   97.30
   0  10   1   43.20    5.07
   0 -10  -1   36.01    3.91
   0 -10   1   36.35    3.49
   0 -10   2  439.52   19.14
   0 -10  -2  422.66   20.32
   0  10  -3   96.41    7.31
   0 -10  -3   97.88    7.05
   0  10  -3   98.00    7.90
   0  10   3   87.64    7.61
   0  10  -4  168.72   10.49
   0  10   4  162.19   10.98
   0 -10  -4  163.87   10.24
   0  10  -4  166.25   10.96
   0  10  -5 1240.01   51.05
   0 -10  -5 1283.66   50.95
   0  10   5 1231.38   51.78
   0  10  -5 1238.80   51.69
   0  10  -6  514.50   24.07
   0  10  -6  483.14   24.20
   0  10   6  517.86   24.61
   0 -10  -6  519.99   24.02
   0  10  -7    5.32    1.92
   0 -10  -7    8.22    2.17
   0  10   7    4.32    1.92
   0  10  -8    3.74    1.77
   0 -10  -8    6.24    2.17
   0  10   8    3.72    1.76
   0  10  -9   56.64    6.10
   0 -10  -9   60.33    6.42
   0  10   9   56.00    5.94
   0  10 -10  632.14   30.20
   0 -10 -10  669.49   30.55
   0  10  10  623.28   29.37
   0  10 -11  790.56   36.44
   0 -10 -11  775.28   36.53
   0  10  11  832.14   35.65
   0  10 -12  432.09   17.08
   0  10 -12  413.77   17.13
   0  10 -12  418.77   17.13
   0 -10 -12  387.62   17.17
   0  10 -12  412.85   22.23
   0  10  12  396.19   20.61
   0 -10 -12  415.87   22.20
   0  10 -12  396.94   16.98
   0  10 -13  588.83   22.56
   0  10 -13  563.85   22.45
   0  10  13  549.47   22.26
   0 -10 -13  511.93   22.49
   0  10 -13  538.17   27.88
   0  10 -13  571.02   22.42
   0  10 -13  555.55   22.35
   0  10 -13  554.97   22.49
   0  10  13  550.68   26.07
   0 -10 -13  578.27   28.39
   0  10 -13  550.49   22.38
   0  10 -13  551.98   22.14
   0  10 -14  358.05   15.10
   0  10 -14  345.88   15.06
   0  10 -14  375.36   15.16
   0  10 -14  333.17   14.67
   0  10 -14  371.84   20.77
   0  10  14  337.48   14.80
   0  10 -14  329.04   14.35
   0 -10 -14  384.13   15.50
   0  10 -14  380.05   15.08
   0  10 -14  311.95   14.47
   0  10 -14  358.23   14.75
   0  10 -14  366.07   15.10
   0 -10 -14  374.66   20.83
   0 -10 -15  332.86   13.81
   0  10 -15  313.25   13.30
   0  10 -15  321.76   13.76
   0  10 -15  280.58   13.18
   0  10 -15  306.74   13.58
   0 -10 -15  324.55   19.48
   0  10 -15  311.24   13.41
   0  10 -15  323.82   13.53
   0  10  15  295.54   13.42
   0 -10 -15  304.10   13.92
   0  10 -15  322.47   19.40
   0  10 -15  321.33   13.74
   0  10 -15  301.85   13.37
   0  10 -15  329.37   13.89
   0  10 -15  322.21   13.82
   0 -10 -16   53.47    3.79
   0  10 -16   55.55    3.92
   0 -10 -16   41.71    3.40
   0  10 -16   51.63    3.48
   0  10 -16   54.15    3.61
   0  10 -16   56.76    3.75
   0  10  16   47.28    3.54
   0  10 -16   47.12    3.48
   0  10 -16   55.11    3.93
   0  10 -16   53.91    3.81
   0  10 -16   46.57    6.62
   0  10 -16   50.43    3.77
   0  10 -16   54.60    3.97
   0  10 -16   47.90    3.54
   0  10 -16   50.64    3.86
   0 -10 -17   21.12    2.33
   0 -10 -17   16.15    2.05
   0  10 -17   21.38    2.15
   0  10 -17   19.79    2.14
   0  10  17   21.60    2.26
   0  10 -17   19.23    2.11
   0  10 -17   18.66    2.28
   0  10 -17   17.89    2.27
   0  10 -17   18.72    4.37
   0  10 -17   20.43    2.38
   0  10 -17   17.93    2.33
   0  10 -17   25.57    2.45
   0  10 -17   17.06    2.31
   0  10 -18    4.62    1.41
   0  10 -18    4.44    1.14
   0  10 -18    2.85    1.24
   0  10 -18    6.63    1.26
   0  10 -18    6.79    1.30
   0  10 -18    5.70    1.38
   0  10 -18    5.20    1.19
   0  10 -18    5.57    1.21
   0  10  18    4.75    1.15
   0  10 -18    5.08    1.31
   0  10 -18    6.97    1.39
   0  10 -18    7.95    1.60
   0 -10 -18    7.35    1.41
   0  10 -18    4.23    1.49
   0 -10 -18    6.71    1.55
   0  10 -19   37.37    3.26
   0  10 -19   34.80    2.80
   0  10 -19   34.87    2.93
   0  10  19   31.35    2.75
   0  10 -19   43.32    3.55
   0  10 -19   31.99    3.12
   0  10 -19   35.26    3.03
   0 -10 -19   30.81    3.15
   0  10 -19   37.52    3.26
   0  10 -19   39.02    3.31
   0  10 -19   33.35    2.92
   0  10 -19   35.13    3.17
   0 -10 -19   29.74    2.89
   0 -10 -19   37.84    3.12
   0  10 -19   34.87    3.10
   0  10 -19   34.79    2.86
   0  10 -19   33.33    2.86
   0  10 -19   37.52    3.07
   0  10 -20    3.94    0.99
   0  10 -20    5.17    1.19
   0  10 -20    6.54    1.46
   0  10 -20    4.12    1.24
   0  10 -20    4.92    1.37
   0  10 -20    5.67    1.21
   0  10 -20    4.78    1.39
   0  10 -20    3.59    1.13
   0  10 -20    4.69    1.33
   0 -10 -20    5.07    1.52
   0 -10 -20    4.08    2.58
   0  10 -20    5.65    1.43
   0  10 -20    5.82    1.35
   0  10 -20    5.11    1.40
   0  10 -20    1.73    1.00
   0  10 -20    8.50    1.65
   0  10 -20    3.04    1.39
   0 -10 -20    3.98    1.29
   0  10 -21    0.16    0.66
   0  10 -21    1.08    0.89
   0  10 -21    0.40    0.64
   0  10 -21   -0.40    0.85
   0  10 -21    1.30    1.02
   0  10 -21    1.58    1.01
   0  10 -21    0.44    0.81
   0  10 -21    0.79    1.08
   0  10 -21    0.52    1.06
   0 -10 -21    0.83    1.14
   0 -10 -21    2.02    2.39
   0  10 -21    0.72    0.96
   0  10 -21    0.98    1.05
   0  10 -21    0.50    0.95
   0  10 -21    1.33    0.89
   0 -10 -21   -0.21    1.04
   0  10 -21   -0.25    1.28
   0  10 -21    1.48    1.04
   0  10 -22  193.41    9.01
   0  10 -22  200.48    9.34
   0  10 -22  195.55    9.08
   0  10 -22  192.17    9.17
   0  10 -22  200.75    9.14
   0  10 -22  191.25    9.23
   0  10 -22  213.61    9.88
   0  10 -22  198.06    9.68
   0 -10 -22  198.47    9.79
   0 -10 -22  196.23    9.08
   0  10 -22  196.68    9.44
   0  10 -22  198.05    9.54
   0  10 -22  194.81    9.49
   0  10 -22  178.63    9.14
   0  10 -22  195.19    9.26
   0  10 -22  207.06    9.69
   0  10 -22  195.98    9.54
   0  10 -23   11.58    1.63
   0  10 -23    8.93    1.34
   0  10 -23    8.40    1.42
   0  10 -23    6.98    1.34
   0  10 -23    7.29    1.27
   0 -10 -23   11.56    1.59
   0  10 -23    6.69    1.60
   0  10 -23   10.59    1.84
   0  10 -23    7.52    1.42
   0 -10 -23    9.90    1.74
   0 -10 -23    9.18    1.33
   0  10 -23    9.13    1.49
   0  10 -23    9.19    1.63
   0  10 -23    8.99    1.65
   0  10 -23    7.09    1.46
   0  10 -23    5.69    1.45
   0  10 -23   12.82    1.77
   0 -10 -24    6.35    1.51
   0  10 -24    6.01    1.11
   0  10 -24    5.45    1.13
   0  10 -24    5.60    1.21
   0  10 -24    5.19    1.04
   0  10 -24    3.65    1.20
   0  10 -24    5.71    1.26
   0  10 -24    7.88    1.51
   0  10 -24    5.41    1.22
   0 -10 -24    3.61    1.11
   0  10 -24    4.91    1.41
   0  10 -24    2.72    1.19
   0 -10 -24    4.12    1.08
   0  10 -24    3.77    1.12
   0  10 -24    6.47    1.42
   0 -10 -25  119.64    6.39
   0  10 -25  114.17    6.29
   0  10 -25  126.69    6.49
   0 -10 -25  110.76    5.78
   0  10 -25  118.70    5.77
   0  10 -25  118.35    5.86
   0  10 -25  122.30    6.32
   0  10 -25  117.38    6.20
   0  10 -25  120.21    6.07
   0  10 -25  127.12    6.31
   0 -10 -25  115.41    6.01
   0  10 -26  166.39    7.73
   0 -10 -26  170.67    7.81
   0  10 -26  177.15    8.04
   0 -10 -26  171.19    7.60
   0  10 -26  177.02    8.20
   0  10 -26  163.44    8.11
   0  10 -26  176.99    8.02
   0  10  27   46.12    2.97
   0 -10 -27   42.44    2.85
   0  10 -27   51.25    2.92
   0  10 -27   50.55    3.13
   0  10  28   15.98    1.42
   0  10 -28   14.98    1.49
   0 -10 -28   14.03    1.35
   0 -10 -29   12.29    1.37
   0  10  29   10.69    0.93
   0 -10 -30  347.76   13.21
   0 -10 -30  326.65   13.14
   0 -10 -31   86.28    3.69
   0  11   0    0.69    1.37
   0 -11   0    0.40    0.79
   0 -11   1    0.57    0.52
   0 -11   1    0.71    0.71
   0 -11  -1    0.43    0.77
   0  11   1   -0.69    1.38
   0  11  -2    1.61    1.36
   0 -11   2    1.35    0.62
   0  11   2    0.69    1.51
   0 -11  -2    0.94    1.18
   0  11  -2    0.69    1.50
   0 -11  -3    1.01    1.19
   0  11  -3   -0.69    1.50
   0  11   3   -0.69    1.38
   0  11  -3    1.11    1.21
   0 -11  -4   -0.54    1.27
   0  11  -4    0.68    1.50
   0  11   4    0.69    1.52
   0  11  -4   -0.57    1.25
   0  11   5    0.70    1.53
   0 -11  -5    0.57    1.45
   0  11  -5   -0.68    1.62
   0  11  -5    0.60    1.06
   0 -11  -6    1.22    1.22
   0  11   6    0.70    1.25
   0  11  -6   -0.62    1.36
   0 -11  -7    1.30    1.64
   0  11   7    0.70    1.26
   0  11  -7    5.21    2.02
   0 -11  -8    0.69    1.84
   0  11   8    2.11    1.99
   0  11  -8    2.73    1.62
   0 -11  -9   -0.73    1.59
   0  11   9    1.41    1.41
   0  11  -9   -0.72    1.81
   0  11  10    0.61    0.70
   0 -11 -10    0.45    0.75
   0  11 -10    0.75    2.02
   0  11 -10    0.21    0.68
   0  11 -10    0.42    0.76
   0 -11 -10    1.53    1.37
   0  11  10    0.70    1.40
   0  11 -10    0.39    0.71
   0  11 -11    0.20    1.08
   0  11 -11   -0.79    1.73
   0  11  11    0.42    0.70
   0 -11 -11    0.23    0.81
   0  11 -11    0.63    0.77
   0  11 -11    2.19    1.02
   0  11 -11    0.22    0.73
   0  11  11   -0.70    1.52
   0 -11 -11   -0.81    1.44
   0  11 -11    0.60    0.70
   0  11 -11    0.41    0.74
   0  11 -12    0.83    1.66
   0  11 -12   -0.62    1.00
   0  11 -12    0.44    0.81
   0  11  12    0.64    0.79
   0 -11 -12    2.20    1.05
   0  11 -12    0.45    0.91
   0  11 -12    0.23    0.86
   0  11 -12    0.86    0.92
   0  11 -12    0.41    0.68
   0  11  12   -0.69    1.37
   0 -11 -12    1.70    2.00
   0  11 -13    0.57    0.64
   0  11 -13    0.89    0.84
   0  11 -13   -0.22    1.08
   0  11 -13   -0.87    1.91
   0  11 -13    0.68    0.86
   0  11 -13    0.44    0.84
   0  11  13    0.44    0.80
   0 -11 -13    0.51    0.94
   0  11 -13   -0.23    0.94
   0  11 -13    0.24    0.92
   0  11 -13    0.82    0.76
   0  11 -13    0.90    0.75
   0  11 -13   -0.20    0.73
   0  11 -13    0.22    0.85
   0 -11 -13    0.23    1.01
   0  11  13    2.01    1.46
   0 -11 -13    0.89    1.94
   0  11 -14    0.23    0.87
   0  11 -14   -0.91    2.57
   0  11 -14    0.20    0.66
   0  11 -14    1.18    0.84
   0  11 -14    0.23    0.83
   0  11  14    2.87    1.08
   0 -11 -14   -0.26    0.82
   0  11 -14    0.18    0.64
   0  11 -14   -0.24    0.81
   0  11 -14    0.64    0.74
   0  11 -14   -0.24    0.81
   0  11 -14    0.70    0.88
   0  11 -14   -0.20    0.71
   0 -11 -14    0.24    1.05
   0 -11 -14    3.70    2.03
   0 -11 -15   -1.95    1.15
   0  11 -15    0.61    0.67
   0  11 -15    0.72    0.96
   0  11 -15    1.55    0.97
   0  11 -15    0.50    0.92
   0 -11 -15    0.96    1.49
   0  11 -15    0.21    0.80
   0  11 -15    0.21    0.76
   0  11  15    0.22    0.77
   0 -11 -15    1.36    0.97
   0  11 -15    0.70    0.66
   0  11 -15    0.49    0.82
   0  11 -15    0.24    0.86
   0  11 -15    0.61    0.71
   0  11 -15   -0.23    1.05
   0  11 -15    0.47    0.87
   0  11 -15    0.94    2.23
   0 -11 -16   -0.25    0.98
   0  11 -16    1.24    1.08
   0 -11 -16   -0.99    1.53
   0  11 -16   -0.21    0.88
   0  11 -16    0.21    0.74
   0  11  16    1.56    0.89
   0 -11 -16    1.67    1.14
   0  11 -16    1.89    0.97
   0  11 -16   -0.98    1.51
   0  11 -16   -0.24    1.08
   0  11 -16    0.46    0.76
   0  11 -16   -0.39    0.61
   0  11 -16    0.25    0.77
   0  11 -16    0.25    0.90
   0 -11 -17   -1.01    1.81
   0  11 -17   -0.43    0.88
   0  11  17   -0.66    1.10
   0 -11 -17   -0.24    0.93
   0  11 -17   -0.23    0.89
   0  11 -17    1.01    0.83
   0  11 -17    0.51    0.96
   0  11 -17    0.21    0.70
   0  11 -17    1.00    2.19
   0  11 -17    0.21    0.79
   0  11 -17    0.25    1.11
   0  11 -17    0.25    0.91
   0  11 -17    0.77    1.05
   0 -11 -18    1.03    1.59
   0  11 -18   -0.43    0.97
   0  11 -18    0.24    0.95
   0  11 -18   -0.70    1.17
   0  11  18    1.07    0.84
   0 -11 -18    0.24    1.01
   0  11 -18   -0.24    1.08
   0  11 -18    0.21    0.66
   0  11 -18   -0.25    0.96
   0  11 -18    2.44    0.89
   0  11 -18    0.25    1.21
   0  11 -18   -0.26    1.18
   0  11 -18    1.03    1.10
   0  11 -18    0.22    0.79
   0 -11 -19   -1.03    2.26
   0  11 -19    0.50    1.27
   0  11  19   -0.62    1.05
   0  11 -19    0.19    0.72
   0  11 -19   -0.23    0.97
   0  11 -19   -0.24    1.12
   0  11 -19   -1.05    0.88
   0  11 -19   -0.24    0.99
   0  11 -19   -0.21    0.67
   0  11 -19   -0.25    0.87
   0 -11 -19    0.24    1.03
   0  11 -19   -0.26    1.13
   0  11 -19   -0.52    1.18
   0  11 -19    0.64    0.88
   0  11 -20   -0.50    1.24
   0  11 -20    0.67    0.87
   0  11 -20    1.01    0.81
   0  11 -20   -0.24    1.13
   0  11  20   -0.19    0.71
   0 -11 -20    0.23    0.81
   0  11 -20   -0.41    0.82
   0  11 -20    0.25    1.13
   0  11 -20    0.47    0.98
   0  11 -20    0.25    0.93
   0  11 -20   -0.19    0.73
   0  11 -20    0.18    0.69
   0  11 -20   -0.26    1.05
   0  11 -20   -0.77    1.14
   0  11 -20    1.05    0.86
   0  11 -21    1.71    0.87
   0  11 -21    1.80    1.04
   0  11 -21    0.64    0.88
   0  11 -21    0.50    1.16
   0  11 -21   -0.25    1.40
   0  11 -21    0.20    0.75
   0 -11 -21    0.27    1.00
   0 -11 -21   -0.21    0.98
   0  11 -21    0.20    0.71
   0  11 -21   -0.25    1.26
   0  11 -21   -0.47    0.92
   0  11 -21   -0.46    1.19
   0  11 -21    0.17    0.66
   0  11 -21    0.18    0.62
   0  11 -21   -0.49    1.00
   0  11 -22   -0.21    1.07
   0  11 -22   -0.19    0.83
   0  11 -22    0.53    0.81
   0  11 -22    0.40    0.91
   0  11 -22    2.17    1.22
   0  11 -22   -0.24    1.15
   0  11 -22    0.19    0.75
   0 -11 -22   -0.73    1.00
   0 -11 -22    0.52    1.09
   0 -11 -22   -0.58    1.09
   0  11 -22   -0.22    0.93
   0  11 -22    0.89    0.95
   0  11 -22    0.57    0.72
   0  11 -22   -1.63    1.22
   0  11 -22    0.72    0.56
   0  11 -22    0.47    1.08
   0  11 -22    1.16    1.15
   0  11 -23    1.37    1.02
   0  11 -23    0.23    0.95
   0  11 -23   -0.54    0.78
   0 -11 -23    0.48    1.22
   0 -11 -23    0.68    0.67
   0  11 -23   -0.44    1.03
   0  11 -23    0.82    0.97
   0  11 -23    0.20    0.84
   0  11 -23    0.18    0.69
   0  11 -23   -0.66    1.28
   0  11 -23    0.22    0.95
   0  11 -23    1.55    0.87
   0  11 -23    0.16    0.65
   0  11 -23    0.68    0.70
   0  11 -23   -0.18    0.81
   0 -11 -24   -0.66    1.10
   0  11 -24    0.86    0.80
   0  11 -24   -0.15    0.71
   0  11 -24    0.32    0.79
   0  11 -24   -0.40    1.04
   0 -11 -24    0.17    0.86
   0  11 -24    1.48    0.85
   0  11 -24   -1.49    1.08
   0  11 -24    0.48    0.66
   0  11 -24    0.42    1.23
   0  11 -24   -2.45    1.21
   0  11 -24    0.20    1.00
   0  11 -25   -0.27    0.62
   0  11 -25    0.30    0.70
   0  11 -25   -0.49    0.80
   0  11 -25    0.18    0.80
   0 -11 -25    0.15    0.72
   0  11 -25   -0.18    1.11
   0  11 -25    0.91    0.86
   0 -11 -25   -0.20    0.98
   0  11 -26    0.16    0.75
   0  11 -26   -0.27    0.65
   0  11  26    0.79    0.79
   0  11 -27    0.43    0.60
   0  11 -27   -0.26    0.61
   0 -11 -27    0.18    0.53
   0  11  27    0.25    0.64
   0  11  28    0.09    0.48
   0 -11 -29    0.28    0.54
   0 -11 -30    0.28    0.32
   0 -11 -30    0.13    0.32
   0 -12   0  279.63   11.91
   0 -12   1  831.55   32.32
   0 -12  -1  856.78   32.52
   0 -12  -1  845.23   35.56
   0  12   1  852.14   38.58
   0 -12   2   33.81    2.49
   0 -12  -2   34.91    2.70
   0  12   2   26.60    4.84
   0  12  -2   35.77    5.20
   0 -12  -2   29.83    3.98
   0  12  -2   31.70    4.41
   0  12  -3    5.44    2.30
   0  12   3    0.78    1.72
   0 -12  -3    3.32    1.64
   0  12  -3    1.23    1.45
   0 -12  -4  133.71    9.75
   0  12  -4  159.62   11.48
   0  12   4  142.31   11.12
   0  12  -4  137.59   10.15
   0  12   5  345.92   19.70
   0 -12  -5  357.76   18.50
   0  12  -5  324.42   18.19
   0 -12  -6  319.42   18.47
   0  12  -6  342.05   18.84
   0  12  -7    4.97    2.29
   0  12   7    4.31    1.13
   0  12  -7    5.75    1.23
   0  12  -7    2.70    1.00
   0  12   7    6.32    2.45
   0 -12  -7    3.53    2.10
   0  12  -7    6.09    1.21
   0  12  -8   73.99    7.40
   0 -12  -8   62.37    4.34
   0  12   8   75.23    4.55
   0  12  -8   72.64    4.49
   0  12  -8   76.52    4.57
   0  12   8   68.61    7.47
   0 -12  -8   61.22    6.99
   0  12  -8   72.53    4.39
   0  12  -8   70.83    4.46
   0  12  -9  634.24   29.75
   0  12  -9  583.66   23.79
   0 -12  -9  563.30   24.17
   0  12   9  585.45   24.11
   0  12  -9  624.27   24.30
   0  12  -9  617.60   24.26
   0  12   9  622.13   29.77
   0 -12  -9  625.55   29.78
   0  12  -9  632.16   24.26
   0  12  -9  597.05   24.04
   0  12 -10  406.35   16.96
   0  12 -10  391.98   22.15
   0  12  10  402.56   17.19
   0 -12 -10  395.31   17.37
   0  12 -10  397.03   17.22
   0  12 -10  432.50   17.42
   0 -12 -10  461.16   23.21
   0  12  10  384.98   21.83
   0  12 -10  424.35   17.27
   0  12 -10  415.73   17.18
   0  12 -11  436.06   18.35
   0  12 -11  494.39   24.73
   0  12  11  437.51   18.56
   0 -12 -11  427.65   18.72
   0  12 -11  440.56   18.65
   0  12 -11  453.38   18.71
   0  12 -11  448.80   18.54
   0  12 -11  449.38   18.52
   0 -12 -11  472.05   18.86
   0  12  11  425.99   23.29
   0 -12 -11  445.08   24.18
   0  12  12  114.43    6.30
   0 -12 -12  118.09    6.59
   0  12 -12  117.45    6.32
   0  12 -12  118.05    6.28
   0  12 -12  108.38    6.30
   0  12 -12  118.82    6.44
   0  12 -12  111.94   10.20
   0  12 -12  112.49    6.22
   0  12 -12  101.69    5.79
   0 -12 -12  110.98   10.26
   0  12  12  122.77    9.85
   0  12  13  299.07   13.57
   0  12 -13  311.45   13.55
   0  12 -13  338.91   13.87
   0  12 -13  311.51   13.81
   0  12 -13  308.78   13.79
   0 -12 -13  292.01   13.83
   0  12 -13  307.50   13.26
   0 -12 -13  318.62   19.40
   0  12 -13  311.03   19.16
   0  12 -13  293.41   13.16
   0  12 -13  326.10   13.82
   0  12 -13  309.58   13.58
   0 -12 -14  156.11   12.66
   0  12 -14  141.52    7.50
   0  12  14  147.30    7.67
   0  12 -14  154.20    7.82
   0  12 -14  134.56    7.20
   0  12 -14  147.48    7.28
   0 -12 -14  151.96    8.08
   0  12 -14  154.27    7.91
   0  12 -14  154.75    7.91
   0  12 -14  149.85    7.77
   0 -12 -14  160.05    7.96
   0  12 -14  143.74    7.67
   0  12 -14  148.04    7.66
   0  12 -14  142.35   12.07
   0 -12 -15   26.67    2.70
   0  12 -15   25.60    2.63
   0 -12 -15   21.91    4.62
   0  12 -15   23.34    2.42
   0  12  15   26.30    2.57
   0  12 -15   24.59    2.46
   0  12 -15   22.19    2.12
   0 -12 -15   19.72    2.55
   0  12 -15   22.40    2.53
   0  12 -15   23.38    2.56
   0  12 -15   20.24    4.47
   0  12 -15   20.38    2.18
   0  12 -15   23.98    2.54
   0  12 -15   25.87    2.74
   0  12 -15   22.95    2.63
   0 -12 -16   96.60    9.86
   0  12 -16   98.33    5.52
   0  12  16   90.18    5.45
   0  12 -16   84.75    5.22
   0  12 -16   91.75    5.01
   0 -12 -16  101.69    6.05
   0  12 -16   99.79    5.69
   0  12 -16  100.32    5.75
   0  12 -16   85.55    9.37
   0  12 -16   90.87    5.66
   0 -12 -16   92.39    5.71
   0  12 -16   94.14    5.72
   0  12 -16   85.67    5.17
   0 -12 -17  362.58   21.88
   0  12 -17  360.62   14.96
   0  12  17  338.47   14.92
   0  12 -17  337.91   14.81
   0  12 -17  353.59   15.17
   0 -12 -17  350.86   15.60
   0  12 -17  344.70   15.15
   0  12 -17  372.74   21.88
   0  12 -17  329.78   14.65
   0  12 -17  340.22   15.22
   0 -12 -17  366.63   15.35
   0 -12 -18   56.83    7.59
   0 -12 -18   47.87    3.72
   0  12 -18   42.23    3.19
   0  12 -18   54.81    3.90
   0  12  18   49.13    3.56
   0  12 -18   46.10    3.61
   0  12 -18   42.20    3.56
   0  12 -18   49.86    3.57
   0 -12 -18   51.49    4.07
   0  12 -18   54.23    3.61
   0  12 -18   47.69    3.79
   0  12 -18   45.75    3.38
   0 -12 -19  116.30    6.17
   0  12 -19  108.28    6.15
   0  12 -19   91.89    5.38
   0  12 -19   97.89    5.63
   0  12 -19  102.99    5.94
   0  12 -19  111.37    6.17
   0  12 -19  103.84    6.06
   0  12  19  109.79    5.82
   0  12 -19  110.57    5.75
   0  12 -19   96.30    5.54
   0  12 -19  106.94    6.16
   0 -12 -20  179.77    8.75
   0  12 -20  183.67    8.98
   0  12 -20  173.73    8.29
   0  12 -20  180.55    8.46
   0  12 -20  183.92    8.74
   0  12 -20  178.05    8.81
   0  12 -20  184.24    8.96
   0  12  20  180.77    8.45
   0  12 -20  177.79    8.35
   0  12 -20  180.41    8.44
   0  12 -21  192.21    8.85
   0  12 -21  198.99    9.16
   0  12 -21  189.92    9.21
   0  12 -21  198.45    8.87
   0  12 -21  197.37    9.39
   0  12 -21  201.45    9.40
   0  12 -21  184.03    8.68
   0 -12 -21  200.71    9.19
   0  12 -21  187.30    8.64
   0  12 -22  153.97    7.26
   0  12 -22  155.34    7.56
   0  12 -22  161.78    7.77
   0  12 -22  165.00    7.54
   0 -12 -22  154.04    8.02
   0  12 -22  162.11    7.90
   0  12 -22  149.98    7.70
   0  12 -22  161.08    7.92
   0  12 -22  151.26    7.30
   0 -12 -22  151.69    7.48
   0 -12 -23   38.05    3.15
   0 -12 -23   40.17    2.85
   0  12 -23   41.61    3.15
   0  12 -23   41.01    3.06
   0 -12 -23   30.39    2.56
   0  12 -23   40.66    3.17
   0  12 -23   36.39    2.98
   0  12 -23   39.24    2.77
   0  12 -23   41.39    2.98
   0  12 -23   42.00    2.91
   0  12 -24   55.07    3.60
   0  12 -24   63.11    3.81
   0 -12 -24   52.87    3.27
   0  12 -24   62.85    3.56
   0  12 -24   56.03    3.50
   0  12 -24   58.39    3.73
   0  12 -24   57.16    3.75
   0 -12 -24   61.19    3.94
   0  12 -25   83.81    4.33
   0  12 -25   82.21    4.52
   0  12 -25   82.80    4.40
   0  12 -25   78.78    4.54
   0  12 -25   84.86    4.61
   0  12  25   83.87    4.63
   0  12 -26    1.91    0.74
   0  12  26    1.81    0.80
   0  12  27  230.11    9.51
   0  12  28    0.43    0.41
   0 -12 -28    0.73    0.54
   0 -12 -29   21.02    1.30
   0 -13   0    0.55    0.75
   0  13   0    2.52    1.49
   0  13   0    1.15    0.73
   0  13  -1   -1.28    1.28
   0  13   1    1.75    1.92
   0 -13  -1    1.91    0.95
   0 -13   1    0.87    0.83
   0  13   1    1.38    0.84
   0  13  -2    0.65    1.17
   0  13   2   -0.20    0.72
   0  13  -2   -0.87    1.90
   0  13   2   -0.88    1.57
   0 -13  -2    0.80    0.73
   0 -13   2   -1.32    0.75
   0  13  -3    1.34    1.20
   0  13   3    0.21    0.88
   0  13  -3    0.96    0.73
   0  13  -3   -0.87    1.55
   0 -13  -3    0.59    1.30
   0  13   3   -0.88    1.57
   0 -13  -3    1.24    0.76
   0  13  -4    2.07    1.51
   0  13   4    0.84    0.84
   0 -13  -4    0.21    0.66
   0  13  -4    0.20    0.84
   0  13  -4    1.11    0.66
   0 -13  -4    0.64    1.97
   0  13   4    0.88    1.57
   0 -13  -4   -0.21    0.92
   0  13  -5   -0.20    0.89
   0 -13  -5   -1.36    2.27
   0  13   5    0.88    1.36
   0 -13  -5    0.43    0.69
   0  13  -5    0.83    0.69
   0  13  -5    1.34    0.78
   0 -13  -5   -0.44    0.86
   0  13  -5    0.71    1.27
   0  13  -6   -0.73    1.14
   0  13   6   -0.22    0.94
   0 -13  -6    1.11    0.91
   0  13  -6    0.86    0.83
   0  13  -6    0.20    0.66
   0 -13  -6    0.23    0.93
   0 -13  -6    1.44    1.57
   0  13   6    0.88    1.75
   0  13  -7    3.81    2.04
   0  13   7    1.12    0.92
   0 -13  -7    0.46    0.85
   0  13  -7    0.66    0.76
   0  13  -7   -0.20    0.73
   0 -13  -7   -0.70    0.99
   0 -13  -7    2.28    1.66
   0  13   7    0.87    2.07
   0  13  -8   -0.79    1.58
   0  13   8   -0.23    0.82
   0 -13  -8   -0.24    0.80
   0  13  -8   -0.23    0.86
   0  13  -8    2.32    1.08
   0  13  -8    0.21    0.76
   0 -13  -8    0.48    1.04
   0 -13  -8    0.80    1.59
   0  13   8    2.61    2.20
   0  13  -9   -0.82    1.46
   0  13   9   -0.23    0.86
   0 -13  -9    0.99    0.94
   0  13  -9    1.88    1.09
   0  13  -9    0.95    0.97
   0  13  -9   -0.47    0.86
   0  13  -9    0.22    0.87
   0 -13  -9    0.25    0.99
   0  13   9    0.86    1.54
   0 -13  -9    0.84    1.29
   0  13 -10   -0.20    0.96
   0  13 -10   -0.85    1.31
   0  13  10   -0.24    0.85
   0 -13 -10    2.04    1.09
   0  13 -10    0.72    0.91
   0  13 -10    0.49    0.95
   0  13 -10    0.23    0.81
   0 -13 -10    1.01    1.13
   0  13  10    0.85    1.32
   0 -13 -10    0.87    1.75
   0  13 -11    2.62    2.34
   0  13 -11   -0.42    1.21
   0  13  11    1.21    1.01
   0 -13 -11   -0.26    1.00
   0  13 -11    0.74    0.94
   0  13 -11    0.25    0.96
   0  13 -11    0.46    0.93
   0 -13 -11    0.91    1.62
   0  13  11    0.83    1.49
   0 -13 -11    0.52    1.11
   0  13 -12    0.36    0.68
   0  13 -12    2.71    2.13
   0  13 -12   -0.87    1.01
   0  13  12    0.73    0.82
   0 -13 -12    0.27    0.90
   0  13 -12    0.25    0.88
   0  13 -12    0.25    1.01
   0  13 -12    0.21    0.81
   0  13 -12    0.48    0.98
   0 -13 -12   -0.94    2.06
   0 -13 -12    1.31    1.10
   0  13  13    0.74    0.90
   0 -13 -13    0.55    1.16
   0  13 -13   -0.20    0.76
   0  13 -13    0.49    0.82
   0  13 -13    1.03    0.97
   0  13 -13    0.26    0.95
   0  13 -13    0.23    1.07
   0  13 -13   -0.93    2.62
   0  13 -13    1.33    0.74
   0  13 -13    0.24    0.98
   0  13 -13   -0.50    1.02
   0 -13 -14   -0.99    1.78
   0  13 -14   -0.46    1.10
   0  13 -14   -0.51    1.15
   0  13  14    0.24    0.90
   0 -13 -14    0.84    1.15
   0  13 -14    0.80    0.82
   0  13 -14    0.52    1.01
   0  13 -14    1.55    1.16
   0  13 -14   -0.46    0.99
   0  13 -14    0.38    0.75
   0  13 -14    0.95    1.69
   0  13 -14    0.74    0.92
   0  13 -14    0.50    0.99
   0 -13 -15    1.01    2.02
   0  13 -15    0.46    1.02
   0  13 -15    0.22    0.82
   0  13 -15    0.25    1.13
   0  13  15   -0.24    1.06
   0 -13 -15    0.85    1.11
   0  13 -15    0.19    0.76
   0  13 -15    0.78    1.07
   0  13 -15    0.78    1.01
   0  13 -15    0.50    1.01
   0  13 -15    0.19    0.71
   0  13 -15    0.96    1.48
   0  13 -15    0.50    0.98
   0  13 -15    0.24    1.17
   0 -13 -15   -0.79    1.42
   0 -13 -16    1.02    1.58
   0  13 -16    0.22    0.94
   0  13 -16   -0.25    1.15
   0  13 -16    0.65    0.87
   0  13  16    0.47    0.87
   0 -13 -16    0.57    1.14
   0  13 -16   -0.18    0.60
   0  13 -16    2.90    1.93
   0  13 -16   -2.15    1.28
   0  13 -16   -0.25    1.05
   0  13 -16    1.29    1.11
   0  13 -16    0.78    0.96
   0 -13 -16   -0.52    1.17
   0  13 -16    1.34    0.72
   0 -13 -17    1.02    2.05
   0  13 -17    0.56    0.67
   0  13 -17    1.44    1.07
   0  13 -17    0.42    0.80
   0 -13 -17    0.55    0.65
   0  13  17    0.23    0.81
   0 -13 -17    1.42    1.01
   0  13 -17    1.65    0.74
   0 -13 -17    1.02    1.04
   0  13 -17   -0.26    1.06
   0  13 -17    1.74    1.16
   0  13 -17   -0.24    1.13
   0  13 -17    0.22    0.82
   0  13 -18   -0.20    0.85
   0  13 -18    0.47    0.93
   0  13  18   -0.22    0.84
   0  13 -18    0.21    0.94
   0  13 -18    0.24    1.16
   0  13 -18   -0.71    1.10
   0 -13 -18    1.67    1.29
   0  13 -18   -0.36    0.76
   0  13 -19    0.92    1.07
   0  13  19    1.60    0.88
   0  13 -19   -0.38    0.84
   0  13 -19   -0.22    0.93
   0 -13 -19    0.27    1.18
   0 -13 -19   -0.93    1.23
   0  13 -19    0.19    0.75
   0  13 -19   -0.17    0.66
   0  13 -20   -0.89    1.31
   0  13 -20   -0.22    1.06
   0  13 -20    0.35    0.80
   0  13 -20    0.63    0.92
   0  13 -20    1.21    0.83
   0  13  20   -0.54    0.90
   0  13 -20    0.23    1.03
   0 -13 -20   -0.43    1.11
   0  13 -20    1.29    0.71
   0  13  21   -0.31    0.70
   0  13 -21   -0.18    0.87
   0  13 -21   -0.47    0.58
   0  13 -21    1.16    0.87
   0  13 -21    0.62    0.97
   0  13 -21    0.63    0.93
   0 -13 -21   -0.20    0.90
   0  13 -21   -0.84    1.25
   0  13 -21   -0.30    0.59
   0 -13 -22   -0.52    0.90
   0  13 -22    0.19    0.90
   0  13 -22   -0.53    0.78
   0  13 -22    0.33    0.72
   0  13 -22    0.37    0.87
   0  13 -23   -0.33    0.90
   0  13 -23    0.31    0.75
   0  13 -23    0.56    0.69
   0  13 -23    0.17    0.80
   0  13 -23   -0.54    1.15
   0 -13 -23    0.15    0.82
   0 -13 -24   -0.54    0.93
   0  13 -24   -0.45    0.78
   0  13 -24    0.29    0.70
   0  13 -24   -0.39    0.74
   0  13  24    1.70    0.96
   0  13 -24   -0.16    0.87
   0  13 -24    0.32    0.82
   0  13 -25   -0.63    0.72
   0  13 -25   -0.35    0.72
   0  13 -25    1.38    0.79
   0  13  25    0.14    0.70
   0  13  26    0.58    0.58
   0  13  27    0.51    0.48
   0 -13 -27    0.08    0.44
   0  14   0   11.36    1.67
   0  14   0   16.85    3.44
   0 -14   0   12.24    1.66
   0  14   1  146.37   12.40
   0  14  -1  162.42    7.73
   0  14   1  165.94    7.86
   0  14  -1  152.15    7.41
   0  14  -1  161.72   11.28
   0  14   1  135.71   10.47
   0 -14  -1  146.20    7.51
   0 -14   1  149.34    7.41
   0  14   2  106.01   10.19
   0 -14  -2   98.81    5.81
   0  14   2  121.90    6.23
   0  14  -2  110.78    5.94
   0  14  -2  112.41    5.85
   0  14  -2   93.67    8.64
   0 -14  -2  111.42    6.03
   0  14  -3    7.87    2.56
   0  14  -3    6.30    1.23
   0  14   3    5.37    1.26
   0 -14  -3    3.79    1.12
   0  14  -3    2.12    0.99
   0 -14  -3    2.45    1.10
   0  14   3    7.71    2.86
   0  14  -4  410.47   21.26
   0  14  -4  393.36   16.22
   0  14   4  382.76   16.52
   0  14  -4  365.09   16.14
   0 -14  -4  380.86   16.42
   0  14  -4  399.60   16.47
   0  14  -4  401.74   16.33
   0 -14  -4  396.66   16.62
   0  14   4  407.86   23.02
   0  14  -5   11.29    3.06
   0  14  -5   16.66    1.86
   0  14  -5   15.07    1.95
   0 -14  -5   14.73    2.00
   0  14  -5   18.21    2.10
   0  14  -5   19.22    2.08
   0 -14  -5   16.65    2.13
   0  14   5   23.02    4.73
   0 -14  -5   12.10    3.04
   0  14  -6   70.53    7.25
   0  14  -6   53.05    3.59
   0  14  -6   55.41    3.91
   0 -14  -6   53.18    3.91
   0  14  -6   61.32    4.06
   0  14  -6   55.56    3.84
   0 -14  -6   57.51    4.13
   0 -14  -6   56.54    6.54
   0  14   6   60.14    7.57
   0  14  -7  935.86   42.14
   0  14  -7  934.75   35.96
   0  14   7  971.97   36.77
   0  14  -7  957.27   36.53
   0 -14  -7  895.54   36.59
   0  14  -7  951.16   36.63
   0  14  -7  947.24   36.44
   0 -14  -7  928.77   36.77
   0 -14  -7  894.08   41.84
   0  14   7  978.85   44.04
   0  14  -8  100.90    9.21
   0  14   8   91.36    5.58
   0  14  -8   92.59    5.56
   0 -14  -8   94.05    5.73
   0  14  -8   92.99    5.60
   0  14  -8   94.39    5.49
   0 -14  -8   95.05    5.80
   0  14   8  110.66   10.22
   0 -14  -8  104.03    9.36
   0  14  -9  435.05   23.60
   0  14   9  434.13   18.30
   0  14  -9  428.51   18.15
   0 -14  -9  428.48   18.36
   0  14  -9  426.53   18.22
   0  14  -9  423.93   18.04
   0 -14  -9  453.75   18.53
   0 -14  -9  412.87   23.41
   0  14 -10  228.49   15.86
   0  14 -10  229.54   10.94
   0  14  10  256.30   11.63
   0  14 -10  247.49   11.46
   0 -14 -10  238.07   11.57
   0  14 -10  254.24   11.58
   0  14 -10  251.94   11.43
   0 -14 -10  262.70   11.81
   0 -14 -10  277.95   17.17
   0  14 -11   61.99    7.45
   0  14 -11   77.34    4.67
   0  14  11   76.18    4.93
   0  14 -11   73.60    4.86
   0 -14 -11   75.64    5.04
   0  14 -11   70.86    4.60
   0  14 -11   78.53    4.96
   0  14 -11   72.94    4.81
   0 -14 -11   76.80    5.07
   0 -14 -11   78.30    8.52
   0 -14 -12  202.27   15.12
   0  14 -12  203.89    9.46
   0  14  12  210.25   10.19
   0  14 -12  203.95   10.08
   0 -14 -12  197.31   10.26
   0  14 -12  216.24    9.93
   0  14 -12  222.95   10.36
   0  14 -12  215.16   10.14
   0 -14 -12  226.69   10.51
   0  14 -12  223.19   10.26
   0  14 -12  205.20    9.81
   0  14 -12  190.49   14.51
   0 -14 -13  645.90   32.61
   0  14 -13  650.22   25.60
   0  14  13  616.15   25.59
   0  14 -13  629.07   25.71
   0  14 -13  624.95   25.22
   0 -14 -13  629.01   25.93
   0  14 -13  645.10   25.84
   0  14 -13  626.42   25.60
   0 -14 -13  635.31   25.91
   0  14 -13  599.36   31.56
   0  14 -13  645.59   25.70
   0  14 -13  639.32   25.33
   0  14 -14   83.02    5.34
   0  14  14   87.84    5.48
   0  14 -14  100.95    5.70
   0  14 -14   94.82    5.25
   0 -14 -14   91.21    5.83
   0  14 -14   94.58    5.67
   0  14 -14   75.78    5.33
   0  14 -14   96.31    5.72
   0  14 -14   79.59    8.70
   0  14 -14   93.87    5.43
   0  14 -14   93.83    5.58
   0 -14 -14   94.40    9.71
   0  14 -15    1.61    1.01
   0  14 -15    1.26    1.23
   0  14 -15    1.75    0.98
   0  14  15    2.42    1.15
   0  14 -15    2.30    0.88
   0 -14 -15    0.84    1.15
   0  14 -15    3.36    1.31
   0  14 -15    4.10    1.34
   0 -14 -15    1.00    1.55
   0  14 -15    0.93    1.66
   0  14 -15    0.74    1.07
   0  14 -15    1.13    0.95
   0  14  16   85.93    5.30
   0  14 -16   87.90    5.46
   0  14 -16   92.40    5.22
   0  14 -16   82.39    4.82
   0 -14 -16   94.07    5.79
   0  14 -16   88.58    5.25
   0  14 -16   90.00    5.53
   0  14 -16   89.41    5.53
   0 -14 -16   87.93    5.54
   0  14 -16   94.54    5.41
   0  14 -16   87.49    5.43
   0  14 -17  112.89    6.24
   0  14 -17  121.72    6.58
   0  14  17  117.49    6.31
   0 -14 -17  105.56    5.77
   0 -14 -17  126.14    6.89
   0  14 -17  103.91    5.65
   0  14 -17  110.20    6.12
   0  14 -17  122.70    6.64
   0  14 -17  123.57    6.63
   0  14 -17  119.40    6.52
   0  14 -17  112.99    6.09
   0  14 -17  123.33    6.53
   0 -14 -17  125.14    6.70
   0  14  18  329.97   14.27
   0 -14 -18  346.35   14.94
   0  14 -18  336.47   14.51
   0  14 -18  314.99   14.00
   0  14 -18  342.05   14.63
   0  14 -18  354.74   14.52
   0  14 -18  334.63   14.20
   0 -14 -18  325.03   14.52
   0  14  19  427.30   17.59
   0 -14 -19  430.21   18.30
   0  14 -19  434.81   17.88
   0  14 -19  415.01   17.40
   0  14 -19  428.31   17.82
   0  14 -19  433.09   17.96
   0  14 -19  431.86   17.52
   0 -14 -19  447.95   18.06
   0  14  20  212.89    9.75
   0  14 -20  227.09   10.15
   0  14 -20  217.16    9.68
   0 -14 -20  227.37   10.57
   0  14 -20  230.20   10.22
   0  14 -20  227.23    9.81
   0 -14 -20  230.12   10.27
   0  14  21   15.93    1.66
   0  14 -21   19.59    2.10
   0  14 -21   18.47    2.01
   0  14 -21   21.66    2.03
   0 -14 -21   17.52    2.16
   0  14 -21   21.03    2.15
   0 -14 -21   18.36    2.00
   0  14 -21   18.90    2.11
   0  14 -21   20.99    1.83
   0  14 -22   55.00    3.48
   0 -14 -22   53.59    3.35
   0  14  22   54.94    3.65
   0  14 -22   48.40    3.14
   0  14 -22   51.91    3.33
   0  14 -22   53.12    3.43
   0  14 -22   53.88    3.48
   0  14  23  375.84   14.84
   0 -14 -23  328.93   14.23
   0  14 -23  361.24   14.38
   0  14 -23  361.55   14.53
   0  14 -23  366.54   14.60
   0  14 -24  113.50    5.61
   0  14 -24  128.39    5.59
   0  14  24  124.24    5.91
   0  14 -25   20.32    1.57
   0  14  25   22.18    1.79
   0 -14 -26   80.27    3.83
   0  14  26   96.59    4.15
   0  14  27   72.17    3.18
   0  15   0    0.70    1.24
   0 -15   0    0.62    0.87
   0  15   0    0.45    0.75
   0  15  -1    1.42    1.68
   0  15   1    0.69    1.23
   0  15  -1    0.96    0.80
   0 -15   1    0.20    0.78
   0 -15  -1   -0.22    0.84
   0  15  -1    0.66    0.96
   0  15   1    0.23    0.87
   0 -15  -2   -0.21    0.95
   0  15  -2   -0.72    1.29
   0  15  -2    0.39    0.77
   0 -15  -2    0.68    0.97
   0  15  -2    0.21    0.79
   0  15   2    0.23    0.84
   0 -15  -3    0.65    0.89
   0  15  -3    2.95    1.75
   0  15  -3    2.02    0.94
   0 -15  -3   -0.23    0.98
   0  15  -3    0.84    0.79
   0  15   3    0.95    0.98
   0  15  -4    0.41    0.83
   0  15   4    0.24    0.99
   0 -15  -4    0.68    0.88
   0  15  -4    0.61    0.72
   0  15  -4   -0.21    0.76
   0 -15  -4    0.48    0.97
   0  15  -4   -0.75    1.17
   0  15  -5    1.18    0.81
   0  15  -5    0.21    0.82
   0 -15  -5   -0.47    0.96
   0  15  -5    1.07    0.76
   0 -15  -5   -0.75    1.07
   0  15  -5   -0.77    1.20
   0  15  -6    0.19    0.68
   0  15  -6   -0.22    0.92
   0 -15  -6   -0.24    0.86
   0  15  -6    1.63    1.02
   0  15  -6    0.22    0.76
   0 -15  -6    1.02    1.02
   0  15  -6   -0.79    1.41
   0  15  -7    0.81    1.02
   0  15  -7    0.36    0.74
   0  15   7    0.51    0.96
   0 -15  -7    0.25    0.96
   0  15  -7   -0.24    1.02
   0  15  -7    1.12    0.82
   0 -15  -7   -0.26    1.19
   0  15  -7   -0.23    1.13
   0 -15  -8    0.27    1.09
   0  15  -8    1.14    0.91
   0  15  -8    0.24    1.11
   0  15   8    0.77    1.02
   0 -15  -8   -0.25    0.91
   0 -15  -8    0.84    1.68
   0  15  -8   -0.82    1.28
   0  15  -9    0.84    1.50
   0  15  -9    0.96    0.98
   0  15   9    0.77    0.95
   0 -15  -9    0.26    0.87
   0  15  -9    0.75    0.92
   0  15  -9    0.23    0.83
   0 -15  -9    1.08    1.18
   0 -15  -9    0.87    1.35
   0  15 -10    2.57    2.02
   0  15 -10   -0.49    1.02
   0  15  10    0.52    1.01
   0 -15 -10   -0.26    0.95
   0  15 -10    0.50    1.01
   0  15 -10    1.18    0.97
   0 -15 -10   -0.54    1.44
   0 -15 -10   -0.90    1.14
   0 -15 -11   -0.93    1.43
   0  15 -11    1.64    0.81
   0  15 -11    0.25    1.19
   0  15  11    0.51    1.15
   0 -15 -11    0.27    0.96
   0  15 -11    0.25    1.04
   0  15 -11    0.24    0.98
   0  15 -11    0.45    0.93
   0 -15 -11    1.09    1.20
   0  15 -11   -0.19    0.89
   0  15 -11    0.87    1.34
   0 -15 -12    0.94    2.06
   0  15 -12    1.74    1.35
   0  15 -12    0.74    0.99
   0  15 -12    0.20    1.01
   0  15 -12    0.25    1.01
   0  15  12    0.76    1.12
   0 -15 -12    0.54    1.06
   0  15 -12    1.10    0.92
   0  15 -12    1.52    1.09
   0  15 -12    0.48    0.94
   0  15 -12    0.17    0.60
   0  15 -12    1.70    1.11
   0 -15 -12    0.54    1.14
   0  15 -13    0.74    1.12
   0  15 -13   -1.02    1.09
   0  15  13    0.25    0.87
   0  15 -13   -0.74    1.23
   0 -15 -13    0.27    1.03
   0  15 -13    2.31    0.99
   0  15 -13    0.76    1.01
   0  15 -13   -0.48    0.91
   0  15 -13    0.48    0.98
   0 -15 -13    0.54    1.13
   0  15 -14   -0.41    1.19
   0  15 -14    0.49    1.04
   0  15  14    0.24    1.11
   0  15 -14    0.73    1.12
   0  15 -14    1.73    0.95
   0 -15 -14   -0.54    1.23
   0  15 -14    0.60    0.73
   0  15 -14    0.50    1.12
   0  15 -14    0.72    1.00
   0  15 -14    0.23    0.93
   0 -15 -14   -0.26    1.27
   0  15 -15    0.21    0.83
   0  15 -15    0.72    1.05
   0  15 -15    0.55    0.74
   0 -15 -15    0.27    1.07
   0  15  15    0.47    0.91
   0  15 -15    0.67    0.87
   0  15 -15    1.22    1.07
   0  15 -15    0.24    1.07
   0  15 -15   -0.82    1.19
   0  15 -16    1.86    1.12
   0  15 -16   -0.20    1.07
   0  15  16    0.67    0.98
   0 -15 -16    0.55    0.80
   0  15 -16    1.00    0.73
   0 -15 -16   -0.26    1.25
   0  15 -16    0.85    0.95
   0  15 -16    0.47    1.12
   0  15 -16    0.59    0.84
   0  15 -16    1.42    1.10
   0  15  17    1.25    1.02
   0  15 -17    0.92    0.84
   0  15 -17   -0.45    1.17
   0  15 -17    0.22    1.03
   0  15 -17    0.15    0.52
   0 -15 -17    0.25    1.10
   0  15 -17   -0.89    1.20
   0  15 -17   -0.39    1.14
   0  15 -17   -0.45    1.08
   0  15 -17    0.99    0.94
   0 -15 -17   -1.18    1.23
   0  15  18   -0.38    0.90
   0  15 -18    0.82    0.99
   0  15 -18    0.33    0.83
   0  15 -18    0.21    1.18
   0 -15 -18    1.20    1.21
   0  15 -18   -0.76    1.17
   0  15 -18    0.64    1.06
   0  15 -18    0.22    1.11
   0  15 -18    0.18    0.85
   0 -15 -18    0.22    1.08
   0  15  19    0.17    0.71
   0  15 -19   -0.19    0.95
   0  15 -19   -0.20    0.97
   0  15 -19    0.89    0.66
   0 -15 -19    0.23    1.10
   0  15 -19   -0.18    0.96
   0  15 -19   -0.20    1.02
   0  15 -19   -0.20    1.18
   0  15 -19    0.16    0.77
   0 -15 -19    1.21    0.96
   0  15 -20    0.17    0.89
   0 -15 -20   -1.25    1.05
   0  15  20    0.14    0.69
   0  15 -20   -0.92    0.99
   0  15 -20   -1.00    0.97
   0  15 -20    0.99    0.74
   0 -15 -20    0.18    0.81
   0  15  21   -0.92    0.72
   0  15 -21   -0.14    0.67
   0  15 -21    0.77    0.78
   0  15  21   -0.36    0.93
   0 -15 -21   -1.12    0.98
   0 -15 -21   -0.38    0.97
   0  15 -22    0.14    0.81
   0  15 -22   -0.13    0.68
   0  15 -22    0.12    0.59
   0  15  22    0.64    0.80
   0 -15 -22    0.13    0.77
   0 -15 -22    0.17    0.81
   0  15  23   -0.14    0.69
   0  15 -23    0.36    0.71
   0  15 -23    1.29    0.66
   0  15  24   -0.23    0.62
   0  15 -24   -0.10    0.57
   0  15  25   -0.09    0.50
   0  15  26    0.28    0.31
   0 -16   0  557.78   22.46
   0  16   0  560.35   22.82
   0  16  -1  148.57    7.55
   0 -16  -1  156.93    7.86
   0  16   1  166.22    8.14
   0  16  -1  158.19    7.98
   0  16  -2   55.86    3.62
   0  16  -2   44.56    3.50
   0  16   2   50.46    3.79
   0 -16  -2   42.84    3.50
   0  16  -3  163.15    7.95
   0 -16  -3  167.94    8.27
   0  16   3  160.94    8.31
   0  16  -3  167.15    8.11
   0 -16  -3  154.12    7.97
   0 -16  -4   67.51    4.60
   0  16  -4   79.05    4.61
   0  16  -4   81.19    4.77
   0 -16  -4   77.15    4.94
   0  16   4   76.38    4.97
   0  16  -4   76.98    4.67
   0  16  -5   35.96    2.87
   0 -16  -5   30.79    2.92
   0  16  -5   38.89    3.01
   0  16  -5   38.31    3.04
   0  16   5   34.39    2.79
   0 -16  -5   36.62    3.20
   0  16  -6   19.43    2.05
   0 -16  -6   18.34    2.25
   0  16  -6   17.92    2.13
   0  16  -6   22.93    2.33
   0  16   6   21.29    2.15
   0 -16  -6   22.98    2.59
   0  16  -7  282.44   12.43
   0  16  -7  286.47   12.44
   0 -16  -7  269.74   12.53
   0  16  -7  275.80   11.96
   0 -16  -7  277.63   12.79
   0  16  -8   67.31    4.61
   0  16  -8   83.73    4.92
   0 -16  -8   73.27    4.87
   0  16   8   77.79    5.07
   0 -16  -8   81.36    5.20
   0  16  -9   70.13    4.61
   0 -16  -9   68.43    4.67
   0  16  -9   63.01    4.47
   0  16  -9   74.58    4.65
   0  16   9   79.96    5.00
   0 -16  -9   70.13    4.83
   0  16 -10   84.30    5.11
   0  16 -10   77.24    4.97
   0 -16 -10   76.90    5.10
   0  16 -10   83.23    5.17
   0  16 -10   85.21    5.14
   0 -16 -10   89.22    5.49
   0  16  10   79.90    5.20
   0  16 -11   64.65    4.58
   0  16  11   63.41    4.55
   0  16 -11   69.30    4.64
   0  16 -11   69.34    4.50
   0 -16 -11   67.32    4.66
   0  16 -11   75.30    4.75
   0  16 -11   81.87    4.81
   0  16 -11   67.52    4.09
   0 -16 -11   73.52    4.93
   0  16  12  205.81    9.96
   0  16 -12  202.90    9.87
   0  16 -12  198.61    9.61
   0 -16 -12  203.77   10.04
   0  16 -12  204.55    9.94
   0  16 -12  219.10    9.96
   0 -16 -12  225.57   10.34
   0  16 -12  205.36    9.90
   0  16 -13    1.17    1.07
   0  16 -13    0.18    0.79
   0  16  13   -0.24    1.03
   0  16 -13    1.86    1.14
   0  16 -13    0.80    0.84
   0 -16 -13    1.27    1.04
   0  16 -13    0.48    1.04
   0  16 -13    2.26    1.15
   0  16 -13    2.52    1.30
   0 -16 -13    0.52    1.06
   0  16  14  334.83   14.27
   0  16 -14  326.30   13.89
   0  16 -14  326.12   14.19
   0 -16 -14  312.26   14.33
   0  16 -14  316.10   13.72
   0  16 -14  325.18   14.12
   0  16 -14  345.53   14.36
   0 -16 -14  339.36   14.51
   0  16 -14  309.25   13.61
   0  16 -14  331.50   14.25
   0  16 -15   32.12    2.94
   0  16 -15   29.74    2.62
   0  16 -15   29.97    2.49
   0 -16 -15   33.59    3.07
   0  16  15   32.33    2.87
   0  16 -15   33.81    2.87
   0  16 -15   36.80    3.02
   0  16 -15   34.68    3.01
   0  16 -15   30.98    2.61
   0  16 -16  159.90    7.56
   0  16 -16  141.80    6.98
   0  16  16  145.27    7.27
   0 -16 -16  148.45    6.96
   0  16 -16  143.93    7.02
   0  16 -16  139.55    7.31
   0  16 -16  137.03    6.75
   0 -16 -16  151.32    7.66
   0  16 -16  155.68    7.55
   0  16 -16  144.51    7.23
   0  16 -17  101.47    5.32
   0  16  17   96.92    5.33
   0  16 -17   95.32    5.44
   0  16 -17   96.58    5.08
   0 -16 -17   97.36    5.66
   0  16  17  108.10    5.67
   0  16 -17  103.68    5.57
   0 -16 -17   86.99    5.37
   0  16 -17   97.86    5.17
   0  16 -17  101.36    5.55
   0  16  18  210.54    9.88
   0  16 -18  215.41    9.82
   0  16 -18  216.16    9.79
   0 -16 -18  217.80   10.06
   0  16  18  226.67    9.68
   0 -16 -18  221.38    9.97
   0  16 -18  228.97    9.95
   0  16 -18  215.13    9.50
   0  16 -18  211.00    9.53
   0  16 -19    2.48    0.98
   0  16 -19    1.02    0.87
   0 -16 -19    2.12    1.02
   0  16  19    1.01    0.77
   0 -16 -19    2.13    1.02
   0  16 -19    0.69    0.98
   0  16 -19    2.11    0.74
   0  16 -20    5.21    1.06
   0  16 -20    3.96    1.03
   0  16 -20    3.99    1.06
   0 -16 -20    6.47    1.26
   0  16  20    3.42    0.81
   0 -16 -20    3.91    1.00
   0  16 -20    5.46    1.16
   0  16 -20    2.59    0.75
   0 -16 -21    9.13    1.33
   0  16 -21    6.44    1.08
   0  16 -21    6.68    1.02
   0 -16 -21    6.53    1.07
   0  16 -21    8.56    1.29
   0  16  21    5.99    0.87
   0  16  22    0.89    0.74
   0  16 -22   -0.10    0.61
   0 -16 -22    0.80    0.67
   0  16 -23  368.45   14.68
   0  16  23  403.62   15.07
   0  16  24   59.32    2.97
   0  17   0    0.23    0.88
   0 -17  -1    1.05    0.80
   0  17  -1    0.23    0.93
   0  17   1    0.24    0.97
   0  17  -2    0.19    0.68
   0  17   2   -0.48    1.08
   0  17  -2   -0.44    0.88
   0 -17  -2   -0.22    1.08
   0  17  -3   -0.20    0.74
   0 -17  -3    2.53    1.05
   0  17   3    1.23    0.98
   0  17  -3   -0.21    0.78
   0 -17  -3   -0.20    0.93
   0  17  -4    0.20    0.86
   0 -17  -4    0.48    0.88
   0  17  -4   -0.20    0.81
   0  17   4   -0.50    1.04
   0 -17  -4    1.06    0.85
   0 -17  -5    0.44    0.92
   0 -17  -5   -0.49    1.22
   0  17  -5    0.21    0.80
   0  17  -5   -0.39    0.90
   0  17   5   -0.25    1.14
   0  17  -5    0.19    0.90
   0  17  -6   -0.40    0.90
   0 -17  -6    1.57    0.92
   0 -17  -6   -1.00    1.09
   0  17  -6   -1.25    0.85
   0  17   6   -0.18    0.82
   0  17  -6    0.91    0.80
   0  17  -7   -0.41    0.93
   0 -17  -7    0.46    1.02
   0 -17  -7    0.25    1.13
   0  17  -7    0.21    0.88
   0  17   7    0.75    0.82
   0  17  -7    0.17    0.62
   0  17  -8    0.85    0.95
   0 -17  -8    0.47    1.08
   0 -17  -8    0.51    1.18
   0  17  -8    0.21    0.85
   0  17  -8    0.23    1.09
   0  17   8    0.20    0.92
   0  17   8    0.75    1.03
   0  17   9    0.50    1.13
   0  17  -9   -0.43    1.10
   0 -17  -9    0.23    0.94
   0 -17  -9   -0.76    1.38
   0  17  -9   -0.21    0.83
   0  17  -9    1.59    0.97
   0  17  -9   -0.24    1.06
   0  17   9    0.20    0.78
   0  17  10    0.61    0.82
   0  17  10    0.49    0.92
   0  17 -10   -0.22    1.02
   0  17 -10    0.44    0.96
   0 -17 -10    1.18    0.96
   0 -17 -10   -0.76    1.26
   0  17 -10   -0.43    0.87
   0  17 -10   -0.23    1.04
   0  17 -10    0.80    0.64
   0  17 -10   -0.46    1.11
   0  17  11    1.67    1.17
   0  17 -11   -0.43    1.00
   0  17 -11   -0.42    0.93
   0 -17 -11   -0.23    0.91
   0 -17 -11    0.25    1.04
   0  17 -11    0.84    0.94
   0  17  11    1.44    0.86
   0  17 -11   -0.23    0.99
   0  17 -12    0.21    0.98
   0  17 -12    0.39    0.90
   0 -17 -12   -0.23    0.92
   0  17  12   -0.62    1.02
   0 -17 -12   -0.24    1.25
   0  17  12    0.69    0.92
   0  17 -12   -0.66    1.01
   0  17 -13   -0.19    0.88
   0  17 -13    0.41    1.00
   0  17 -13    1.28    0.88
   0 -17 -13    0.23    0.91
   0  17  13    0.41    0.87
   0 -17 -13    0.47    1.03
   0  17 -13   -0.21    0.99
   0  17  13   -0.22    0.92
   0  17  14    0.21    0.99
   0  17 -14    0.80    0.95
   0  17 -14    0.18    0.75
   0  17 -14   -0.21    0.99
   0 -17 -14    0.44    0.98
   0  17 -14    0.84    0.79
   0  17  14   -0.20    0.91
   0 -17 -14   -0.23    1.07
   0  17 -14   -0.62    1.09
   0  17 -14    0.40    0.94
   0  17 -15    0.37    0.83
   0  17  15    0.78    0.89
   0 -17 -15    0.16    0.68
   0 -17 -15    1.90    1.02
   0  17 -15    0.59    0.70
   0  17 -15    1.57    1.06
   0 -17 -15    0.64    0.99
   0  17  15   -0.77    0.96
   0  17 -15    0.96    0.97
   0  17 -15   -0.32    0.74
   0  17 -15   -0.20    1.00
   0  17  16    0.37    0.82
   0 -17 -16    0.60    0.96
   0  17 -16    1.27    0.95
   0  17 -16    1.30    0.79
   0  17  16    0.71    0.91
   0  17 -16   -0.18    0.93
   0  17 -16   -0.17    0.76
   0  17  17    0.69    0.90
   0  17 -17    0.84    0.89
   0 -17 -17    0.19    0.93
   0  17  17    0.64    0.78
   0  17 -17    0.17    0.85
   0  17 -17   -0.15    0.75
   0  17  18   -0.16    0.78
   0  17 -18    0.15    0.76
   0 -17 -18   -0.17    0.87
   0  17  18    0.14    0.71
   0 -17 -18    0.50    0.83
   0  17 -18    0.47    0.86
   0  17 -18    1.75    0.80
   0  17  19   -0.29    0.65
   0  17 -19   -0.51    0.75
   0  17 -19   -0.42    0.81
   0  17 -19    0.27    0.66
   0 -17 -19    0.31    0.75
   0  17  19    0.11    0.53
   0 -17 -19   -0.88    0.92
   0  17 -19    0.14    0.76
   0  17 -19   -0.23    0.63
   0  17  20    0.34    0.45
   0 -17 -20    0.27    0.66
   0  17 -20    0.12    0.72
   0  17 -20   -0.11    0.60
   0  17 -20    0.12    0.65
   0 -17 -20    0.13    0.69
   0  17  20    0.13    0.66
   0  17 -20    0.37    0.68
   0  17 -21    0.21    0.55
   0  17 -21   -0.17    0.58
   0  17 -21   -0.41    0.68
   0  17 -21    0.10    0.50
   0 -17 -21   -0.12    0.67
   0  17 -22   -0.07    0.39
   0  17 -22    0.25    0.47
   0  18   0  441.84   18.36
   0  18  -1   38.37    3.05
   0  18   1   36.62    3.11
   0 -18  -2   28.64    2.59
   0  18   2   34.99    2.99
   0  18  -2   32.27    2.78
   0  18  -3   74.41    4.51
   0  18  -3   88.55    4.91
   0  18   3   85.45    5.13
   0 -18  -3   79.61    4.85
   0  18  -4   79.35    4.38
   0 -18  -4   63.68    4.38
   0  18  -4   72.97    4.35
   0  18   4   75.62    4.74
   0 -18  -4   66.29    4.21
   0 -18  -5   56.77    3.78
   0 -18  -5   56.68    3.99
   0  18  -5   57.67    3.75
   0  18   5   59.81    4.20
   0  18  -5   61.61    3.77
   0  18  -5   60.22    4.11
   0  18  -6   67.96    3.98
   0 -18  -6   57.82    3.97
   0 -18  -6   61.10    4.22
   0  18  -6   71.75    4.15
   0  18  -6   59.25    4.17
   0  18  -6   65.63    3.85
   0  18  -7  376.15   15.41
   0  18  -7  365.16   15.84
   0 -18  -7  370.54   15.61
   0 -18  -7  387.62   16.01
   0  18  -7  355.57   15.41
   0  18   7  365.62   15.14
   0  18  -7  391.96   16.00
   0  18   8  105.94    6.33
   0  18  -8  129.84    6.24
   0  18  -8  117.41    6.43
   0 -18  -8  127.04    6.40
   0 -18  -8  116.36    6.50
   0  18  -8  122.79    6.22
   0  18  -8  122.61    6.54
   0  18   8  116.38    5.93
   0  18   9   23.24    2.12
   0  18   9   20.92    2.39
   0  18  -9   20.98    2.16
   0  18   9   17.97    1.89
   0  18  -9   24.23    2.38
   0 -18  -9   20.48    2.19
   0 -18  -9   22.49    2.42
   0  18  -9   22.70    2.21
   0  18  -9   26.52    2.49
   0  18  -9   22.02    2.38
   0  18  10  206.67    9.54
   0  18 -10  198.98    9.14
   0  18 -10  209.39    9.37
   0 -18 -10  193.90    9.26
   0  18  10  203.15    9.03
   0 -18 -10  198.71    9.54
   0  18 -10  192.59    9.31
   0  18 -10  197.45    9.40
   0  18  11   43.97    3.33
   0  18 -11   39.67    2.95
   0  18 -11   36.87    2.92
   0 -18 -11   35.92    3.00
   0  18  11   34.99    2.76
   0 -18 -11   42.85    3.28
   0  18 -11   40.26    3.15
   0  18 -11   38.25    3.07
   0  18 -12    3.11    1.08
   0  18 -12    1.44    0.88
   0 -18 -12    2.36    1.06
   0  18 -12    3.81    1.07
   0  18  12    1.19    0.84
   0 -18 -12    0.43    0.88
   0  18  12    4.69    1.34
   0  18 -12    3.30    1.13
   0  18 -13  214.58    9.35
   0  18 -13  207.14    9.57
   0  18 -13  217.46    9.52
   0  18 -13  207.99    9.30
   0 -18 -13  211.54    9.62
   0  18  13  206.82    9.38
   0 -18 -13  205.31    9.73
   0  18 -13  228.81    9.75
   0  18  13  207.19    9.63
   0  18 -14  166.04    7.85
   0  18  14  170.86    7.94
   0 -18 -14  184.47    7.75
   0  18 -14  164.51    7.52
   0 -18 -14  163.82    7.91
   0  18 -14  174.08    7.95
   0 -18 -14  162.41    8.00
   0  18  14  174.24    7.80
   0  18 -14  170.51    7.83
   0  18 -14  163.03    7.87
   0  18 -14  159.85    7.54
   0  18  15   15.20    1.63
   0  18 -15   11.29    1.52
   0  18 -15   14.34    1.68
   0 -18 -15   16.46    1.79
   0  18  15   10.63    1.50
   0 -18 -15   15.58    1.77
   0  18 -15   13.31    1.66
   0  18 -15   12.46    1.56
   0  18  16   51.41    3.17
   0  18 -16   51.27    3.25
   0  18 -16   56.46    3.30
   0 -18 -16   50.31    3.29
   0  18  16   49.52    3.15
   0 -18 -16   49.17    3.31
   0  18 -16   51.75    3.26
   0  18 -16   52.52    3.18
   0  18  17    9.40    1.29
   0 -18 -17    9.31    1.32
   0  18 -17    8.93    1.26
   0  18  17   10.72    1.28
   0  18 -17   11.44    1.43
   0  18 -17   11.25    1.31
   0  18  18  110.96    5.05
   0 -18 -18  100.96    5.06
   0  18 -18  105.92    5.00
   0  18  18   95.02    4.76
   0  18 -18  108.04    5.07
   0  18 -18  105.83    4.85
   0 -18 -19   16.90    1.54
   0  18  19   18.33    1.35
   0  18 -19   18.66    1.58
   0  18  19   19.76    1.61
   0  18 -19   20.27    1.53
   0  18 -20   11.05    1.11
   0  18  20   10.28    1.07
   0  18 -20   13.00    1.13
   0  18 -20   11.23    1.01
   0  18 -21   34.82    1.86
   0  18  21   29.20    1.75
   0  18 -21   32.87    1.75
   0  19   0    0.79    0.88
   0  19   0    0.74    0.79
   0  19   1    0.20    0.89
   0  19  -1   -0.57    0.85
   0  19   1    0.71    0.83
   0  19  -1    0.57    0.85
   0  19  -2   -0.22    0.96
   0  19  -2    0.98    0.96
   0  19   2   -0.50    0.87
   0  19   2   -0.41    0.98
   0  19  -2   -0.18    0.83
   0 -19  -3   -0.18    0.89
   0  19  -3    0.87    0.99
   0  19  -3    0.20    0.84
   0  19   3   -0.61    0.84
   0  19   3    0.21    1.01
   0  19  -3    1.38    0.96
   0 -19  -4   -1.29    1.07
   0  19  -4    0.21    0.92
   0  19  -4   -0.15    0.75
   0  19  -4    1.01    1.02
   0  19   4   -0.85    1.02
   0  19  -4   -0.32    0.75
   0 -19  -5   -0.31    0.70
   0 -19  -5    0.19    0.89
   0  19   5   -0.75    1.05
   0  19  -5   -0.21    1.01
   0  19  -5    0.30    0.69
   0  19  -5   -0.20    0.90
   0  19   5    0.42    1.12
   0 -19  -6   -0.16    0.77
   0 -19  -6    0.39    0.95
   0  19   6    0.35    0.83
   0  19  -6    0.61    0.61
   0  19  -6    1.00    0.98
   0  19   6   -0.42    1.19
   0 -19  -7    0.65    0.78
   0 -19  -7    0.20    0.91
   0  19   7   -0.98    0.92
   0  19  -7    1.69    0.83
   0  19  -7    0.57    0.95
   0  19  -7   -0.20    1.00
   0 -19  -8   -0.16    0.76
   0  19  -8    1.15    1.00
   0  19   8   -1.47    0.94
   0  19  -8    1.56    1.09
   0  19  -8    0.56    0.79
   0 -19  -8   -0.20    1.05
   0  19  -8    0.29    0.73
   0  19  -9    1.17    0.73
   0  19   9    0.51    0.73
   0  19  -9    0.54    0.84
   0 -19  -9   -0.66    0.86
   0  19  -9    0.38    1.01
   0  19  -9   -0.37    0.88
   0 -19  -9   -0.58    0.90
   0  19   9   -0.20    0.98
   0  19 -10    0.73    0.77
   0  19 -10    0.34    0.81
   0 -19 -10    0.65    0.77
   0  19 -10   -0.18    0.91
   0  19 -10    0.35    0.86
   0 -19 -10   -0.57    0.98
   0  19  10    0.19    0.96
   0  19 -11   -0.17    0.86
   0  19 -11    0.29    0.64
   0  19 -11    0.91    0.75
   0 -19 -11    0.16    0.68
   0  19 -11    0.16    0.73
   0  19 -11    0.52    0.93
   0  19 -11    0.68    0.79
   0 -19 -11   -0.37    0.97
   0  19  11    0.18    0.97
   0  19 -12    0.28    0.73
   0  19 -12    0.55    0.66
   0  19 -12    0.32    0.83
   0 -19 -12   -0.46    0.74
   0  19 -12   -0.14    0.78
   0  19 -12    0.33    0.85
   0  19 -12    1.61    0.91
   0 -19 -12   -0.71    1.02
   0  19  12   -0.34    0.84
   0  19  13    0.16    0.75
   0  19 -13   -1.01    0.76
   0 -19 -13    0.15    0.68
   0 -19 -13   -0.53    0.71
   0  19 -13   -0.30    0.71
   0 -19 -13   -0.50    0.90
   0  19 -13    0.61    0.78
   0  19 -13    0.12    0.59
   0  19 -13    0.67    0.70
   0  19 -14   -0.28    0.77
   0  19 -14    0.50    0.71
   0 -19 -14   -0.14    0.65
   0  19 -14    0.28    0.73
   0  19  14    0.14    0.68
   0 -19 -14   -1.24    0.95
   0  19 -15    0.65    0.71
   0 -19 -15    0.25    0.66
   0  19 -15    0.12    0.65
   0  19 -15   -0.13    0.64
   0  19  15    0.26    0.67
   0 -19 -15    0.14    0.78
   0  19 -16    0.58    0.61
   0 -19 -16   -0.23    0.52
   0  19 -16   -0.11    0.62
   0  19 -16    0.23    0.64
   0 -19 -16   -0.64    0.75
   0  19  16    0.33    0.55
   0  19  17   -0.18    0.46
   0 -19 -17    0.20    0.50
   0  19 -17    0.35    0.46
   0  19 -17    0.40    0.59
   0  19 -17   -0.48    0.65
   0  19 -17   -0.40    0.55
   0  19  17    0.76    0.47
   0  19  18   -0.06    0.32
   0  19 -18   -0.08    0.44
   0  19 -18    0.59    0.43
   0  19  18   -0.28    0.37
   0  19 -18    0.07    0.38
   0  19 -19   -0.07    0.39
   0  19 -19    0.16    0.30
   0  20   0  368.90   15.66
   0  20   0  408.83   15.99
   0  20   0  398.04   16.17
   0  20  -1  276.12   11.83
   0  20   1  271.15   11.65
   0  20   1  278.10   11.99
   0  20  -1  285.40   11.88
   0  20   1  294.53   12.23
   0  20  -1  290.40   12.24
   0  20   2   94.53    4.90
   0  20  -2  112.06    5.42
   0  20   2   99.36    5.37
   0  20  -2   98.50    5.12
   0  20   2  111.74    5.56
   0  20  -2   98.61    5.45
   0  20  -3   19.67    1.95
   0  20   3   17.87    1.93
   0  20   3   21.17    2.04
   0  20  -3   15.21    1.93
   0  20  -4    0.50    0.91
   0  20   4   -1.14    1.04
   0  20  -4   -0.55    1.10
   0  20   4    1.07    0.86
   0  20   5   29.62    2.39
   0  20  -5   33.77    2.69
   0  20  -5   33.15    2.60
   0  20  -5   32.57    2.54
   0 -20  -5   32.59    2.39
   0  20   5   29.26    2.52
   0  20   6  252.26   10.37
   0  20  -6  241.52   10.59
   0  20  -6  232.83   10.47
   0 -20  -6  245.91   10.44
   0  20   6  247.19   10.73
   0  20  -7   79.84    4.26
   0  20  -7   72.34    4.19
   0 -20  -7   75.88    4.16
   0  20   7   69.46    3.85
   0  20   8  105.02    4.92
   0 -20  -8   94.38    4.87
   0  20  -8  110.29    5.43
   0  20  -8  110.03    5.45
   0  20  -8  106.31    5.33
   0 -20  -8  107.75    5.36
   0  20  -8  107.99    5.34
   0  20  -9    6.23    1.17
   0 -20  -9    5.72    0.93
   0  20  -9    4.42    1.11
   0  20  -9    4.90    1.16
   0  20  -9    6.28    1.18
   0 -20  -9    8.43    1.24
   0  20   9    4.50    1.11
   0  20 -10  226.82    9.31
   0  20 -10  204.23    9.02
   0 -20 -10  197.52    8.84
   0  20 -10  226.97    9.29
   0  20 -10  220.95    9.35
   0  20 -10  221.20    9.28
   0 -20 -10  205.66    9.25
   0  20  10  219.52    9.42
   0  20 -11    0.13    0.71
   0  20 -11    0.44    0.61
   0  20 -11    0.49    0.65
   0 -20 -11    0.53    0.55
   0  20 -11   -0.41    0.70
   0  20 -11   -0.26    0.78
   0 -20 -11    0.42    0.69
   0  20  11   -0.14    0.75
   0  20  12    3.71    0.90
   0 -20 -12    5.22    0.91
   0  20 -12    3.72    0.81
   0 -20 -12    3.80    0.74
   0  20 -12    3.17    0.87
   0  20 -12    3.66    0.88
   0 -20 -12    3.98    0.90
   0  20 -12    2.84    0.85
   0  20 -13  178.82    7.59
   0  20 -13  182.54    7.61
   0 -20 -13  169.15    7.30
   0 -20 -13  172.63    7.64
   0  20  13  176.33    7.63
   0 -20 -14    5.75    0.83
   0  20 -14    8.01    1.02
   0  20 -14    9.52    1.06
   0  20  14    9.39    1.12
   0 -20 -15   33.86    2.02
   0  20 -15   43.04    2.34
   0  20 -15   41.92    2.26
   0  20 -15   39.36    2.24
   0  20  15   36.06    2.19
   0 -20 -16    6.74    0.78
   0  20 -16    6.81    0.82
   0  20 -16    6.59    0.79
   0  20 -16    8.44    0.84
   0  20  16    4.82    0.69
   0  20 -16    6.62    0.77
   0  20 -17  106.26    4.43
   0  20 -17   99.92    4.37
   0  20 -17  114.99    4.52
   0  21   0    0.29    0.80
   0  21   0   -0.24    0.66
   0  21   0    0.20    0.64
   0  21   1   -0.27    0.55
   0  21  -1   -0.11    0.63
   0  21  -1    0.72    0.54
   0  21   1    0.52    0.63
   0  21   1    0.29    0.75
   0  21  -1   -0.30    0.76
   0  21   2   -0.41    0.82
   0  21  -2   -0.30    0.90
   0  21  -2   -0.69    0.66
   0  21  -2   -0.47    0.63
   0  21  -2   -0.12    0.64
   0  21   2    0.27    0.67
   0  21   3    0.13    0.68
   0  21  -3    0.15    0.76
   0  21  -3    0.62    0.57
   0  21  -3    0.61    0.64
   0  21  -3   -0.25    0.67
   0  21   3   -0.27    0.70
   0  21  -4   -0.29    0.85
   0  21   4   -0.61    0.72
   0  21  -4    0.11    0.53
   0  21  -4   -0.38    0.69
   0  21  -4   -0.25    0.79
   0  21   4    0.14    0.68
   0  21  -5    0.42    0.83
   0  21   5   -0.44    0.72
   0  21  -5    0.33    0.59
   0  21  -5   -0.25    0.73
   0  21  -5    0.49    0.62
   0  21   5   -0.14    0.78
   0  21   6   -0.10    0.54
   0  21  -6    0.33    0.60
   0  21  -6    0.25    0.66
   0  21  -6   -0.24    0.61
   0  21   6   -0.67    0.86
   0  21   7   -0.15    0.42
   0  21  -7    0.11    0.58
   0  21  -7    0.61    0.67
   0  21  -7    0.81    0.63
   0  21   7    0.92    0.77
   0  21  -8   -0.24    0.65
   0  21  -8    0.41    0.52
   0  21  -8    0.53    0.52
   0  21  -8   -0.11    0.57
   0  21  -8    0.36    0.62
   0  21  -9   -0.34    0.64
   0  21  -9   -0.10    0.58
   0  21  -9   -0.10    0.56
   0  21  -9    0.11    0.68
   0  21  10    0.11    0.60
   0  21 -10    0.38    0.51
   0  21 -10    0.21    0.57
   0 -21 -10   -0.39    0.62
   0  21 -10    0.77    0.55
   0  21 -10   -0.10    0.51
   0  21 -11    0.44    0.50
   0  21 -11   -0.35    0.54
   0  21  11    0.10    0.53
   0  21 -11   -0.10    0.50
   0  21 -12    0.16    0.40
   0  21 -12   -0.15    0.46
   0  21  12    0.62    0.48
   0  21 -12   -0.17    0.48
   0  21 -13   -0.14    0.35
   0  21 -13   -0.29    0.41
   0  21 -13   -0.13    0.33
   0  21  13   -0.07    0.37
   0 -21 -14   -0.06    0.34
   0  21 -14    0.10    0.27
   0  21  14    0.06    0.29
   0  21 -14    0.27    0.28
   0  22   0   63.59    3.17
   0  22   0   53.23    2.76
   0  22  -1   36.94    2.22
   0  22   1   36.07    2.13
   0  22   1   31.80    1.79
   0  22  -2   23.37    1.52
   0  22  -2   26.06    1.66
   0  22   2   22.52    1.47
   0  22   2   33.17    1.91
   0  22  -2   33.00    2.02
   0  22  -3   41.43    2.25
   0  22   3   46.70    2.44
   0  22   3   35.70    2.00
   0  22  -3   42.82    2.30
   0  22  -3   53.94    2.75
   0  22   3   47.76    2.42
   0  22  -4    0.30    0.46
   0  22   4    0.63    0.53
   0  22  -4    1.05    0.46
   0  22   4    0.29    0.46
   0  22  -4    0.71    0.62
   0  22  -5   26.93    1.83
   0  22   5   21.88    1.39
   0  22  -5   31.39    1.77
   0  22  -5   25.90    1.62
   0  22   5   29.86    1.80
   0  22  -5   22.04    1.36
   0  22  -6  395.66   13.92
   0  22  -6  381.49   13.80
   0  22   6  416.36   14.10
   0  22  -6  373.33   13.84
   0 -22  -7    3.31    0.70
   0  22  -7    3.55    0.62
   0  22  -7    3.05    0.56
   0  22   7    1.51    0.59
   0  22  -7    2.56    0.45
   0 -22  -8  142.35    5.51
   0  22  -8  132.46    5.42
   0  22  -8  127.83    5.26
   0  22   8  149.29    5.59
   0 -22  -9   14.86    1.08
   0  22  -9   16.55    1.15
   0  22  -9   14.91    1.01
   0  22 -10  117.03    4.84
   0 -23  -2   -0.12    0.30
   0 -23  -3    0.12    0.28
   1   0  -1    0.83    0.24
   1   0  -1    1.08    0.23
   1   0   1    0.33    0.21
   1   0  -2   64.14    2.91
   1   0   2   62.05    2.84
   1   0  -3    0.37    0.35
   1   0  -3    0.27    0.32
   1   0   3    0.92    0.33
   1   0  -4    4.27    0.65
   1   0  -4    2.64    0.66
   1   0   4    3.53    0.54
   1   0  -5    0.41    0.44
  -1   0  -5    0.98    0.31
   1   0  -5    0.45    0.54
   1   0   5    0.63    0.32
   1   0  -5    1.62    0.67
   1   0   5    1.40    0.43
   1   0  -5    0.30    0.59
  -1   0  -6  167.52    7.05
   1   0  -6  170.97    7.57
   1   0  -6  182.01    8.30
   1   0  -6  181.20    8.31
   1   0   6  173.72    7.21
   1   0  -6  190.84    8.12
  -1   0  -6  186.71    8.38
   1   0   6  177.83    7.11
  -1   0  -7    0.61    0.34
   1   0  -7    1.69    0.59
   1   0  -7    0.22    0.89
   1   0   7    0.78    0.35
  -1   0  -7    0.31    0.54
   1   0   7    1.31    0.41
   1   0  -7    1.50    0.79
  -1   0  -7    0.22    0.80
   1   0  -7    0.37    0.68
   1   0  -8   18.21    1.66
  -1   0  -8   15.01    1.23
   1   0  -8   13.95    1.90
  -1   0  -8   16.45    1.76
   1   0  -8   15.20    2.05
   1   0  -8   15.89    1.88
  -1   0  -8   17.25    2.21
   1   0   8   15.06    1.15
  -1   0  -9    0.47    0.36
   1   0  -9    0.31    0.56
   1   0   9    0.99    0.37
   1   0  -9    0.86    0.81
  -1   0  -9    0.21    0.61
   1   0  -9    0.24    0.63
  -1   0  -9    1.76    0.95
   1   0 -10   19.95    1.96
  -1   0 -10   23.44    2.39
   1   0 -10   22.64    2.75
   1   0 -10   18.76    2.30
  -1   0 -10   27.96    3.06
   1   0 -11    0.54    0.62
   1   0 -11    0.73    0.92
  -1   0 -11   -0.37    0.88
   1   0 -11   -0.29    0.64
  -1   0 -11    1.58    0.88
  -1   0 -12  253.08   13.08
   1   0 -12  274.03   12.51
  -1   0 -12  253.62   12.05
   1   0 -12  260.43   13.11
   1   0 -12  231.42   10.87
  -1   0 -12  239.77   12.53
   1   0 -12  253.42   12.02
   1   0 -13    1.07    0.90
   1   0 -13   -0.45    1.21
  -1   0 -13   -0.46    1.24
  -1   0 -13    1.94    1.04
   1   0 -13    0.98    0.60
   1   0 -13    0.33    0.78
  -1   0 -13   -0.40    1.02
   1   0 -14  284.02   15.10
   1   0 -14  315.65   14.49
  -1   0 -14  312.35   15.59
  -1   0 -14  288.64   13.95
  -1   0 -14  314.88   14.88
   1   0 -14  289.51   13.95
  -1   0 -15    0.39    0.69
   1   0 -15    0.42    1.07
   1   0 -15    1.10    1.30
  -1   0 -15   -0.56    1.34
   1   0 -15    1.34    0.74
   1   0 -15   -0.39    1.06
  -1   0 -15    0.48    0.95
   1   0 -16  249.11   13.28
  -1   0 -16  235.77   14.32
  -1   0 -16  265.05   13.17
   1   0 -16  259.50   14.55
   1   0 -16  235.42   12.79
  -1   0 -16  237.72   13.51
  -1   0 -17   -0.68    1.48
  -1   0 -17    0.90    1.07
   1   0 -17    1.48    1.08
   1   0 -17    0.46    0.91
  -1   0 -17   -0.55    1.21
  -1   0 -18  105.73    7.72
   1   0 -18  104.13    7.95
  -1   0 -18  109.20    9.24
   1   0 -18  109.43    7.89
  -1   0 -18  117.92    8.70
   1   0 -19    0.22    0.69
  -1   0 -19   -0.22    0.65
  -1   0 -19    0.69    0.82
   1   0 -19    0.51    1.02
  -1   0 -19    0.62    1.11
  -1   0 -19    1.01    1.01
   1   0 -19   -1.11    1.11
  -1   0 -19    0.79    1.58
  -1   0 -19    0.45    0.77
   1   0 -19   -0.21    0.81
   1   0 -19   -0.23    0.67
  -1   0 -19   -0.46    0.71
   1   0 -19    0.22    0.82
   1   0 -19   -0.91    0.76
   1   0 -20   10.24    1.69
  -1   0 -20   11.25    1.78
   1   0 -20   12.35    1.81
  -1   0 -20   11.66    1.80
   1   0 -20   11.11    1.58
   1   0 -20   11.45    1.68
   1   0 -20   12.07    1.75
   1   0 -20   10.66    1.71
  -1   0 -20   12.91    1.83
  -1   0 -20   11.25    1.80
  -1   0 -20   10.93    1.69
   1   0 -20   12.89    1.80
   1   0 -20   12.71    2.66
  -1   0 -20   13.56    3.49
  -1   0 -20   11.09    2.44
  -1   0 -20   11.72    2.76
   1   0 -20   10.53    2.39
   1   0 -20   10.41    1.73
  -1   0 -20    8.79    1.57
   1   0 -21    1.13    0.81
   1   0 -21    0.21    0.74
   1   0 -21    0.96    0.86
   1   0 -21    4.87    1.35
  -1   0 -21    0.25    0.85
  -1   0 -21   -0.52    1.13
  -1   0 -21   -0.25    0.94
   1   0 -21   -0.24    1.13
   1   0 -21   -0.26    0.96
   1   0 -21    0.59    0.92
  -1   0 -21   -0.67    1.04
   1   0 -21    0.75    0.93
  -1   0 -21    0.25    0.90
  -1   0 -21    0.52    0.90
   1   0 -21    0.26    0.80
  -1   0 -21    0.25    0.84
   1   0 -21    1.25    0.84
   1   0 -22  397.10   16.35
   1   0 -22  411.18   16.91
  -1   0 -22  369.94   16.65
  -1   0 -22  368.94   20.25
  -1   0 -22  364.22   16.63
  -1   0 -22  386.36   16.71
   1   0 -22  382.65   16.68
   1   0 -22  381.63   16.73
   1   0 -22  370.44   16.57
  -1   0 -22  377.37   16.62
  -1   0 -22  421.94   17.00
  -1   0 -22  379.16   16.60
   1   0 -22  397.49   16.84
   1   0 -22  361.67   16.45
   1   0 -23   -0.23    0.84
  -1   0 -23    0.97    0.94
  -1   0 -23    0.82    0.92
   1   0 -23    0.56    1.02
   1   0 -23    0.84    1.12
  -1   0 -23   -0.28    1.01
   1   0 -23    0.82    0.98
  -1   0 -23   -0.55    0.98
   1   0 -23    0.54    0.99
   1   0 -23   -0.53    1.01
  -1   0 -23    1.12    1.03
   1   0 -23    0.84    1.03
   1   0 -24   11.99    1.82
  -1   0 -24   12.86    2.00
  -1   0 -24   13.71    2.04
   1   0 -24   14.72    2.12
   1   0 -24   12.29    2.06
  -1   0 -24   10.30    1.98
   1   0 -24   12.70    2.05
   1   0 -24   15.12    2.24
  -1   0 -24    9.22    1.87
   1   0 -24   10.05    1.89
  -1   0 -24   12.34    2.05
   1   0 -24   15.01    2.16
   1   0 -25    0.57    1.05
  -1   0 -25    0.49    0.97
  -1   0 -25    0.84    1.09
   1   0 -25   -0.46    0.82
  -1   0 -25   -0.28    1.32
   1   0 -25   -0.29    1.20
  -1   0 -25    0.29    1.15
   1   0 -25    0.86    1.08
  -1   0 -25    0.29    1.06
   1   0 -25    1.40    1.15
  -1   0 -25   -0.24    0.90
   1   0 -25    0.82    1.09
   1   0 -26  152.60    8.24
  -1   0 -26  166.36    8.07
  -1   0 -26  142.68    8.06
   1   0 -26  164.72    7.90
  -1   0 -26  142.80    8.17
   1   0 -26  151.61    8.11
  -1   0 -26  151.03    8.16
   1   0 -26  155.63    8.28
  -1   0 -26  154.01    8.28
   1   0 -26  160.46    8.38
   1   0 -26  142.85    8.11
  -1   0 -26  164.52    8.00
   1   0 -26  154.76    7.68
   1   0 -27    0.63    0.86
   1   0 -27   -0.54    1.31
  -1   0 -27    0.45    0.95
  -1   0 -27   -0.26    1.00
   1   0 -27    0.25    1.10
  -1   0 -27    0.79    1.05
  -1   0 -27    0.82    1.12
  -1   0 -27    0.27    1.26
   1   0 -27   -0.54    1.25
   1   0 -27    0.51    0.66
   1   0 -27    0.27    1.08
  -1   0 -27    0.66    0.92
   1   0 -27    0.78    0.74
   1   0 -28   10.97    1.37
   1   0 -28   10.63    1.95
  -1   0 -28   10.64    1.88
   1   0 -28   13.29    2.01
   1   0 -28    9.02    1.54
  -1   0 -28    8.37    1.55
  -1   0 -28   10.86    1.90
   1   0 -28   13.13    1.97
   1   0 -28   10.23    1.69
  -1   0 -28   13.78    2.06
  -1   0 -28   13.94    2.01
  -1   0 -28    9.59    1.56
   1   0 -28   10.62    1.50
   1   0 -29   -0.23    1.03
  -1   0 -29    0.16    0.72
  -1   0 -29    0.46    1.01
  -1   0 -29   -0.38    0.91
  -1   0 -29   -0.22    0.98
   1   0 -29    0.23    0.98
   1   0 -29    0.51    0.79
   1   0 -29    0.23    0.92
  -1   0 -29    0.44    0.95
   1   0 -29    0.21    0.97
  -1   0 -29    0.17    0.84
  -1   0 -30    3.52    1.15
   1   0 -30    4.39    1.15
   1   0 -30    2.64    1.13
  -1   0 -30    5.38    1.10
   1   0 -30    2.64    1.08
   1   0 -30    3.46    1.01
  -1   0 -30    4.55    1.30
   1   0 -30    3.48    1.25
  -1   0 -31   -0.54    0.70
  -1   0 -31    0.84    0.82
   1   0 -31    1.04    0.92
  -1   0 -31    0.66    0.80
   1   0 -31   -0.61    0.70
   1   0 -32    0.12    0.62
  -1   0 -32   -0.13    0.64
  -1   0 -32    0.15    0.77
  -1   0 -32   -0.14    0.67
   1   0 -32    0.85    0.80
  -1   0 -32    0.41    0.56
  -1   0 -33   -0.33    0.63
   1   0 -33   -0.22    0.66
   1   0 -33    0.22    0.59
  -1   0 -33   -0.30    0.53
  -1   0 -34  107.53    4.04
   1   0 -34  114.58    4.11
   1   0 -34  114.82    4.04
  -1   1   0    0.59    0.26
   1   1   0    0.27    0.22
   1  -1  -1    8.24    0.76
   1   1   1    7.08    0.58
   1   1  -1    8.94    0.80
   1   1   2 2428.56   78.59
   1  -1  -2 2286.31   78.17
   1  -1  -2 2343.62   78.70
  -1   1   2 2335.55   78.32
   1   1  -2 2321.51   78.06
  -1   1  -2 2253.86   78.67
   1  -1   3  166.61    6.92
   1   1   3  172.42    7.02
  -1   1   3  169.95    6.71
   1  -1  -3  155.00    7.22
   1  -1  -3  177.57    6.98
   1   1  -3  171.19    6.97
   1   1  -3  166.05    6.66
   1   1  -3  178.12    7.35
  -1   1  -3  167.62    6.97
   1  -1   4   93.08    4.12
  -1   1   4   89.74    3.86
   1   1   4   96.83    4.26
   1  -1  -4   91.79    4.36
   1   1  -4   94.49    4.30
   1   1  -4   87.84    3.69
   1   1  -4   91.92    4.05
   1   1  -4   93.33    4.68
  -1   1  -4   88.59    4.16
   1   1  -4   90.50    4.43
   1  -1   5   59.36    2.94
   1   1  -5   51.71    3.13
   1   1   5   61.03    3.09
  -1   1   5   53.47    2.61
   1  -1  -5   68.62    3.54
  -1   1  -5   64.81    2.97
  -1   1  -5   59.82    3.65
   1   1  -5   59.75    3.69
   1   1  -5   60.06    3.06
  -1   1  -5   62.35    3.56
   1   1  -5   53.70    3.50
  -1   1  -5   57.79    3.05
   1   1  -5   57.37    3.33
   1   1   6  204.81    8.34
  -1   1   6  191.74    7.70
  -1   1  -6  205.97    8.34
  -1   1  -6  202.26    9.27
   1   1  -6  201.06    9.28
   1   1  -6  198.96    8.66
   1  -1  -6  204.22    8.98
  -1   1  -6  194.02    9.05
   1   1  -6  210.80    8.54
   1   1  -6  195.59    8.69
   1  -1  -6  195.50    8.22
  -1   1  -6  200.51    8.37
   1  -1   6  193.46    8.11
   1  -1  -7   55.30    3.69
   1   1   7   57.89    3.05
  -1   1  -7   55.34    3.92
  -1   1  -7   55.57    3.16
   1   1  -7   57.94    3.97
   1  -1   7   51.78    2.37
   1  -1  -7   57.97    3.80
   1   1  -7   58.48    3.48
  -1   1  -7   54.28    3.69
   1   1  -7   51.40    3.23
  -1   1  -7   54.35    3.10
   1  -1  -7   54.88    2.99
   1   1  -7   59.88    3.48
   1  -1   7   50.94    2.79
   1   1  -8    1.23    0.71
   1  -1  -8    3.33    0.69
  -1   1  -8    2.56    0.71
   1   1  -8    3.26    0.89
  -1   1  -8    3.97    1.09
   1   1  -8    1.61    0.96
   1  -1  -8    3.27    1.15
  -1   1  -8    2.41    0.75
   1  -1   8    3.14    0.60
   1   1  -8    1.49    0.81
   1  -1  -8    3.99    1.15
   1   1   8    2.56    0.62
  -1  -1  -8    2.33    0.91
  -1  -1  -8    3.02    1.08
   1   1  -8    1.61    1.05
  -1   1  -8    4.57    1.30
   1  -1  -9   22.62    1.83
  -1   1  -9   22.76    1.95
   1   1  -9   19.90    2.09
   1   1  -9   23.45    2.26
  -1   1  -9   20.77    2.43
   1   1  -9   19.55    2.57
   1   1  -9   25.26    2.35
  -1  -1  -9   26.95    2.58
  -1   1  -9   25.13    2.18
   1   1   9   21.97    1.76
   1  -1  -9   24.11    2.59
  -1   1  -9   23.27    2.73
   1  -1   9   23.69    1.59
  -1  -1  -9   25.31    2.76
   1  -1  -9   24.92    2.63
   1   1  -9   23.77    2.77
   1   1 -10    4.75    1.10
   1  -1 -10    5.20    0.91
  -1   1 -10    4.74    0.93
  -1   1 -10    5.29    1.40
   1   1 -10    4.99    1.18
   1   1 -10    4.48    1.46
  -1   1 -10    4.65    1.07
  -1   1 -10    3.80    1.25
   1   1  10    4.65    0.81
   1   1 -10    6.21    1.27
  -1  -1 -10    1.63    1.10
   1  -1 -10    7.10    1.64
   1   1 -10    4.46    1.35
  -1  -1 -10    3.20    1.03
   1  -1 -10    5.54    1.34
   1   1 -11  119.46    6.33
   1  -1 -11  108.44    5.53
  -1   1 -11  112.73    5.79
  -1   1 -11  107.88    6.92
   1   1 -11  117.63    6.58
   1   1 -11  101.73    7.15
   1   1 -11  120.27    6.71
   1  -1 -11  116.53    7.24
  -1  -1 -11  113.73    6.85
   1   1 -11  110.76    7.44
  -1   1 -11  133.58    7.82
  -1  -1 -11  112.76    7.39
   1  -1 -11  124.10    7.18
  -1   1 -11  127.94    6.49
   1   1 -12  247.61   12.25
  -1   1 -12  215.71   10.33
   1  -1 -12  229.52   11.33
   1   1 -12  206.01   10.57
  -1  -1 -12  231.06   11.84
   1  -1 -12  224.92   11.58
  -1  -1 -12  219.84   10.95
  -1   1 -12  225.63   11.92
   1  -1 -12  191.06    9.08
   1   1 -12  196.15    9.91
  -1   1 -12  205.42   11.04
   1   1 -12  227.69   10.67
   1  -1 -13    7.78    1.96
   1  -1 -13    9.15    2.09
  -1   1 -13   10.04    2.29
  -1   1 -13   11.40    1.85
  -1  -1 -13    9.74    1.91
  -1  -1 -13   10.45    2.36
   1   1 -13    7.08    2.13
   1   1 -13   12.02    2.02
   1  -1 -13    8.03    1.12
   1   1 -13    7.34    1.39
   1   1 -13   12.01    1.98
  -1   1 -13    8.26    1.82
  -1   1 -14   77.06    6.71
   1  -1 -14   86.10    6.27
  -1   1 -14   79.66    5.41
   1   1 -14   77.47    6.55
  -1  -1 -14   90.50    6.87
   1  -1 -14   78.25    6.43
  -1  -1 -14   82.01    5.97
   1   1 -14   81.07    5.72
   1   1 -14   74.09    4.89
   1  -1 -14   66.50    3.94
   1   1 -14   80.02    5.62
  -1   1 -14   78.65    6.12
  -1   1 -15    9.28    2.51
   1   1 -15   14.66    2.41
   1  -1 -15   14.74    2.69
   1  -1 -15    6.39    2.10
  -1  -1 -15    5.58    1.70
  -1   1 -15    7.53    1.73
  -1  -1 -15    8.86    2.39
   1   1 -15    7.44    1.45
  -1   1 -15   13.04    2.55
   1   1 -15    8.67    1.90
  -1  -1 -15    6.46    2.01
   1  -1 -15   12.58    2.36
  -1  -1 -16 1250.30   50.77
  -1   1 -16 1265.46   50.50
   1  -1 -16 1274.52   50.02
   1   1 -16 1228.19   49.38
   1   1 -16 1262.02   49.60
  -1   1 -16 1188.65   48.91
  -1  -1 -16 1225.21   50.03
   1  -1 -16 1236.00   51.26
   1  -1 -16 1284.09   50.56
  -1  -1 -16 1230.22   51.45
  -1   1 -16 1250.53   51.88
  -1   1 -17   11.08    3.04
  -1  -1 -17   14.49    2.62
   1  -1 -17    6.38    2.15
   1  -1 -17    4.82    1.74
  -1  -1 -17    5.30    2.07
  -1   1 -17    8.75    1.93
   1   1 -17   10.71    2.27
   1  -1 -17    8.24    2.05
  -1   1 -17    6.46    1.94
   1   1 -17    5.22    1.63
  -1  -1 -17    6.90    2.07
  -1   1 -18    7.51    2.86
  -1  -1 -18   10.14    2.40
  -1  -1 -18    9.35    2.89
   1  -1 -18    2.86    1.55
  -1   1 -18    7.59    1.90
  -1   1 -18    8.03    2.19
   1  -1 -18    9.76    2.27
   1   1 -18    7.37    1.86
  -1  -1 -18    7.97    2.40
   1   1 -18    7.57    1.96
  -1   1 -19   10.68    1.71
  -1  -1 -19   13.48    1.81
  -1  -1 -19   11.36    1.65
   1   1 -19   10.32    1.65
   1  -1 -19   12.38    1.71
   1   1 -19   11.59    1.75
  -1   1 -19   14.48    1.85
   1   1 -19   10.48    1.66
   1  -1 -19   16.40    1.92
  -1   1 -19   13.76    1.78
   1   1 -19   12.65    1.71
  -1   1 -19   12.28    1.74
  -1   1 -19   13.12    1.81
  -1  -1 -19   11.70    1.68
   1  -1 -19   13.63    1.73
   1   1 -19   15.90    2.74
  -1  -1 -19   10.75    2.57
  -1   1 -19   10.13    2.20
   1  -1 -19   13.91    2.84
  -1  -1 -19   11.64    3.21
  -1  -1 -19    8.65    1.59
   1  -1 -19   15.71    1.97
  -1  -1 -19   11.00    2.69
  -1   1 -19   13.31    2.84
   1   1 -19   13.02    2.55
   1  -1 -19   10.80    2.41
   1   1 -20   70.31    4.55
  -1   1 -20   63.79    4.29
   1  -1 -20   63.96    4.19
   1  -1 -20   64.57    4.30
   1   1 -20   67.44    4.25
  -1   1 -20   64.54    4.38
   1   1 -20   68.08    4.33
   1  -1 -20   66.40    4.42
  -1  -1 -20   65.16    4.39
  -1   1 -20   70.45    4.59
  -1  -1 -20   61.33    4.26
  -1   1 -20   60.17    4.23
   1   1 -20   66.21    4.38
  -1  -1 -20   63.87    4.43
   1  -1 -20   58.97    4.18
  -1   1 -20   63.89    4.41
  -1  -1 -20   66.61    4.48
  -1   1 -20   82.05    7.19
  -1  -1 -20   65.66    6.69
   1  -1 -20   68.91    6.34
   1   1 -20   59.09    5.72
  -1  -1 -20   56.53    7.01
  -1  -1 -20   60.39    6.17
   1  -1 -20   72.26    6.78
   1   1 -20   63.86    4.30
  -1   1 -20   62.93    4.30
  -1  -1 -20   64.85    4.42
   1  -1 -20   61.07    4.33
   1  -1 -20   67.98    4.43
   1   1 -20   70.33    4.50
   1   1 -20   63.53    4.41
  -1  -1 -20   67.14    4.42
   1  -1 -20   66.05    4.40
   1  -1 -21   58.80    4.12
   1   1 -21   54.69    4.04
  -1  -1 -21   47.68    3.84
   1   1 -21   54.18    3.97
   1  -1 -21   53.56    3.92
   1  -1 -21   51.69    3.96
  -1   1 -21   51.15    3.75
   1   1 -21   55.65    3.81
   1  -1 -21   44.84    3.56
   1   1 -21   54.61    4.00
  -1   1 -21   53.50    4.00
  -1   1 -21   48.15    3.75
  -1  -1 -21   55.40    3.98
   1  -1 -21   44.88    3.70
  -1  -1 -21   56.88    4.02
  -1   1 -21   48.32    3.86
   1   1 -21   52.85    3.91
  -1   1 -21   52.38    3.89
  -1  -1 -21   56.68    4.10
  -1  -1 -21   59.44    6.47
  -1  -1 -21   50.77    3.96
  -1   1 -21   46.12    5.56
  -1   1 -21   49.66    3.96
   1  -1 -21   47.24    5.51
  -1  -1 -21   53.15    5.73
  -1  -1 -21   69.72    7.68
  -1  -1 -21   54.18    4.03
   1   1 -21   51.11    3.87
   1  -1 -21   53.51    4.01
  -1   1 -21   54.49    3.96
   1   1 -21   56.45    3.56
  -1   1 -21   50.45    3.45
   1   1 -22   32.37    3.15
   1  -1 -22   37.28    3.26
   1   1 -22   37.03    3.40
   1  -1 -22   33.73    3.19
  -1  -1 -22   40.51    3.42
   1  -1 -22   31.39    2.89
  -1   1 -22   37.22    3.36
   1  -1 -22   42.49    3.19
   1  -1 -22   38.55    3.41
   1   1 -22   35.21    3.04
   1   1 -22   34.29    3.25
  -1   1 -22   37.39    3.16
  -1  -1 -22   34.12    3.17
  -1  -1 -22   36.55    3.35
  -1   1 -22   41.15    3.40
   1   1 -22   35.22    3.25
   1  -1 -22   37.67    3.29
  -1   1 -22   38.11    3.42
   1  -1 -22   33.41    4.66
   1  -1 -22   39.83    3.43
   1   1 -22   35.90    3.21
  -1  -1 -22   38.96    3.39
  -1  -1 -22   36.30    5.06
  -1  -1 -22   36.94    3.30
  -1   1 -22   34.76    3.32
  -1   1 -22   34.76    4.73
   1   1 -22   34.83    2.80
  -1   1 -22   39.82    2.91
  -1   1 -23    2.94    1.14
  -1   1 -23    3.60    1.34
   1   1 -23    1.67    1.17
   1   1 -23    3.50    1.18
   1  -1 -23    2.67    1.11
  -1  -1 -23    2.71    1.17
   1  -1 -23    3.87    1.29
  -1   1 -23    3.10    1.21
   1  -1 -23    4.79    1.41
   1  -1 -23    0.78    0.94
   1   1 -23    1.88    1.02
  -1  -1 -23    3.64    1.25
  -1   1 -23    2.16    1.18
  -1  -1 -23    0.71    1.10
  -1   1 -23    3.81    1.44
  -1  -1 -23    5.27    1.49
   1   1 -23    4.43    1.32
   1  -1 -23    3.58    1.35
  -1   1 -23    2.86    1.20
   1  -1 -23    3.30    1.23
  -1  -1 -23    2.47    1.18
   1   1 -23    1.42    0.99
  -1  -1 -23    1.66    1.05
   1  -1 -23    2.17    1.12
   1   1 -23    3.30    1.35
   1   1 -23    3.72    1.00
  -1   1 -23    3.66    1.09
  -1  -1 -24  291.42   13.93
  -1  -1 -24  311.73   13.75
  -1   1 -24  310.21   14.12
   1   1 -24  325.30   13.78
   1   1 -24  306.84   14.11
  -1   1 -24  334.51   13.98
   1  -1 -24  323.62   14.22
   1  -1 -24  312.75   13.60
  -1  -1 -24  308.54   14.14
   1  -1 -24  337.00   14.37
   1   1 -24  287.63   13.88
  -1   1 -24  326.08   14.28
   1   1 -24  307.71   13.95
   1  -1 -24  291.69   13.91
  -1   1 -24  320.49   14.15
  -1   1 -24  301.82   14.18
  -1  -1 -24  286.18   13.94
   1   1 -24  323.19   14.29
  -1   1 -24  317.40   13.75
   1   1 -24  300.25   13.89
   1   1 -24  313.35   13.50
   1  -1 -24  303.62   14.06
   1  -1 -24  298.10   13.99
   1   1 -24  325.14   14.22
  -1   1 -24  307.37   13.11
   1   1 -24  291.32   13.06
   1   1 -25   36.99    3.45
   1  -1 -25   37.52    3.10
  -1  -1 -25   35.64    3.31
  -1  -1 -25   36.12    3.17
  -1   1 -25   36.91    3.24
   1  -1 -25   39.73    3.53
  -1   1 -25   36.78    3.39
   1   1 -25   35.33    3.07
  -1  -1 -25   33.64    3.31
  -1   1 -25   41.64    3.60
   1  -1 -25   34.67    3.36
   1   1 -25   39.09    3.48
  -1  -1 -25   35.61    3.36
   1  -1 -25   39.50    3.50
   1   1 -25   37.53    3.35
   1   1 -25   39.75    3.59
  -1   1 -25   33.62    3.26
  -1   1 -25   34.77    3.40
   1   1 -25   37.87    3.06
  -1   1 -25   37.92    3.17
   1  -1 -25   37.71    3.48
   1   1 -25   39.85    3.50
   1  -1 -25   35.56    3.33
  -1   1 -25   37.18    2.84
   1  -1 -26   46.94    3.91
  -1  -1 -26   49.11    3.68
   1  -1 -26   50.27    3.61
  -1   1 -26   49.70    3.99
  -1  -1 -26   51.98    3.95
   1   1 -26   45.61    3.55
   1   1 -26   49.75    3.98
  -1   1 -26   48.28    3.73
   1   1 -26   47.57    3.82
   1   1 -26   51.57    4.05
  -1   1 -26   45.79    3.85
  -1   1 -26   53.99    4.23
   1  -1 -26   44.76    3.78
  -1  -1 -26   38.81    3.63
  -1  -1 -26   52.96    4.11
  -1   1 -26   54.97    4.20
  -1  -1 -26   50.33    4.03
   1  -1 -26   56.46    4.17
   1   1 -26   44.65    3.84
   1   1 -26   51.49    3.55
  -1   1 -26   42.01    3.47
  -1   1 -27   48.51    3.63
   1   1 -27   54.12    3.70
   1  -1 -27   51.40    3.58
   1  -1 -27   60.36    4.17
   1   1 -27   46.96    3.80
  -1   1 -27   52.46    4.00
  -1  -1 -27   47.69    3.82
  -1  -1 -27   48.77    3.61
  -1  -1 -27   43.24    3.79
   1  -1 -27   47.93    3.80
  -1   1 -27   48.31    3.94
  -1   1 -27   50.69    3.90
   1   1 -27   46.51    3.91
   1  -1 -27   44.98    3.79
  -1  -1 -27   42.52    3.71
   1   1 -27   52.07    3.83
  -1  -1 -27   48.27    3.90
   1   1 -27   51.10    3.41
   1  -1 -27   46.63    3.85
  -1   1 -27   50.59    3.96
   1   1 -27   52.40    3.99
  -1  -1 -27   52.82    3.75
  -1   1 -27   53.03    3.65
   1   1 -27   46.96    3.31
   1  -1 -27   47.98    3.51
  -1  -1 -28  492.24   20.17
  -1   1 -28  494.18   20.18
   1  -1 -28  492.23   20.18
  -1   1 -28  460.34   19.29
   1   1 -28  472.17   19.08
   1  -1 -28  495.31   20.13
  -1  -1 -28  468.39   19.91
  -1   1 -28  483.13   20.07
   1  -1 -28  478.04   19.38
  -1  -1 -28  494.03   19.65
   1   1 -28  475.59   20.08
  -1   1 -28  479.34   19.70
   1   1 -28  487.55   19.55
   1  -1 -28  514.81   20.11
   1  -1 -28  447.42   19.86
  -1  -1 -28  474.29   20.01
  -1   1 -28  454.97   20.03
   1   1 -28  459.20   20.04
  -1   1 -28  503.84   20.11
   1   1 -28  502.70   19.91
  -1  -1 -28  493.00   20.10
   1  -1 -28  499.82   19.48
  -1  -1 -28  488.58   19.68
   1   1 -28  459.94   19.07
  -1   1 -28  462.66   19.36
  -1   1 -29   80.37    4.34
   1  -1 -29   79.64    4.87
  -1  -1 -29   77.74    4.86
   1   1 -29   77.05    4.83
   1   1 -29   70.95    4.31
  -1  -1 -29   69.58    4.58
   1  -1 -29   80.45    4.86
  -1   1 -29   85.75    4.67
  -1   1 -29   72.82    4.72
  -1  -1 -29   73.34    4.39
   1  -1 -29   73.68    4.25
   1  -1 -29   84.41    4.86
  -1   1 -29   75.42    4.68
  -1  -1 -29   71.03    4.67
   1  -1 -29   76.57    4.76
   1   1 -29   81.85    4.97
   1   1 -29   76.97    4.64
  -1   1 -29   72.99    4.22
   1  -1 -29   70.72    4.17
  -1  -1 -29   72.80    4.43
  -1  -1 -30    0.81    1.03
   1  -1 -30    3.06    1.24
  -1  -1 -30    2.32    1.12
   1   1 -30    2.03    1.19
   1   1 -30    2.25    0.82
   1  -1 -30    1.99    1.10
  -1  -1 -30    2.51    0.91
   1  -1 -30    2.46    0.86
  -1   1 -30    3.00    1.16
  -1   1 -30    3.17    1.10
  -1   1 -30    1.52    1.03
   1   1 -30    1.58    1.04
   1  -1 -30    1.12    1.01
   1   1 -30    3.72    1.24
  -1  -1 -30    1.98    1.09
  -1  -1 -30    0.31    0.97
  -1   1 -31   13.25    1.57
   1  -1 -31   14.63    1.64
  -1  -1 -31   13.62    1.72
   1   1 -31    9.00    1.30
  -1   1 -31   11.66    1.44
   1   1 -31   12.89    1.71
  -1  -1 -31    9.77    1.45
  -1   1 -31   13.30    1.66
   1   1 -31   12.74    1.37
   1  -1 -31   12.93    1.64
  -1  -1 -31   11.29    1.35
   1  -1 -31   14.66    1.73
  -1   1 -31   10.09    1.57
  -1  -1 -32  224.77    9.28
   1  -1 -32  208.98    9.07
  -1   1 -32  225.14    9.32
  -1  -1 -32  200.28    9.09
  -1   1 -32  213.55    8.94
   1   1 -32  213.03    9.29
   1  -1 -32  215.08    9.25
  -1  -1 -32  211.40    9.26
  -1   1 -32  228.72    9.44
   1  -1 -33    5.23    0.78
   1  -1 -33    5.49    0.88
  -1   1 -33    3.82    0.78
  -1  -1 -33    4.33    0.76
   1   1 -33    3.69    0.80
  -1   1 -33    2.56    0.75
  -1  -1 -33    4.31    0.81
   1  -1 -33    4.75    0.87
  -1   1 -34   67.16    3.22
   1  -1 -34   70.42    3.27
   1   1 -34   72.93    3.35
   1  -1 -34   73.93    3.39
  -1  -1 -34   73.06    3.34
  -1   1 -34   78.03    3.43
   1  -2   0    0.06    0.22
  -1   2   0    0.52    0.41
   1   2   0    0.52    0.40
   1  -2  -1   31.50    1.96
   1  -2   1   32.66    1.58
  -1   2   1   31.66    2.05
   1   2   1   30.23    2.03
   1   2  -1   33.43    2.08
   1   2   1   34.42    1.87
  -1   2  -1   32.63    1.84
   1   2   2   81.98    4.06
  -1   2  -2   81.49    3.91
   1   2  -2   79.40    3.74
   1  -2  -2   83.42    4.07
  -1   2   2   85.13    4.01
   1   2   2   79.59    3.56
   1   2  -2   82.45    4.11
  -1   2  -2   82.56    3.92
   1   2  -3  593.00   21.83
   1   2  -3  552.26   21.63
   1  -2  -3  590.09   22.40
   1   2   3  573.29   22.21
  -1   2   3  593.05   22.04
   1   2   3  575.80   21.37
   1   2  -4  457.71   16.86
  -1   2   4  416.59   16.89
   1  -2  -4  453.90   17.57
   1   2   4  440.39   17.23
   1   2  -4  427.25   16.74
   1   2  -4  424.15   16.44
  -1   2  -4  455.39   17.26
   1   2  -5  409.69   15.55
  -1   2  -5  417.95   16.24
  -1   2   5  414.29   15.50
   1  -2  -5  405.38   16.31
   1   2  -5  390.40   15.22
   1   2  -5  378.41   14.80
  -1   2  -5  387.65   14.81
   1   2  -5  387.98   15.44
   1   2   5  428.23   15.94
   1  -2  -5  400.48   15.76
  -1   2  -5  400.33   15.89
   1   2  -5  382.26   16.04
   1   2  -6  464.56   18.05
   1   2  -6  474.00   18.54
   1  -2  -6  486.62   19.00
  -1   2   6  485.69   18.34
  -1   2  -6  465.62   17.97
   1   2   6  474.26   18.79
   1   2  -6  481.71   18.64
  -1   2  -6  485.05   19.28
   1   2  -6  460.87   19.09
  -1   2  -6  485.59   18.93
   1  -2   6  477.04   18.50
  -1   2   7  636.22   23.59
   1   2   7  635.55   24.23
  -1   2  -7  595.18   23.47
   1   2  -7  622.46   24.07
   1  -2  -7  621.65   24.58
  -1   2  -7  626.42   24.85
   1   2  -7  617.23   24.14
   1   2  -7  619.02   24.63
  -1   2  -7  621.69   24.32
   1  -2   7  622.33   23.78
   1   2  -8   18.47    2.29
   1   2   8   14.90    1.62
  -1   2   8   17.29    1.37
   1   2  -8   19.74    1.83
  -1   2  -8   15.31    1.44
  -1  -2  -8   16.10    2.03
   1  -2  -8   16.94    2.04
   1   2  -8   15.41    1.75
  -1   2  -8   15.88    2.01
   1  -2  -8   14.84    1.34
   1   2  -8   14.50    1.86
  -1   2  -8   14.73    1.71
   1  -2   8   17.31    1.49
  -1  -2   8   15.08    1.04
   1   2  -9  129.37    7.53
  -1   2  -9  122.67    7.35
  -1   2   9  121.93    5.40
   1   2  -9  122.87    6.30
  -1   2  -9  122.59    5.90
   1  -2  -9  136.51    7.12
  -1  -2  -9  136.93    7.17
   1   2   9  125.41    6.21
   1  -2  -9  141.95    7.43
  -1   2  -9  121.96    6.92
   1   2  -9  125.15    6.47
   1   2  -9  130.17    6.74
   1  -2  -9  118.61    5.58
  -1   2  -9  129.25    6.45
   1  -2   9  113.04    5.59
  -1   2 -10    1.09    1.08
   1  -2 -10    1.20    1.10
   1   2  10    1.04    0.54
   1  -2 -10    0.64    0.95
  -1  -2 -10    0.65    0.82
  -1   2 -10    0.67    0.52
   1   2 -10    0.86    0.72
  -1  -2 -10    2.41    1.08
   1  -2  10    2.27    0.57
  -1   2 -10    0.89    0.88
   1   2 -10    2.94    0.90
   1   2 -10    0.37    0.98
  -1   2 -10    0.21    0.65
   1  -2 -10    0.90    0.46
   1   2 -10    0.74    0.70
  -1  -2 -11  203.53   10.53
   1   2  11  200.82    8.79
  -1   2 -11  188.56   10.62
  -1  -2 -11  237.42   10.69
   1  -2  11  174.19    7.79
  -1   2 -11  182.46    8.79
   1   2 -11  188.16    9.27
   1  -2 -11  191.34   10.17
   1  -2 -11  204.56   10.46
  -1   2 -11  207.55   10.26
   1   2 -11  192.16    9.40
   1   2 -11  200.25   10.75
   1  -2 -11  180.40    8.01
   1   2 -11  186.80    9.44
  -1   2 -11  202.67    9.29
   1  -2 -12    0.38    1.02
  -1  -2 -12    3.24    1.40
  -1   2 -12    2.25    1.39
  -1   2 -12    1.73    0.84
   1  -2 -12    0.78    0.98
  -1  -2 -12    1.10    1.03
   1   2 -12    0.84    0.71
  -1   2 -12   -0.36    0.85
   1   2 -12   -0.45    1.21
   1   2 -12    0.53    0.75
  -1   2 -12    0.47    0.67
   1  -2 -12    0.51    0.40
   1   2 -12    0.84    0.79
   1  -2 -13   11.85    2.34
   1  -2 -13   16.99    2.72
  -1   2 -13   12.44    2.63
  -1  -2 -13   19.36    2.85
  -1  -2 -13   17.17    2.63
  -1   2 -13    9.69    1.60
  -1   2 -13    9.43    2.06
   1   2 -13   14.27    2.10
   1   2 -13   10.48    2.52
   1   2 -13    9.73    1.74
   1   2 -13   13.41    2.01
   1  -2 -13    9.90    1.03
   1   2 -14    0.62    0.67
   1   2 -14    2.87    1.14
   1  -2 -14    0.46    1.01
  -1  -2 -14    1.99    1.26
   1  -2 -14    1.88    1.19
  -1   2 -14    0.53    0.68
  -1  -2 -14    0.44    1.10
  -1   2 -14    1.10    1.39
   1   2 -14    2.71    1.17
  -1   2 -14    2.56    1.38
   1   2 -15  105.30    6.95
  -1   2 -15  117.15    8.93
  -1  -2 -15  129.27    8.94
   1  -2 -15  134.66    8.95
  -1   2 -15  118.88    6.99
   1   2 -15  122.69    7.47
   1  -2 -15  130.16    8.65
  -1  -2 -15  124.58    8.30
  -1   2 -15  124.70    8.29
   1   2 -15  118.49    7.51
   1   2 -16   10.63    1.88
   1   2 -16   14.84    2.37
  -1  -2 -16   12.74    2.77
   1  -2 -16   15.61    2.96
  -1  -2 -16   14.41    2.98
  -1   2 -16   15.09    3.35
   1  -2 -16   11.98    2.74
  -1   2 -16   14.75    2.15
   1   2 -16   15.82    2.52
  -1   2 -16    9.92    2.27
  -1   2 -17    1.67    0.95
   1   2 -17    2.55    1.03
   1   2 -17    2.76    1.32
  -1   2 -17    2.13    1.35
   1  -2 -17    1.04    1.14
   1   2 -17    2.11    1.19
  -1  -2 -17    4.22    1.87
  -1  -2 -17    3.93    1.85
  -1  -2 -17    3.84    1.70
   1  -2 -17    4.62    1.93
   1  -2 -17    1.87    1.58
   1   2 -18  122.10    8.48
  -1  -2 -18  130.34    9.75
   1  -2 -18  138.41    9.53
  -1   2 -18  153.16    9.83
  -1  -2 -18  134.89   10.32
   1  -2 -18  139.43    9.86
  -1  -2 -18  138.06    9.68
   1   2 -18  128.66    8.41
   1  -2 -18  146.10   10.43
  -1   2 -19    2.37    1.50
  -1  -2 -19    6.78    2.19
   1   2 -19    5.08    1.66
   1  -2 -19    4.03    1.71
  -1   2 -19    5.32    1.25
   1   2 -19    2.76    1.02
   1   2 -19    1.95    0.87
  -1   2 -19    4.18    1.06
  -1   2 -19    2.99    1.10
  -1  -2 -19    2.89    1.02
   1   2 -19    3.63    1.04
  -1  -2 -19    3.72    1.92
  -1  -2 -19    2.30    1.68
   1  -2 -19    5.23    2.03
   1  -2 -19    2.64    1.05
   1   2 -19    6.12    1.32
   1  -2 -19    3.75    1.10
  -1   2 -19    3.35    1.02
  -1  -2 -19    3.54    1.13
  -1   2 -19    2.83    1.04
  -1  -2 -19    3.35    1.08
  -1   2 -19    2.55    1.08
   1   2 -19    2.44    0.98
  -1  -2 -19    3.46    0.95
   1  -2 -19    3.17    0.99
   1   2 -19    3.67    1.11
   1   2 -19    2.60    1.00
  -1   2 -20   74.37    6.99
  -1  -2 -20   96.25    8.25
   1  -2 -20   77.66    7.05
  -1  -2 -20   67.64    4.75
   1  -2 -20   78.02    4.94
  -1  -2 -20   81.83    5.01
   1   2 -20   84.02    5.19
  -1   2 -20   77.80    5.05
  -1   2 -20   77.21    4.95
   1  -2 -20   85.30    5.11
   1   2 -20   74.35    4.59
  -1  -2 -20   77.40    4.95
   1  -2 -20   76.86    4.75
  -1   2 -20   81.13    4.95
  -1   2 -20   92.47    5.13
   1   2 -20   83.26    4.92
   1   2 -20   78.24    5.03
  -1   2 -20   83.63    5.12
  -1  -2 -20   78.63    7.37
  -1  -2 -20   93.27    8.74
   1  -2 -20   73.40    7.39
   1  -2 -20   82.21    4.97
  -1   2 -20   85.60    5.17
   1   2 -20   76.27    4.90
   1   2 -20   84.32    5.12
   1   2 -20   76.29    4.58
  -1   2 -20   76.24    4.62
   1   2 -20   83.23    4.87
  -1   2 -20   84.71    4.83
   1   2 -20   75.55    4.82
  -1   2 -20   86.43    5.04
  -1  -2 -21  148.40   11.19
  -1   2 -21  147.27    7.85
  -1  -2 -21  157.36    8.00
  -1   2 -21  144.94    7.94
  -1   2 -21  148.04   10.51
   1   2 -21  148.73    8.00
  -1   2 -21  159.42    8.01
  -1  -2 -21  167.07    8.11
   1  -2 -21  156.67    7.97
   1  -2 -21  157.47    7.97
  -1   2 -21  150.74    7.75
  -1  -2 -21  153.73    7.94
  -1   2 -21  150.95    7.97
   1  -2 -21  141.49    7.50
   1  -2 -21  144.65    7.88
   1   2 -21  169.10    8.21
   1   2 -21  161.10    7.83
  -1   2 -21  143.55    7.73
   1  -2 -21  155.67    7.51
  -1  -2 -21  156.93   12.20
  -1  -2 -21  138.92   10.52
   1  -2 -21  153.77   11.09
   1   2 -21  141.09    7.67
  -1   2 -21  161.17    7.76
  -1   2 -21  151.32    7.99
   1  -2 -21  140.60    7.66
   1   2 -21  141.36    7.77
   1   2 -21  148.68    7.93
  -1   2 -21  149.10    7.41
   1   2 -21  151.38    7.46
   1  -2 -22    5.47    1.37
  -1   2 -22    1.12    1.10
  -1  -2 -22    6.02    1.43
  -1  -2 -22    5.29    1.41
   1   2 -22    4.99    1.50
   1  -2 -22    4.14    1.26
  -1   2 -22    6.34    1.52
   1   2 -22    3.26    1.25
  -1   2 -22    5.50    1.16
   1   2 -22    5.59    1.41
   1  -2 -22    4.16    1.14
   1  -2 -22    2.14    1.13
  -1   2 -22    4.61    1.26
  -1  -2 -22    4.68    1.35
  -1   2 -22    7.33    1.60
  -1   2 -22    5.26    1.41
   1  -2 -22    7.23    1.58
  -1   2 -22    8.47    1.79
   1   2 -22    4.44    1.33
  -1  -2 -22    5.41    1.52
  -1   2 -22    7.04    1.48
  -1  -2 -22    7.44    2.31
   1   2 -22    3.47    1.12
   1  -2 -22    6.56    2.36
  -1  -2 -22    6.88    2.22
  -1   2 -22    8.55    1.46
   1  -2 -22    5.46    1.43
   1   2 -22    6.47    1.25
   1   2 -22    2.92    1.14
  -1   2 -22    2.55    1.19
   1   2 -22    5.17    1.22
  -1   2 -23    2.60    1.21
  -1  -2 -23    1.35    1.00
   1  -2 -23    3.77    1.36
   1  -2 -23    0.80    1.07
   1   2 -23    0.86    1.15
  -1   2 -23    3.55    1.25
  -1   2 -23    2.92    0.91
  -1   2 -23    3.92    1.42
   1  -2 -23    2.39    0.95
  -1   2 -23    1.75    0.95
   1  -2 -23    5.23    1.46
  -1  -2 -23    1.34    0.90
   1   2 -23    2.15    0.98
   1   2 -23    3.08    1.26
  -1  -2 -23    3.90    1.41
  -1   2 -23    3.67    1.31
   1   2 -23    1.62    1.08
   1  -2 -23    1.47    1.47
   1  -2 -23    4.50    1.43
   1   2 -23    1.84    0.80
   1   2 -23    1.00    0.93
  -1   2 -23    2.52    1.03
  -1  -2 -23    1.48    1.15
  -1   2 -23    3.76    1.38
   1   2 -23    3.56    1.21
   1   2 -23    3.80    1.03
  -1   2 -23    0.59    1.05
   1  -2 -24   29.08    3.04
  -1   2 -24   36.83    3.17
  -1   2 -24   31.90    3.18
  -1  -2 -24   35.68    3.25
   1   2 -24   40.42    3.24
   1   2 -24   33.31    3.21
   1  -2 -24   28.36    2.70
  -1   2 -24   35.56    3.30
  -1   2 -24   30.32    2.60
   1   2 -24   37.10    3.30
   1  -2 -24   36.13    3.36
  -1  -2 -24   29.44    3.11
   1   2 -24   33.95    3.11
  -1   2 -24   35.19    3.36
  -1  -2 -24   29.70    3.04
  -1   2 -24   27.18    2.96
   1   2 -24   26.56    3.02
   1  -2 -24   32.61    3.12
   1  -2 -24   30.25    3.14
   1   2 -24   33.49    2.80
  -1   2 -24   28.40    2.74
  -1   2 -24   33.92    3.19
   1  -2 -24   33.98    3.20
  -1   2 -24   31.83    2.78
   1   2 -24   37.11    2.85
  -1   2 -25    9.11    1.89
  -1  -2 -25   12.38    1.80
   1  -2 -25    9.76    1.77
   1  -2 -25   12.47    1.76
   1   2 -25    9.54    1.73
  -1   2 -25    8.02    1.63
   1   2 -25   10.82    2.01
  -1  -2 -25   11.39    1.95
   1  -2 -25   14.29    2.15
   1   2 -25    6.04    1.69
  -1   2 -25   11.75    1.95
  -1  -2 -25    7.62    1.77
  -1   2 -25   14.60    2.06
   1   2 -25    6.89    1.54
  -1  -2 -25   13.71    2.11
   1   2 -25   14.54    1.78
  -1   2 -25   10.30    1.67
   1  -2 -25   10.51    2.00
  -1   2 -25   10.57    2.00
   1   2 -25    8.46    1.86
   1  -2 -25   12.20    1.93
  -1   2 -25   13.34    2.04
  -1   2 -25    9.77    1.59
   1   2 -25    8.56    1.43
  -1   2 -26    9.76    1.72
  -1   2 -26    8.64    1.78
  -1  -2 -26    7.94    1.68
   1   2 -26    8.78    1.59
   1  -2 -26    7.90    1.71
   1   2 -26    5.58    1.56
  -1  -2 -26    7.25    1.59
   1  -2 -26    7.66    1.42
   1   2 -26    9.44    1.47
  -1   2 -26    7.30    1.66
   1  -2 -26    7.54    1.75
  -1  -2 -26    8.56    1.78
   1   2 -26    6.71    1.72
  -1   2 -26    5.76    1.56
  -1   2 -26    8.16    1.63
   1   2 -26    7.43    1.52
  -1  -2 -26    2.68    1.34
  -1   2 -26    7.90    1.41
   1   2 -26    7.56    1.29
   1   2 -26    8.87    1.88
   1  -2 -26    6.62    1.59
  -1   2 -26    2.80    1.08
  -1   2 -27    8.10    1.65
   1  -2 -27    8.72    1.45
  -1   2 -27    7.47    1.62
   1   2 -27    8.07    1.50
   1  -2 -27    5.72    1.50
  -1  -2 -27    7.71    1.54
   1   2 -27    6.95    1.59
  -1  -2 -27    8.59    1.73
   1  -2 -27    6.68    1.66
  -1   2 -27    6.72    1.60
  -1  -2 -27    7.39    1.74
   1   2 -27    7.80    1.36
  -1   2 -27    8.29    1.82
   1   2 -27   10.09    1.69
   1  -2 -27    7.57    1.68
  -1  -2 -27    8.17    1.67
  -1   2 -27   10.02    1.71
  -1   2 -27    7.68    1.42
   1   2 -27    7.30    1.21
   1   2 -27    7.95    1.84
  -1   2 -27    5.17    1.14
   1  -2 -28    6.13    1.24
   1   2 -28    2.61    1.10
  -1   2 -28    4.49    1.33
  -1  -2 -28    3.75    1.32
   1   2 -28    3.50    1.29
   1  -2 -28    3.64    1.26
  -1   2 -28    6.64    1.45
  -1  -2 -28    2.75    1.08
   1  -2 -28    2.81    1.17
  -1   2 -28    4.91    1.47
   1  -2 -28    4.07    1.31
  -1   2 -28    6.96    1.52
   1   2 -28    4.97    1.30
   1  -2 -28    2.99    1.36
  -1   2 -28    4.85    1.23
  -1  -2 -28    3.45    1.36
   1   2 -28    4.36    1.01
   1   2 -28    5.39    1.66
  -1  -2 -28    2.13    1.18
  -1   2 -28    3.85    0.98
   1  -2 -28    3.67    1.13
  -1   2 -29    6.36    1.28
   1  -2 -29    4.53    1.34
  -1  -2 -29    4.47    1.38
   1  -2 -29    4.71    1.08
  -1   2 -29    5.21    1.28
  -1  -2 -29    5.93    1.23
  -1   2 -29    5.66    1.44
   1   2 -29    6.60    1.53
  -1  -2 -29    3.82    1.26
   1   2 -29    6.43    1.25
   1  -2 -29    5.28    1.39
   1   2 -29    5.37    1.47
   1  -2 -29    2.81    1.14
   1   2 -29    4.04    1.22
  -1   2 -29    4.80    1.34
   1  -2 -29    4.43    1.23
   1  -2 -29    5.52    1.10
  -1  -2 -29    4.71    1.26
  -1   2 -30    1.08    0.72
   1  -2 -30    2.40    1.14
  -1   2 -30    1.63    1.05
  -1  -2 -30    1.57    1.00
  -1   2 -30    1.60    1.07
  -1  -2 -30    1.48    0.86
   1   2 -30    1.07    0.81
   1   2 -30    1.01    0.97
  -1   2 -30    1.01    0.94
   1  -2 -30    2.13    1.01
  -1  -2 -30    1.11    0.86
  -1  -2 -30    2.18    1.11
   1   2 -30    1.16    0.78
  -1   2 -30    2.00    0.95
   1  -2 -30    3.78    1.18
   1   2 -30    1.65    1.09
  -1  -2 -30    1.43    0.82
  -1  -2 -31    1.18    0.93
   1  -2 -31    3.02    0.97
  -1   2 -31    2.54    1.03
   1   2 -31    1.37    0.66
  -1   2 -31    1.95    0.82
   1   2 -31    1.20    0.94
   1  -2 -31    2.62    0.95
  -1  -2 -31    2.01    0.92
  -1  -2 -31    2.02    0.80
  -1   2 -31    3.13    1.08
   1  -2 -31    1.36    0.89
  -1  -2 -32   20.86    1.82
   1  -2 -32   21.23    1.78
  -1  -2 -32   20.32    1.70
  -1   2 -32   17.59    1.57
   1  -2 -32   18.40    1.74
  -1   2 -32   18.32    1.75
   1   2 -32   16.71    1.73
  -1   2 -32   19.21    1.79
   1  -2 -33   32.29    1.94
  -1  -2 -33   29.92    1.99
  -1   2 -33   31.43    2.04
  -1   2 -33   29.68    1.78
   1  -2 -33   30.43    1.98
  -1  -2 -33   25.14    1.76
   1   2 -33   29.79    2.02
  -1  -2 -33   27.96    1.95
   1  -2 -33   30.78    2.05
  -1   2 -33   30.04    2.04
   1  -2 -34   66.51    3.04
   1   2 -34   71.99    3.24
  -1   2 -34   73.31    3.19
   1  -2 -34   71.98    3.23
  -1   2 -34   76.02    3.29
  -1   3   0   -0.15    0.58
   1  -3   0    0.64    0.38
   1   3   0    0.12    0.43
   1   3   1  663.72   25.29
   1  -3  -1  648.03   24.90
   1  -3   1  637.19   24.40
  -1   3   1  662.23   25.34
   1   3  -1  633.88   25.15
   1   3   1  689.99   24.97
   1   3   2  432.72   16.62
   1  -3   2  393.00   15.30
   1  -3  -2  435.11   16.44
  -1   3   2  401.82   16.46
   1   3  -2  406.24   16.17
  -1   3  -2  420.06   16.23
  -1   3  -2  404.95   16.50
   1   3  -2  433.87   16.64
   1   3   2  415.56   15.94
  -1   3  -3  808.48   31.26
   1   3   3  859.04   31.46
   1  -3  -3  873.99   31.47
  -1   3   3  779.02   31.17
   1   3  -3  771.15   31.08
   1   3  -3  810.60   30.81
  -1   3  -3  812.45   31.17
   1   3  -3  813.50   31.48
   1   3   3  829.92   30.50
   1  -3  -4  659.79   24.54
  -1   3   4  649.84   24.14
   1   3  -4  592.12   23.48
   1   3  -4  596.74   23.86
   1   3   4  621.10   24.27
  -1   3  -4  601.86   24.26
  -1   3  -4  633.17   24.36
   1   3   5   45.37    3.09
  -1   3   5   38.23    2.69
   1  -3  -5   47.57    3.31
  -1   3  -5   40.67    3.09
   1   3  -5   38.62    2.61
   1   3  -5   36.55    2.26
   1   3  -5   42.27    2.71
  -1   3  -5   36.53    2.90
  -1   3  -5   42.72    3.11
  -1   3  -5   42.79    3.04
   1  -3  -6  569.79   22.94
   1   3   6  600.34   22.55
  -1   3   6  581.04   22.07
   1   3  -6  544.17   21.76
   1   3  -6  570.00   22.12
  -1   3  -6  533.95   22.60
  -1   3  -6  542.31   22.79
  -1   3  -6  553.51   22.49
   1   3  -6  564.00   22.71
   1  -3  -7    3.03    0.96
   1   3  -7    1.64    0.57
  -1   3   7    1.52    0.67
   1   3   7    1.80    0.78
  -1   3  -7    0.47    0.75
   1   3  -7    1.03    0.65
   1   3  -7    2.53    1.01
   1   3  -7    0.95    0.82
  -1   3  -7    1.14    0.32
  -1   3  -7    1.29    0.86
   1  -3   8   82.85    4.62
  -1   3  -8   82.80    3.90
   1   3   8   91.68    5.13
  -1   3   8   91.21    4.66
   1  -3  -8   92.06    5.24
   1   3  -8   92.32    5.01
  -1   3  -8   88.17    5.45
   1   3  -8   96.98    5.99
   1   3  -8   80.26    5.25
  -1   3  -8   89.60    5.26
   1  -3   9   53.87    3.29
   1   3   9   56.89    3.77
   1  -3  -9   53.78    3.94
  -1  -3  -9   57.78    4.37
  -1   3   9   47.81    3.08
  -1   3  -9   47.00    2.72
   1   3  -9   62.32    3.84
  -1   3  -9   55.57    4.14
   1   3  -9   47.15    4.24
   1  -3  -9   49.13    2.83
   1   3  -9   45.91    3.84
   1   3  -9   49.62    3.26
  -1   3  -9   51.12    3.81
  -1  -3  10   44.23    2.38
   1  -3  10   41.85    2.83
   1   3 -10   39.09    3.00
  -1  -3 -10   38.86    3.73
   1  -3 -10   40.88    3.63
   1   3  10   45.81    3.37
  -1   3 -10   43.73    2.65
  -1   3  10   44.41    2.81
   1  -3 -10   44.73    4.09
  -1   3 -10   44.93    3.84
   1   3 -10   46.12    3.49
   1   3 -10   54.32    4.55
  -1   3 -10   42.13    3.55
   1   3 -10   42.63    3.70
   1  -3 -10   39.67    2.44
   1  -3  11  253.42   10.83
  -1  -3 -11  278.40   13.23
   1  -3 -11  266.40   12.77
   1   3  11  266.65   11.83
   1   3 -11  245.74   11.43
  -1   3 -11  263.51   10.95
  -1  -3 -11  274.55   13.22
   1  -3 -11  286.00   13.44
  -1   3  11  252.74   10.71
   1   3 -11  273.20   12.15
  -1   3 -11  270.83   12.87
   1   3 -11  285.83   13.87
  -1   3 -11  280.55   12.38
   1   3 -11  263.81   12.53
   1  -3 -11  235.95   10.24
   1   3 -12  316.87   12.64
  -1   3 -12  306.10   11.88
   1   3  12  301.91   12.11
   1  -3 -12  314.25   14.05
   1  -3 -12  346.82   14.91
  -1  -3 -12  338.45   14.59
  -1  -3 -12  310.88   14.41
  -1   3 -12  312.40   14.02
   1   3 -12  320.97   13.28
   1   3 -12  325.08   15.17
   1   3 -12  283.08   13.31
  -1   3 -12  321.49   13.34
  -1  -3 -13    4.06    1.67
  -1  -3 -13    5.28    1.59
   1  -3 -13    6.26    1.76
   1  -3 -13    6.45    1.90
  -1   3 -13    5.22    1.88
   1   3 -13    4.69    1.30
  -1   3 -13    6.81    1.73
   1   3 -13    4.73    1.89
   1   3 -13    6.24    1.62
   1   3 -13    5.32    1.23
  -1   3 -13    4.28    0.96
  -1  -3 -14   32.32    4.05
   1   3 -14   29.47    3.02
  -1  -3 -14   36.31    4.17
   1  -3 -14   41.47    4.53
   1  -3 -14   37.06    4.16
  -1   3 -14   28.76    2.60
  -1   3 -14   34.57    3.81
   1   3 -14   36.02    3.51
   1   3 -14   27.64    4.19
   1   3 -14   31.19    3.46
   1   3 -15 2118.71   81.77
   1   3 -15 2068.80   82.55
  -1   3 -15 2047.63   80.85
   1  -3 -15 2360.58   84.95
  -1  -3 -15 2231.47   84.41
  -1  -3 -15 2276.34   84.83
   1  -3 -15 2189.54   84.28
   1   3 -15 2223.97   82.77
  -1   3 -15 2292.36   83.93
   1   3 -16  243.16   13.32
   1   3 -16  272.34   13.02
  -1  -3 -16  272.99   15.45
  -1  -3 -16  316.85   15.69
   1  -3 -16  261.79   15.00
   1  -3 -16  294.14   15.54
   1   3 -16  262.96   13.57
  -1   3 -16  287.16   14.78
   1   3 -17   37.13    3.95
  -1  -3 -17   36.41    4.95
  -1  -3 -17   54.32    5.62
   1  -3 -17   46.73    5.41
   1  -3 -17   47.69    5.53
  -1   3 -17   41.90    4.80
   1   3 -17   53.13    4.75
  -1  -3 -18   54.89    6.22
   1  -3 -18   58.44    6.20
  -1  -3 -18   49.61    5.75
   1  -3 -18   56.33    6.22
  -1   3 -18   58.18    5.72
   1   3 -18   52.57    4.94
  -1   3 -19  150.33    7.48
   1  -3 -19  145.09   10.25
  -1  -3 -19  143.16    7.38
  -1  -3 -19  148.99   10.93
  -1   3 -19  126.90    9.57
  -1  -3 -19  146.33    7.45
   1  -3 -19  141.16    7.36
  -1   3 -19  144.89    7.43
   1  -3 -19  138.70    7.33
   1   3 -19  136.58    7.36
  -1   3 -19  136.62    7.24
  -1   3 -19  154.73    7.46
   1   3 -19  150.74    7.38
   1   3 -19  141.31    7.32
  -1   3 -19  149.84    7.59
  -1  -3 -19  158.12   11.37
   1  -3 -19  148.31   10.82
  -1  -3 -19  156.16   10.79
   1  -3 -19  158.19   11.07
   1  -3 -19  145.40    7.31
   1   3 -19  155.63    7.62
  -1   3 -19  128.47    7.21
  -1   3 -19  146.24    7.14
  -1   3 -19  143.98    7.18
   1   3 -19  144.36    7.14
   1   3 -19  153.53    7.35
  -1  -3 -19  136.91    7.47
   1  -3 -19  144.63    7.55
   1  -3 -20    5.11    1.90
  -1   3 -20    5.67    1.30
  -1   3 -20    6.06    1.96
   1   3 -20    3.56    1.10
  -1  -3 -20    6.69    2.31
   1  -3 -20    5.86    1.32
   1   3 -20    6.11    1.23
   1  -3 -20    6.41    1.34
   1   3 -20    4.56    0.98
   1   3 -20    6.51    1.14
  -1  -3 -20    4.30    1.22
   1   3 -20    3.90    1.24
  -1  -3 -20    6.95    1.35
  -1   3 -20    8.36    1.56
  -1   3 -20    4.95    1.19
   1   3 -20    5.29    1.26
  -1  -3 -20    5.90    1.31
   1   3 -20    5.36    1.21
  -1   3 -20    3.64    1.13
   1   3 -20    3.24    0.88
  -1   3 -20    5.69    1.35
  -1   3 -20    4.50    1.20
   1  -3 -20    5.48    1.19
  -1  -3 -20    2.42    1.02
  -1  -3 -20    4.84    2.17
   1  -3 -20    5.16    1.99
  -1  -3 -20    4.23    1.79
  -1   3 -20    2.38    1.01
   1  -3 -20    6.24    1.27
   1   3 -20    4.90    1.31
  -1   3 -20    7.25    1.41
   1   3 -20    5.63    1.28
   1   3 -20    5.77    1.22
  -1   3 -20    3.94    1.07
  -1  -3 -20    3.55    1.17
   1   3 -20    4.27    1.14
   1  -3 -20    6.34    1.44
  -1   3 -20    4.08    1.09
  -1   3 -21   10.48    2.64
   1   3 -21   12.16    1.84
  -1  -3 -21   18.38    3.85
   1  -3 -21   14.99    3.13
  -1   3 -21   15.64    2.06
   1   3 -21   19.22    2.30
   1   3 -21   13.53    1.80
   1  -3 -21   14.72    2.06
  -1  -3 -21   10.49    1.77
   1  -3 -21   16.80    2.16
  -1   3 -21   10.84    1.84
   1   3 -21   14.41    1.68
  -1   3 -21   16.86    2.18
  -1   3 -21   14.56    1.97
   1   3 -21   17.19    2.15
  -1   3 -21   12.48    1.87
   1  -3 -21   12.68    1.77
   1   3 -21   16.84    2.03
  -1  -3 -21   16.61    2.19
  -1   3 -21   14.73    1.76
   1  -3 -21   16.11    1.92
  -1  -3 -21   12.96    1.85
   1  -3 -21   18.37    3.66
  -1  -3 -21   17.05    3.85
  -1  -3 -21   12.46    3.12
  -1   3 -21   12.32    1.91
   1   3 -21   14.73    2.09
  -1   3 -21   15.72    1.95
   1   3 -21   14.51    1.93
  -1   3 -21   16.02    2.04
   1   3 -21   14.63    1.83
  -1   3 -21   15.93    1.99
  -1  -3 -21   16.28    2.21
   1   3 -21   13.36    1.71
   1   3 -21   14.80    1.94
   1   3 -22   23.30    2.48
  -1  -3 -22   22.52    4.24
  -1   3 -22   21.40    2.51
   1  -3 -22   20.39    2.47
  -1  -3 -22   18.84    2.36
   1   3 -22   26.42    2.76
   1  -3 -22   23.22    2.55
  -1   3 -22   22.63    2.59
  -1  -3 -22   20.63    2.46
  -1   3 -22   21.99    2.63
   1   3 -22   20.72    2.40
  -1   3 -22   19.01    2.33
   1   3 -22   24.15    2.50
   1  -3 -22   20.76    2.25
   1  -3 -22   18.98    2.34
  -1   3 -22   24.26    2.23
  -1   3 -22   20.81    2.42
   1  -3 -22   22.91    2.32
   1  -3 -22   26.64    4.44
  -1  -3 -22   24.03    4.64
  -1  -3 -22   28.45    4.46
   1   3 -22   24.18    2.48
  -1  -3 -22   20.56    2.55
   1   3 -22   23.29    2.19
  -1   3 -22   19.85    2.24
   1   3 -22   16.96    2.36
  -1   3 -22   26.79    2.72
  -1  -3 -22   22.15    2.55
  -1   3 -22   20.06    2.22
   1   3 -22   23.20    2.31
   1  -3 -23   27.63    2.90
  -1   3 -23   29.77    3.00
   1   3 -23   26.62    2.92
   1  -3 -23   29.33    3.00
  -1   3 -23   26.89    2.98
  -1  -3 -23   30.71    2.97
   1   3 -23   28.30    2.77
  -1   3 -23   28.30    2.83
   1   3 -23   28.65    2.89
  -1   3 -23   30.94    2.96
   1  -3 -23   28.28    2.61
  -1   3 -23   23.26    2.75
  -1   3 -23   26.66    2.47
   1   3 -23   30.75    3.10
  -1  -3 -23   32.73    3.09
  -1  -3 -23   26.31    4.44
   1   3 -23   27.07    2.72
  -1  -3 -23   29.36    2.93
   1  -3 -23   24.84    2.70
  -1   3 -23   31.45    3.01
   1  -3 -23   24.44    4.29
  -1  -3 -23   30.05    4.62
   1   3 -23   24.15    2.33
  -1   3 -23   29.81    2.70
  -1   3 -23   30.34    2.71
   1   3 -23   27.19    2.61
   1  -3 -24   10.20    1.78
  -1   3 -24   10.43    1.90
   1   3 -24    9.73    1.82
  -1   3 -24   10.33    1.53
  -1  -3 -24   11.76    1.88
   1   3 -24   15.69    2.08
  -1   3 -24   11.50    1.90
   1   3 -24    9.05    1.73
   1  -3 -24    9.41    1.78
   1   3 -24    9.12    1.81
   1  -3 -24   10.56    1.65
  -1   3 -24   12.32    2.01
  -1  -3 -24   12.33    2.09
   1  -3 -24   12.30    2.04
   1   3 -24   11.50    1.98
   1   3 -24   12.13    1.73
   1  -3 -24   10.12    2.73
   1   3 -24   12.91    1.62
  -1   3 -24    9.64    1.58
  -1   3 -24    9.86    1.81
  -1  -3 -24   11.93    1.89
   1   3 -24   10.25    1.70
   1   3 -24   16.16    1.92
  -1   3 -24   10.20    1.63
  -1  -3 -25  174.14    8.97
   1   3 -25  180.03    9.28
  -1   3 -25  173.87    8.92
  -1   3 -25  173.10    9.19
   1  -3 -25  176.60    9.11
  -1  -3 -25  184.10    8.80
   1   3 -25  188.19    9.02
   1  -3 -25  182.96    8.59
   1  -3 -25  189.79    9.35
  -1   3 -25  171.63    8.22
   1   3 -25  185.85    9.30
   1   3 -25  188.38    8.69
  -1  -3 -25  191.78    9.31
  -1   3 -25  169.27    8.95
   1   3 -25  191.52    9.06
  -1  -3 -25  174.30    8.98
   1  -3 -25  173.63    8.96
   1   3 -25  171.54    8.25
  -1   3 -25  168.33    8.48
  -1   3 -25  166.40    8.99
   1   3 -25  168.73    9.03
  -1   3 -25  195.57    8.67
   1   3 -25  174.67    8.49
  -1  -3 -26   12.11    1.96
   1   3 -26   16.81    2.04
  -1   3 -26   13.91    2.17
   1  -3 -26   13.63    2.01
  -1   3 -26   14.69    2.06
   1  -3 -26   13.83    1.76
   1   3 -26   12.17    2.02
  -1  -3 -26   14.66    1.85
  -1   3 -26   12.77    1.57
   1   3 -26   13.42    1.75
   1   3 -26   13.07    1.99
   1  -3 -26   11.31    1.93
  -1   3 -26   13.06    1.83
  -1  -3 -26    9.75    1.95
   1   3 -26   12.51    2.10
  -1  -3 -26    9.94    1.75
  -1   3 -26   14.04    2.02
   1   3 -26   15.93    2.07
  -1   3 -26   11.60    1.66
   1   3 -26   13.64    2.13
   1  -3 -26   11.83    1.95
   1   3 -26   13.21    2.11
   1   3 -26   12.76    1.67
  -1   3 -26   11.13    1.65
   1   3 -27   99.68    5.74
  -1  -3 -27   97.15    5.87
  -1   3 -27  108.45    5.96
   1   3 -27  108.74    6.28
   1  -3 -27  104.31    6.09
   1  -3 -27  109.64    5.58
  -1  -3 -27  117.30    5.87
  -1   3 -27   93.39    5.98
  -1  -3 -27   94.18    5.94
   1   3 -27  108.14    5.55
   1  -3 -27  100.48    6.05
   1   3 -27  103.33    6.10
  -1   3 -27  104.64    5.68
  -1   3 -27  107.09    6.04
   1   3 -27  103.91    5.82
   1  -3 -27  103.10    5.93
   1   3 -27  101.19    6.17
  -1   3 -27   94.78    6.09
  -1   3 -27  103.16    5.48
   1   3 -27   94.83    5.92
  -1   3 -27   99.95    5.35
  -1   3 -28   89.83    5.58
  -1   3 -28   96.35    5.48
   1  -3 -28   84.25    5.27
   1   3 -28   90.02    5.58
   1   3 -28  104.35    5.41
  -1  -3 -28   92.90    5.35
  -1   3 -28   90.99    5.10
   1   3 -28   92.85    4.92
   1  -3 -28   96.21    5.62
  -1  -3 -28  104.29    5.76
  -1   3 -28   85.41    5.46
   1  -3 -28   91.61    4.90
  -1  -3 -28   92.51    5.43
   1   3 -28   93.46    5.25
   1  -3 -28   90.90    5.46
  -1  -3 -28   84.54    5.00
   1   3 -28   92.96    5.61
  -1   3 -28   89.20    5.27
   1   3 -29  397.69   16.46
   1  -3 -29  403.10   16.31
  -1   3 -29  389.82   16.04
   1   3 -29  386.34   15.83
   1  -3 -29  370.57   15.70
  -1  -3 -29  393.78   16.00
   1  -3 -29  374.87   16.20
  -1   3 -29  337.91   16.03
  -1  -3 -29  390.84   16.25
  -1   3 -29  382.64   15.65
   1  -3 -29  368.18   16.10
  -1   3 -29  403.81   16.06
  -1   3 -29  385.67   16.30
  -1  -3 -29  390.65   16.07
   1   3 -29  388.42   15.85
  -1  -3 -29  369.83   15.61
   1   3 -29  403.82   16.41
   1  -3 -30    2.07    1.08
   1   3 -30    4.84    1.29
   1  -3 -30    2.56    0.88
  -1  -3 -30    5.17    1.14
  -1   3 -30    3.79    0.90
  -1   3 -30    2.17    1.22
  -1  -3 -30    5.07    1.25
   1  -3 -30    5.41    1.44
   1   3 -30    3.27    1.19
  -1   3 -30    4.71    1.31
  -1  -3 -30    3.42    0.89
   1  -3 -30    3.14    1.06
  -1   3 -30    4.16    1.09
   1   3 -30    3.38    0.96
  -1  -3 -30    2.43    0.96
   1   3 -30    1.18    0.98
   1  -3 -31   32.58    2.51
  -1  -3 -31   31.43    2.32
  -1   3 -31   30.43    2.50
  -1   3 -31   31.73    2.36
   1  -3 -31   30.96    2.45
   1   3 -31   32.85    2.59
  -1  -3 -31   33.54    2.44
   1   3 -31   34.61    2.33
   1  -3 -31   35.56    2.62
  -1   3 -31   32.39    2.60
   1   3 -31   35.85    2.68
   1  -3 -32  204.72    8.49
  -1   3 -32  194.58    8.25
  -1   3 -32  200.47    8.55
   1  -3 -32  200.02    8.41
  -1  -3 -32  191.47    8.25
   1   3 -32  196.64    8.56
   1   3 -32  196.00    8.49
  -1   3 -32  186.66    8.48
   1  -3 -33  105.75    4.36
  -1  -3 -33   94.42    4.37
  -1   3 -33   89.49    4.09
   1   3 -33  100.94    4.46
  -1   3 -33  103.32    4.45
   1  -3 -33   83.16    4.14
  -1  -3 -33   78.48    3.96
   1   3 -33   98.80    4.41
  -1  -3 -33   88.09    4.25
   1  -3 -33   94.20    4.37
   1   3 -34    2.66    0.52
   1   3 -34    3.36    0.50
   1  -3 -34    2.86    0.48
   1   4   0    0.50    0.57
  -1   4   0    1.00    0.76
   1  -4   0    0.60    0.42
   1   4  -1  208.27    9.19
   1   4   1  205.28    8.94
   1   4   1  192.49    9.22
   1   4  -1  197.12    9.08
  -1   4   1  211.03    9.40
   1  -4   1  191.75    8.30
   1  -4  -1  209.55    8.85
   1   4  -2   14.26    1.81
   1   4   2   19.82    1.73
  -1   4  -2   17.82    1.92
   1  -4  -2   17.48    1.78
   1  -4   2   16.35    1.21
   1   4   2   15.47    1.82
   1   4  -2   14.58    1.82
   1   4  -2   19.13    1.86
  -1   4   2   16.44    1.91
  -1   4  -3  156.49    7.80
   1   4   3  174.59    7.21
   1   4  -3  160.80    7.99
   1  -4   3  153.18    6.26
  -1   4  -3  150.29    7.77
   1   4  -3  163.19    7.80
   1   4  -3  163.09    7.51
   1   4   3  178.70    8.09
   1  -4  -3  169.56    7.84
  -1   4   3  167.24    7.94
  -1   4  -3  158.53    7.64
  -1   4  -4  177.21    8.55
  -1   4  -4  184.33    8.51
   1  -4  -4  188.61    8.66
  -1   4   4  187.90    8.52
   1   4   4  173.70    8.53
   1   4  -4  171.09    8.32
   1   4  -4  166.51    7.84
  -1   4  -4  166.10    8.33
  -1   4  -5  177.39    8.59
   1   4  -5  180.13    8.32
   1   4   5  183.55    8.66
   1   4  -5  167.77    7.72
  -1   4   5  174.72    8.35
   1  -4  -5  176.63    8.72
  -1   4  -5  163.63    8.49
  -1   4  -6   52.61    3.93
  -1   4  -6   50.66    3.87
  -1   4   6   61.75    3.88
   1  -4  -6   59.08    4.23
   1   4  -6   50.92    3.07
   1   4  -6   53.69    3.59
   1   4   6   53.55    3.88
  -1   4  -6   57.37    4.20
   1   4  -7  279.72   12.68
  -1   4  -7  264.68   12.39
   1   4  -7  272.62   11.87
  -1   4  -7  266.20   12.38
   1   4   7  264.03   12.24
   1   4  -7  256.47   11.58
   1  -4  -7  255.47   12.66
  -1   4   7  284.13   11.97
  -1   4  -7  273.24   12.71
   1   4  -8  407.45   18.35
  -1   4  -8  396.35   18.11
  -1   4  -8  425.07   18.32
   1   4  -8  447.56   17.82
   1  -4  -8  435.45   18.82
   1   4   8  422.80   18.07
   1  -4  -8  426.55   17.74
  -1   4   8  433.85   17.60
  -1   4  -8  401.53   18.61
  -1   4  -9  111.32    7.32
   1   4  -9   95.38    7.00
  -1   4  -9  123.97    7.01
   1   4  -9  109.07    6.96
  -1   4  -9  108.79    6.80
   1   4  -9  132.10    6.73
   1  -4   9  119.08    6.27
   1   4   9  123.70    6.86
  -1   4   9  127.42    6.36
   1  -4  -9  119.10    6.68
   1   4 -10  526.56   23.60
  -1   4 -10  475.00   23.17
   1  -4 -10  497.36   20.38
   1   4 -10  552.38   22.98
  -1   4 -10  557.02   22.79
   1   4 -10  559.23   22.17
  -1   4 -10  569.01   23.03
   1  -4  10  522.76   21.47
   1   4  10  578.42   22.52
   1  -4 -10  546.23   22.52
  -1   4  10  545.43   21.51
   1   4 -11   86.82    6.52
   1   4 -11   74.31    5.58
   1  -4 -11   64.60    3.52
  -1   4 -11   83.61    5.59
  -1   4 -11   85.27    5.85
   1   4 -11   87.75    5.37
   1  -4  11   85.37    4.69
  -1  -4  11   75.04    4.02
  -1  -4 -11   91.70    6.31
   1  -4 -11   84.88    5.68
   1   4  11   75.29    5.17
  -1   4  11   80.81    4.61
   1   4 -12  222.38   13.12
   1   4 -12  242.86   12.37
  -1   4 -12  240.57   12.13
  -1   4 -12  260.44   12.63
   1   4 -12  243.71   11.75
   1  -4  12  222.96   10.42
   1  -4 -12  234.18   12.99
  -1  -4 -12  260.90   13.21
   1  -4 -12  256.85   12.47
  -1   4  12  240.73   10.58
   1   4  12  232.98   11.07
  -1  -4 -12  252.59   12.82
   1   4 -13   60.17    5.19
  -1   4 -13   71.55    5.61
   1   4 -13   78.89    5.26
  -1  -4 -13   59.62    5.55
   1   4  13   58.52    4.14
   1  -4 -13   54.77    5.56
   1  -4 -13   79.09    5.86
  -1  -4 -13   55.14    5.29
   1   4 -13   61.36    6.03
   1   4 -14  142.99    9.08
  -1   4 -14  159.87    9.51
   1   4 -14  135.01    8.43
  -1  -4 -14  180.20   10.55
   1  -4 -14  157.28   10.12
  -1  -4 -14  146.31    9.65
   1  -4 -14  161.91    9.63
   1   4 -14  155.16   10.61
   1   4 -15   99.23    8.63
   1  -4 -15  111.60    8.46
   1  -4 -15  117.70    8.22
  -1  -4 -15  102.15    8.12
  -1  -4 -15  106.43    8.13
  -1   4 -15  117.51    7.99
   1   4 -15  111.91    7.19
   1   4 -15  105.98    7.48
   1  -4 -15  106.41    5.15
   1  -4 -16    1.66    1.40
  -1  -4 -16    1.82    1.43
  -1  -4 -16    1.20    1.31
   1  -4 -16    3.76    2.02
   1   4 -16    5.16    1.63
  -1   4 -16    1.01    1.28
   1   4 -16    3.61    1.57
   1  -4 -16    1.61    0.59
  -1  -4 -17   75.77    6.97
   1  -4 -17   65.61    6.36
   1  -4 -17   64.37    6.69
  -1  -4 -17   66.84    6.71
   1  -4 -17   66.74    3.70
   1   4 -17   68.08    5.87
  -1   4 -17   73.58    6.32
   1   4 -17   66.95    5.56
  -1   4 -18   67.55    4.37
   1   4 -18   63.79    4.27
  -1  -4 -18   80.54    7.44
  -1  -4 -18   77.02    7.34
   1  -4 -18   74.85    7.24
   1  -4 -18   66.36    6.68
  -1   4 -18   71.43    4.43
   1   4 -18   68.90    4.34
  -1  -4 -18   61.15    4.25
   1  -4 -18   59.39    4.24
   1   4 -18   65.59    5.58
  -1   4 -18   61.91    6.03
  -1   4 -19   76.56    4.71
   1   4 -19   69.61    4.48
  -1   4 -19   75.51    6.78
  -1  -4 -19   74.42    4.60
   1   4 -19   71.76    4.39
  -1   4 -19   78.95    4.88
   1  -4 -19   77.51    4.73
   1  -4 -19   68.23    4.48
  -1   4 -19   66.48    4.54
   1   4 -19   82.70    4.86
   1   4 -19   71.94    4.74
   1   4 -19   66.98    4.51
  -1   4 -19   78.45    4.86
   1   4 -19   69.04    4.65
  -1   4 -19   70.26    4.53
   1   4 -19   76.16    4.65
  -1  -4 -19   71.23    4.59
   1  -4 -19   75.92    4.58
  -1  -4 -19   79.90    7.70
  -1  -4 -19   64.50    7.09
   1  -4 -19   84.42    7.64
   1  -4 -19   69.26    7.30
  -1   4 -19   73.78    4.67
   1   4 -19   71.43    4.63
  -1   4 -19   76.69    4.85
   1   4 -19   78.67    4.79
  -1   4 -19   74.89    4.54
   1   4 -19   80.44    4.67
  -1   4 -19   72.61    4.47
   1   4 -19   73.05    4.50
  -1  -4 -19   70.19    4.71
   1  -4 -19   71.32    4.74
   1  -4 -20    1.37    1.37
  -1   4 -20    2.36    1.12
   1   4 -20    1.54    0.76
  -1  -4 -20    2.35    1.98
  -1   4 -20    3.00    1.52
   1   4 -20    1.24    0.71
  -1   4 -20    1.80    0.77
   1   4 -20    2.70    1.10
   1   4 -20    2.05    1.15
   1  -4 -20    0.70    0.86
  -1  -4 -20    0.68    0.90
  -1   4 -20   -0.26    1.19
   1   4 -20    1.24    0.69
   1   4 -20    0.60    0.74
   1  -4 -20    1.11    0.93
  -1   4 -20    0.48    0.80
   1   4 -20    1.82    0.96
  -1   4 -20    2.06    0.92
  -1   4 -20    0.77    0.91
  -1   4 -20    3.15    0.93
   1   4 -20    2.36    1.06
   1   4 -20    0.91    0.67
  -1  -4 -20    0.23    0.72
   1  -4 -20    2.38    0.93
  -1  -4 -20    0.80    1.59
  -1  -4 -20   -0.76    1.18
   1  -4 -20    2.36    1.73
   1   4 -20    0.49    0.85
   1   4 -20    1.22    0.87
  -1   4 -20    2.88    1.07
   1   4 -20    1.47    0.94
   1   4 -20    2.89    1.12
  -1   4 -20    2.56    0.95
  -1   4 -20    0.21    0.88
  -1  -4 -20    1.80    1.03
  -1   4 -20    1.20    0.82
   1  -4 -20    0.26    0.95
   1   4 -20    1.42    0.93
  -1  -4 -21    4.82    2.16
  -1   4 -21    7.15    1.47
   1   4 -21    5.29    1.32
   1  -4 -21    2.78    1.53
  -1  -4 -21    4.97    1.24
   1   4 -21    3.73    1.04
   1   4 -21    5.22    1.10
  -1   4 -21    1.89    1.19
  -1   4 -21    4.99    1.09
   1  -4 -21    2.80    1.15
   1  -4 -21    4.41    1.32
  -1   4 -21    1.76    1.01
   1   4 -21    4.86    1.42
   1   4 -21    3.42    0.89
   1   4 -21    3.09    1.14
  -1   4 -21    4.29    1.28
  -1  -4 -21    3.46    1.16
  -1   4 -21    6.27    1.19
   1   4 -21    4.09    0.97
   1   4 -21    6.18    1.33
   1   4 -21    2.72    1.05
  -1   4 -21    3.37    1.21
   1  -4 -21    4.89    1.23
  -1  -4 -21    5.02    1.25
  -1  -4 -21    7.09    2.54
   1  -4 -21    6.53    2.73
  -1  -4 -21    8.38    2.70
   1   4 -21    4.34    1.24
  -1   4 -21    4.04    1.18
   1   4 -21    1.55    1.09
  -1   4 -21    4.67    1.22
  -1   4 -21    1.94    0.94
   1   4 -21    3.24    1.05
   1   4 -21    5.00    1.34
   1  -4 -21    4.88    1.42
  -1  -4 -21    6.49    1.44
   1   4 -21    4.67    1.19
  -1   4 -21    4.75    1.10
  -1  -4 -22    0.81    1.46
   1   4 -22    3.09    1.05
  -1   4 -22    6.37    1.48
   1   4 -22    3.23    0.89
   1   4 -22    1.69    0.87
  -1   4 -22    4.95    1.32
   1   4 -22    4.27    1.27
  -1   4 -22    1.96    1.18
  -1  -4 -22    3.44    1.19
   1   4 -22    3.06    0.89
   1  -4 -22    1.69    1.00
   1   4 -22    1.68    1.18
   1   4 -22    3.35    0.99
  -1   4 -22    4.29    1.06
   1   4 -22    4.62    1.30
  -1  -4 -22    3.83    1.23
  -1   4 -22    0.56    1.06
  -1   4 -22    1.25    0.98
   1   4 -22    3.67    1.14
   1  -4 -22    4.50    1.18
  -1  -4 -22    2.92    1.09
  -1  -4 -22    2.61    2.34
   1  -4 -22    1.67    1.67
  -1  -4 -22    4.83    2.39
   1   4 -22    2.15    1.16
   1   4 -22    3.77    1.09
  -1   4 -22    3.94    1.29
   1   4 -22    2.88    1.13
   1   4 -22    1.43    1.12
  -1   4 -22    2.42    1.12
  -1   4 -22    2.52    1.14
   1  -4 -22    1.97    1.21
  -1  -4 -22    3.93    1.33
  -1   4 -22    5.90    1.25
   1   4 -23   59.71    4.53
  -1  -4 -23   56.22    4.22
  -1   4 -23   60.54    4.56
  -1   4 -23   67.77    4.60
   1   4 -23   60.63    4.27
  -1  -4 -23   56.47    6.75
   1  -4 -23   60.88    4.32
   1   4 -23   58.43    3.76
  -1   4 -23   59.29    4.40
   1   4 -23   68.78    3.97
   1   4 -23   56.72    4.38
  -1  -4 -23   55.56    4.26
   1   4 -23   55.88    4.29
  -1   4 -23   63.85    4.65
  -1   4 -23   61.74    4.37
   1   4 -23   61.73    4.31
   1  -4 -23   64.26    4.53
   1  -4 -23   65.36    4.25
   1   4 -23   67.09    4.63
   1   4 -23   65.48    4.26
  -1   4 -23   65.90    4.60
   1   4 -23   61.76    3.88
  -1   4 -23   62.51    4.03
  -1  -4 -23   60.77    4.51
  -1  -4 -23   75.05    7.65
   1  -4 -23   64.70    7.43
   1   4 -23   69.14    4.35
  -1   4 -23   58.96    4.13
  -1  -4 -23   54.31    4.36
  -1   4 -23   64.19    4.13
   1  -4 -23   53.18    4.39
   1  -4 -24   15.91    2.26
  -1   4 -24   16.60    1.95
   1   4 -24   12.63    2.07
   1  -4 -24   18.14    2.20
  -1   4 -24   15.62    2.25
  -1   4 -24   14.57    2.29
   1   4 -24   12.14    2.01
  -1   4 -24   15.19    1.84
  -1  -4 -24   16.22    2.17
   1  -4 -24   13.39    2.06
  -1   4 -24   18.05    2.29
   1  -4 -24   16.07    1.94
  -1   4 -24   18.68    2.38
   1   4 -24   15.92    2.12
  -1  -4 -24   14.91    2.19
   1   4 -24   16.34    2.24
   1   4 -24   15.03    1.69
   1   4 -24   17.71    2.15
  -1   4 -24   13.29    2.12
   1  -4 -24   14.09    3.52
  -1  -4 -24   15.10    3.38
   1   4 -24   14.48    1.98
  -1  -4 -24   12.60    1.96
  -1   4 -24   12.22    1.91
  -1   4 -24   16.19    2.03
   1   4 -24   14.52    1.95
   1   4 -25    1.82    1.19
   1   4 -25    2.44    1.29
  -1   4 -25    2.54    1.07
  -1   4 -25    2.27    1.30
  -1   4 -25    2.05    0.85
   1  -4 -25    1.77    0.95
   1  -4 -25    0.54    1.00
  -1  -4 -25    2.32    1.13
  -1   4 -25    2.56    1.14
   1   4 -25    1.37    0.98
  -1  -4 -25    2.45    1.22
   1   4 -25    3.43    1.03
   1  -4 -25    3.36    1.30
   1   4 -25    3.07    1.08
  -1   4 -25    1.79    1.14
  -1  -4 -25    3.72    1.24
   1  -4 -25    1.72    1.20
  -1   4 -25    2.98    0.99
   1   4 -25    3.26    1.33
   1  -4 -25    0.73    1.05
  -1   4 -25    0.53    1.09
   1   4 -25    1.91    1.01
  -1   4 -25    2.74    1.12
  -1   4 -26    9.29    1.76
   1   4 -26   12.89    1.89
  -1  -4 -26   11.39    1.85
   1  -4 -26   12.72    1.93
   1  -4 -26    9.87    1.48
  -1   4 -26    7.17    1.72
  -1  -4 -26   10.49    1.65
   1   4 -26    9.54    1.86
  -1  -4 -26   12.36    1.96
   1   4 -26   12.97    1.70
  -1   4 -26   12.40    1.54
   1  -4 -26   11.08    1.90
  -1   4 -26   12.67    1.78
   1  -4 -26   10.80    1.81
   1   4 -26   10.60    1.68
  -1   4 -26   12.77    1.93
  -1   4 -26    8.46    1.39
  -1   4 -26    7.99    1.72
   1   4 -26   13.14    1.96
   1   4 -26    9.18    1.65
  -1   4 -26   14.08    1.82
   1   4 -27   49.83    3.51
   1  -4 -27   44.29    3.48
  -1  -4 -27   40.25    3.32
  -1   4 -27   35.02    3.33
  -1  -4 -27   42.70    3.16
  -1   4 -27   45.11    3.47
   1  -4 -27   43.01    3.01
   1  -4 -27   39.71    3.24
  -1   4 -27   41.85    3.34
   1   4 -27   41.11    3.19
  -1   4 -27   41.27    2.79
  -1  -4 -27   40.45    3.44
   1   4 -27   39.93    3.02
   1  -4 -27   42.13    3.54
  -1   4 -27   42.11    3.24
   1   4 -27   45.77    3.58
  -1   4 -27   36.52    2.95
  -1  -4 -28   28.01    2.79
   1   4 -28   27.59    2.47
  -1   4 -28   32.25    2.71
  -1   4 -28   23.97    2.17
  -1   4 -28   30.52    2.55
  -1  -4 -28   27.62    2.67
   1  -4 -28   27.53    2.73
   1   4 -28   30.04    2.39
   1  -4 -28   26.54    2.66
   1  -4 -28   28.27    2.22
  -1   4 -28   24.90    2.69
  -1   4 -28   27.69    2.61
  -1  -4 -28   25.29    2.53
   1   4 -28   29.67    2.59
  -1  -4 -28   27.66    2.39
  -1  -4 -29    1.08    1.18
   1  -4 -29    1.06    1.05
  -1  -4 -29    1.33    0.96
   1   4 -29    1.66    0.71
   1   4 -29    0.21    1.01
  -1   4 -29    1.13    0.83
  -1  -4 -29    0.41    0.91
   1  -4 -29    0.63    1.00
  -1  -4 -29    1.13    0.91
  -1   4 -29    0.38    0.91
   1   4 -29    1.42    0.90
   1  -4 -29    1.80    1.04
  -1   4 -29    0.44    1.08
  -1  -4 -29    0.90    0.78
   1  -4 -30    0.73    0.91
   1  -4 -30    0.86    0.68
  -1  -4 -30    2.25    0.95
   1   4 -30    1.82    0.99
   1  -4 -30    0.18    0.84
  -1  -4 -30    1.23    1.01
  -1   4 -30    0.80    0.70
  -1   4 -30    0.98    0.81
   1   4 -30   -0.19    1.00
   1   4 -30    0.61    0.83
   1  -4 -30   -0.86    0.96
  -1  -4 -30    0.48    0.64
  -1   4 -30    0.76    0.88
   1  -4 -31   11.93    1.54
  -1  -4 -31   12.44    1.40
   1  -4 -31    9.63    1.42
   1   4 -31   12.51    1.57
   1   4 -31   10.32    1.45
   1   4 -31   12.52    1.35
  -1  -4 -31   10.94    1.31
  -1   4 -31   10.38    1.49
   1  -4 -31    9.78    1.32
  -1   4 -31   11.17    1.35
   1   4 -32    2.89    0.80
   1   4 -32    2.27    0.64
  -1  -4 -32    2.54    0.65
   1  -4 -32    3.67    0.78
  -1   4 -32    3.03    0.75
   1   4 -32    2.28    0.77
  -1   4 -32    2.68    0.86
   1  -4 -32    5.41    1.01
  -1  -4 -33   88.14    4.16
   1   4 -33  101.45    4.35
   1  -4 -33   98.71    4.32
  -1   4 -33  104.07    4.44
   1  -4 -33   82.27    4.05
  -1   4 -33   88.35    4.09
   1   4 -33  105.97    4.46
  -1   5   0   -0.25    0.94
   1  -5   0    1.23    0.64
   1   5   0    0.63    0.62
   1  -5   1  462.13   18.59
   1   5  -1  445.43   19.49
  -1   5   1  494.93   20.03
   1  -5  -1  468.72   19.11
   1   5   1  500.57   19.43
   1   5  -1  494.98   19.70
  -1   5   2   63.89    4.36
   1   5   2   62.04    4.32
   1   5  -2   65.25    4.17
   1   5  -2   55.03    4.11
   1  -5  -2   64.38    4.00
   1  -5   2   57.08    3.16
   1   5  -2   63.98    4.29
   1   5   2   62.26    3.84
   1   5  -3  247.96   11.15
   1  -5   3  219.52    9.28
   1  -5  -3  254.20   10.98
   1   5  -3  228.56   10.64
  -1   5   3  226.30   11.04
   1   5   3  253.34   11.33
  -1   5  -3  238.01   11.13
   1   5  -3  237.43   11.17
   1   5   3  248.87   10.38
  -1   5  -3  238.93   11.13
  -1   5  -3  235.22   10.72
   1  -5  -4  126.10    7.03
   1   5  -4  131.35    7.11
  -1   5   4  141.42    7.35
   1   5  -4  120.05    6.55
   1   5   4  149.25    7.53
  -1   5  -4  132.64    7.18
   1   5  -4  129.07    7.22
  -1   5  -4  128.14    6.94
   1   5  -5   73.33    4.85
   1   5   5   88.38    5.43
   1   5  -5   74.22    4.47
  -1   5   5   78.18    5.08
   1  -5  -5   84.72    5.34
  -1   5  -5   74.10    5.02
   1   5  -6    4.15    1.12
   1  -5  -6    7.05    1.65
   1   5   6    4.37    1.31
  -1   5   6    4.95    1.24
  -1   5  -6    4.29    1.24
  -1   5  -6    2.97    1.20
  -1   5  -6    4.72    1.41
  -1   5   7  124.51    7.01
   1  -5  -7  127.66    7.59
   1   5   7  135.43    7.51
   1   5  -7  130.45    6.91
  -1   5  -7  126.96    7.33
  -1   5  -7  120.89    7.30
   1   5  -7  127.32    7.57
  -1   5  -7  122.50    7.50
   1  -5  -8   54.24    4.65
  -1   5   8   46.82    3.82
   1   5  -8   57.70    3.92
   1   5   8   55.15    4.33
  -1   5  -8   55.01    4.40
  -1   5  -8   47.29    4.19
   1   5  -8   49.97    4.39
  -1   5  -8   63.55    4.94
  -1  -5  -9  144.22    8.84
   1  -5  -9  143.67    8.88
   1  -5  -9  160.24    8.14
  -1   5   9  153.98    8.06
   1   5   9  165.20    8.70
  -1   5  -9  164.49    8.81
   1   5  -9  142.68    8.68
  -1   5  -9  145.73    8.59
  -1   5  -9  147.92    8.99
   1   5 -10   70.25    5.54
  -1   5 -10   65.76    5.27
   1  -5  10   65.32    4.60
   1  -5 -10   74.27    5.08
  -1   5  10   73.49    4.84
   1   5  10   58.69    4.88
   1  -5 -10   73.69    5.93
   1   5  10   73.06    5.04
   1   5 -10   73.01    4.98
  -1   5 -10   79.13    5.69
  -1   5 -10   70.18    5.83
  -1   5 -11  708.02   28.86
   1   5 -11  700.02   28.99
   1  -5 -11  607.93   25.47
   1  -5  11  689.10   27.26
   1   5  11  716.97   27.94
   1   5  11  665.37   28.16
   1  -5 -11  757.57   28.48
  -1   5  11  683.64   27.32
  -1   5 -11  738.91   29.00
   1   5 -11  725.70   28.07
  -1   5 -11  682.75   29.72
   1   5 -12  157.31   10.00
   1  -5  12  164.54    8.52
  -1  -5 -12  164.94   10.01
   1   5  12  179.43    9.21
  -1   5  12  166.43    8.61
   1  -5 -12  183.00    9.86
  -1   5 -12  194.94   10.39
   1   5 -12  189.94    9.59
  -1   5 -12  171.48   10.83
  -1  -5 -13   78.01    6.16
  -1  -5 -13   80.39    6.69
   1  -5 -13   76.13    5.93
   1   5  13   67.76    4.93
   1   5 -13   74.29    5.45
  -1   5 -13   75.45    6.03
   1   5 -13   74.94    6.18
  -1   5 -13   60.48    6.19
  -1  -5 -14  116.91    8.61
   1  -5 -14  106.72    8.50
  -1  -5 -14  108.80    7.98
   1  -5 -14  104.15    7.55
  -1   5 -14  110.31    7.79
   1   5 -14  112.09    7.21
   1   5 -14  114.62    7.95
   1   5 -14  103.36    8.61
  -1   5 -14  113.46    8.82
   1   5 -15 3003.77  120.09
   1  -5 -15 3168.14  116.30
  -1  -5 -15 3256.84  121.93
   1  -5 -15 3362.06  122.26
  -1  -5 -15 3196.04  121.01
   1  -5 -15 3202.11  120.42
  -1   5 -15 3203.43  120.37
   1   5 -15 3142.31  119.09
   1   5 -15 3081.58  122.48
   1   5 -16   40.89    4.84
   1  -5 -16   62.39    3.38
   1  -5 -16   50.79    5.91
  -1  -5 -16   58.97    6.08
  -1  -5 -16   56.57    6.02
   1  -5 -16   46.51    5.17
   1   5 -16   51.97    4.78
  -1   5 -16   46.78    5.04
   1   5 -16   52.03    6.37
  -1  -5 -17    7.71    2.68
   1  -5 -17    8.66    2.83
  -1  -5 -17   12.35    3.09
   1  -5 -17    8.90    2.40
   1  -5 -17   10.30    1.30
   1   5 -17    8.48    1.96
  -1   5 -17   12.12    2.58
   1   5 -17    6.87    1.98
   1  -5 -18   35.12    4.64
  -1  -5 -18   28.97    4.56
   1  -5 -18   35.17    5.25
  -1  -5 -18   30.71    4.73
  -1   5 -18   25.80    3.86
  -1   5 -18   32.21    2.70
  -1   5 -18   28.44    2.58
   1  -5 -18   25.24    2.44
  -1   5 -18   31.74    2.78
   1   5 -18   30.13    2.78
  -1   5 -18   25.89    2.54
  -1   5 -18   27.71    2.45
   1   5 -18   29.17    2.64
  -1   5 -18   26.95    2.54
   1   5 -18   28.92    2.62
   1   5 -18   28.56    2.69
  -1  -5 -18   26.81    2.54
   1  -5 -18   25.02    2.45
   1   5 -18   28.32    2.63
  -1   5 -18   28.52    2.59
  -1   5 -18   28.90    2.68
   1   5 -18   27.70    2.59
   1  -5 -18   24.40    2.56
  -1  -5 -18   24.86    2.60
   1   5 -18   30.77    2.62
  -1   5 -18   26.74    2.46
  -1   5 -18   25.71    2.43
   1   5 -18   24.29    2.45
   1  -5 -18   25.14    2.15
  -1  -5 -19  227.61   14.39
  -1  -5 -19  206.20   14.24
   1  -5 -19  236.55   15.08
   1  -5 -19  220.09   13.89
   1   5 -19  224.18   10.18
  -1  -5 -19  209.47   10.04
  -1   5 -19  237.74   10.44
   1  -5 -19  224.06   10.13
  -1   5 -19  225.96   13.34
  -1   5 -19  214.62   10.43
  -1   5 -19  214.37    9.81
   1   5 -19  216.59   10.43
  -1   5 -19  215.46    9.73
   1   5 -19  217.03    9.88
   1   5 -19  212.32    9.85
   1   5 -19  227.80   10.11
  -1   5 -19  214.96   10.26
   1   5 -19  227.62   10.38
   1   5 -19  212.80   10.26
   1   5 -19  221.33   10.48
  -1   5 -19  221.31   10.13
  -1   5 -19  211.31   10.18
   1  -5 -19  228.56   10.34
  -1  -5 -19  212.73   10.34
   1   5 -19  225.27   10.22
  -1   5 -19  198.31   10.11
   1   5 -19  232.78   10.08
  -1   5 -19  225.16   10.49
   1   5 -19  221.45   10.40
   1   5 -19  211.45   10.28
  -1  -5 -19  207.49   10.38
  -1   5 -19  240.14   10.10
   1  -5 -19  213.76   10.44
  -1   5 -19  221.40   10.18
   1   5 -19  227.83   10.26
   1   5 -19  231.89   10.33
  -1   5 -19  246.02   10.40
   1  -5 -19  221.45    9.61
  -1  -5 -19  223.26    9.63
   1   5 -20   16.54    1.98
  -1   5 -20   19.78    2.22
  -1  -5 -20   16.49    2.01
   1   5 -20   17.64    1.90
   1   5 -20   16.25    2.16
   1   5 -20   14.55    1.97
   1   5 -20   15.27    1.82
  -1   5 -20   14.94    1.67
  -1   5 -20   11.85    1.95
   1   5 -20   15.15    1.89
   1   5 -20   13.92    1.73
   1  -5 -20   11.97    1.74
  -1   5 -20   10.48    1.74
  -1   5 -20   13.41    1.68
   1   5 -20   15.22    1.85
   1   5 -20   14.09    2.07
  -1   5 -20   17.51    2.06
  -1   5 -20   20.85    2.13
   1   5 -20   18.88    2.16
   1   5 -20   15.78    2.05
  -1  -5 -20   17.28    2.17
   1  -5 -20   14.02    1.89
   1  -5 -20   13.43    3.32
  -1  -5 -20   16.50    3.55
  -1  -5 -20   16.29    3.53
   1  -5 -20   13.68    3.13
   1   5 -20   12.90    1.92
   1   5 -20   15.75    2.03
   1   5 -20   15.71    1.95
  -1   5 -20   20.01    2.40
  -1   5 -20    9.90    1.73
  -1   5 -20   17.65    2.04
   1   5 -20   14.60    1.96
  -1   5 -20   14.94    1.98
   1   5 -20   15.70    1.96
  -1   5 -20   18.16    1.91
   1  -5 -20   14.69    2.05
  -1  -5 -20   16.18    2.21
   1  -5 -21    8.13    2.56
   1   5 -21    7.23    1.41
  -1   5 -21    4.65    1.23
  -1  -5 -21    1.68    1.85
  -1  -5 -21    7.25    1.41
   1   5 -21    4.59    1.33
   1   5 -21    5.70    1.19
   1   5 -21    2.83    1.11
  -1   5 -21    3.24    1.24
   1   5 -21    2.07    0.87
  -1   5 -21    3.98    1.19
   1  -5 -21    5.14    1.22
   1   5 -21    3.37    1.12
  -1   5 -21    3.37    1.00
   1   5 -21    2.47    0.83
   1   5 -21    2.68    1.21
   1   5 -21    4.40    1.28
   1   5 -21    4.48    1.31
  -1   5 -21    5.11    1.18
  -1  -5 -21    5.65    1.34
   1   5 -21    5.93    1.21
  -1   5 -21    2.89    1.11
  -1  -5 -21    6.76    1.49
   1  -5 -21    5.64    1.35
  -1  -5 -21    4.10    2.21
   1  -5 -21    6.06    2.45
  -1  -5 -21    2.52    1.69
  -1   5 -21    4.30    1.25
  -1   5 -21    1.87    1.11
   1   5 -21    4.88    1.31
   1   5 -21    4.92    1.38
   1   5 -21    5.17    1.26
   1   5 -21    3.19    1.16
  -1   5 -21    3.85    1.14
   1   5 -21    4.98    1.35
  -1   5 -21    5.72    1.33
  -1   5 -21    5.40    1.14
   1  -5 -21    3.56    1.26
  -1  -5 -21    3.82    1.25
  -1   5 -22   11.05    1.82
  -1  -5 -22   12.37    1.78
   1   5 -22    9.49    1.63
  -1  -5 -22    8.47    2.85
   1  -5 -22    9.55    2.65
   1   5 -22   10.00    1.46
  -1   5 -22    7.71    1.58
   1   5 -22   12.44    1.96
   1   5 -22   11.16    2.01
   1   5 -22    9.38    1.48
  -1   5 -22    7.27    1.56
   1  -5 -22   12.89    1.85
   1   5 -22    8.53    1.47
  -1   5 -22    9.80    1.40
   1   5 -22   10.41    1.51
   1   5 -22   11.02    1.80
   1   5 -22   10.27    1.53
  -1  -5 -22   10.83    1.78
   1   5 -22    9.75    1.80
   1   5 -22   11.60    1.93
  -1   5 -22    7.50    1.45
  -1   5 -22    9.91    1.68
  -1   5 -22    5.91    1.57
   1  -5 -22    8.54    1.56
  -1  -5 -22   10.41    1.75
   1  -5 -22    9.70    3.17
  -1  -5 -22   11.11    3.35
  -1  -5 -22   12.69    3.23
   1   5 -22   13.71    1.85
  -1   5 -22   12.97    2.04
   1   5 -22    7.71    1.63
   1   5 -22   10.95    1.79
  -1   5 -22   11.24    1.81
   1   5 -22   12.88    1.98
  -1   5 -22    8.20    1.55
  -1   5 -22    6.22    1.41
   1   5 -22   11.12    1.82
  -1  -5 -22   11.83    1.95
   1  -5 -22   11.01    1.91
  -1   5 -22   11.73    1.62
   1   5 -23   81.70    5.01
  -1  -5 -23   90.33    8.71
  -1   5 -23   78.30    5.31
   1  -5 -23   70.05    4.75
  -1  -5 -23   75.24    4.98
  -1   5 -23   77.90    5.06
   1   5 -23   74.56    5.21
  -1   5 -23   80.77    5.20
  -1   5 -23   82.64    4.54
   1   5 -23   71.82    4.48
   1   5 -23   75.22    4.76
   1   5 -23   84.07    4.66
   1   5 -23   77.72    5.19
  -1   5 -23   74.39    5.20
   1  -5 -23   77.21    5.16
   1   5 -23   73.76    5.04
   1   5 -23   77.09    5.22
   1   5 -23   81.65    5.15
  -1  -5 -23   84.16    5.21
  -1   5 -23   83.01    5.15
  -1  -5 -23   82.41    5.14
   1  -5 -23   74.55    4.87
   1  -5 -23   63.65    7.75
  -1  -5 -23   77.94    8.25
  -1   5 -23   84.26    4.90
   1   5 -23   87.40    4.79
  -1   5 -23   85.66    5.35
  -1   5 -23   81.78    5.13
   1   5 -23   87.71    5.38
   1   5 -23   85.56    5.04
   1   5 -23   86.58    5.38
  -1   5 -23   77.42    4.94
   1   5 -23   80.91    5.01
   1   5 -23   80.08    5.06
  -1   5 -23   80.51    5.00
  -1  -5 -23   72.82    5.21
   1  -5 -23   77.84    5.35
  -1   5 -23   78.64    4.71
  -1  -5 -24   36.70    3.17
  -1   5 -24   39.60    3.32
   1  -5 -24   35.39    3.11
   1   5 -24   37.40    3.16
  -1   5 -24   35.15    3.39
   1   5 -24   41.66    3.66
   1   5 -24   31.54    2.69
  -1   5 -24   37.13    3.31
   1   5 -24   39.68    2.93
   1   5 -24   40.59    3.47
   1   5 -24   42.96    3.48
   1  -5 -24   43.58    3.11
  -1  -5 -24   37.03    3.27
  -1   5 -24   36.43    3.21
   1  -5 -24   38.53    3.42
  -1   5 -24   42.41    3.63
   1   5 -24   36.47    3.32
   1  -5 -24   36.43    3.11
  -1  -5 -24   36.13    5.43
   1  -5 -24   33.03    5.28
  -1   5 -24   42.41    3.08
   1  -5 -24   39.95    3.55
   1   5 -24   39.38    3.47
  -1  -5 -24   40.27    3.46
   1   5 -24   43.42    3.05
  -1   5 -24   34.10    3.33
   1   5 -24   36.02    3.35
   1   5 -24   42.27    3.27
  -1   5 -24   37.41    3.26
  -1   5 -24   40.97    3.11
   1   5 -24   32.13    3.01
  -1   5 -24   36.75    3.12
   1  -5 -25  604.33   24.31
  -1  -5 -25  548.10   23.95
   1   5 -25  635.06   24.28
   1   5 -25  583.30   24.18
  -1   5 -25  578.15   24.42
   1  -5 -25  596.42   23.51
   1   5 -25  567.79   23.24
   1   5 -25  588.29   24.31
   1   5 -25  627.03   23.94
  -1  -5 -25  595.69   24.29
  -1   5 -25  565.86   24.17
  -1   5 -25  606.69   24.06
   1  -5 -25  586.66   24.38
  -1   5 -25  599.84   23.59
   1   5 -25  581.54   24.44
   1   5 -25  612.27   23.95
  -1   5 -25  591.06   24.49
  -1   5 -25  621.76   24.22
   1  -5 -25  560.56   23.79
   1  -5 -25  592.95   24.50
  -1   5 -25  559.60   24.11
   1   5 -25  610.89   24.37
   1   5 -25  622.09   23.92
  -1   5 -25  595.98   23.83
  -1  -5 -26   86.01    4.96
   1   5 -26   82.61    5.14
  -1  -5 -26   90.29    5.35
   1  -5 -26   85.03    5.34
   1  -5 -26   85.25    4.74
  -1   5 -26   87.53    5.57
  -1   5 -26   93.95    5.35
   1  -5 -26   84.30    5.04
   1   5 -26   85.23    5.52
  -1   5 -26   89.03    5.60
   1   5 -26   84.59    5.03
   1  -5 -26   93.60    5.62
   1   5 -26   85.90    4.98
  -1   5 -26   85.52    5.12
   1   5 -26   88.47    5.47
  -1   5 -26   87.13    4.81
  -1  -5 -26   93.03    5.48
   1   5 -26   78.81    4.49
  -1   5 -26   80.93    5.25
   1   5 -26   92.83    5.50
   1   5 -26   98.87    5.24
  -1   5 -26   78.03    4.90
  -1  -5 -27   55.55    3.63
   1  -5 -27   59.91    4.12
  -1   5 -27   54.13    3.97
  -1   5 -27   58.62    4.23
  -1  -5 -27   50.96    3.77
   1   5 -27   59.34    3.96
   1  -5 -27   54.84    3.45
   1   5 -27   59.61    4.27
  -1   5 -27   57.76    4.20
   1  -5 -27   55.68    4.10
  -1   5 -27   60.48    4.27
  -1   5 -27   54.17    3.43
  -1  -5 -27   57.14    4.03
   1   5 -27   56.96    3.70
  -1   5 -27   58.21    3.89
   1   5 -27   56.20    4.03
  -1   5 -27   59.40    3.77
   1   5 -28  199.88    9.56
   1  -5 -28  205.84    9.65
  -1   5 -28  187.05    9.50
  -1   5 -28  198.50    9.18
  -1  -5 -28  200.57    9.51
   1   5 -28  210.81    9.08
  -1   5 -28  202.58    9.04
   1   5 -28  199.22    9.67
  -1   5 -28  201.50    9.73
  -1  -5 -28  200.73    9.32
   1   5 -28  209.41    9.43
  -1   5 -28  201.03    9.45
   1  -5 -28  204.60    9.50
  -1  -5 -28  204.15    9.00
  -1   5 -28  204.66    9.74
   1   5 -29  289.59   12.35
  -1  -5 -29  288.94   12.33
   1   5 -29  273.75   11.48
  -1  -5 -29  268.72   11.99
   1   5 -29  286.29   12.20
  -1   5 -29  277.75   11.74
   1  -5 -29  275.81   12.12
  -1   5 -29  253.59   12.04
  -1  -5 -29  279.04   11.86
  -1   5 -29  274.72   12.26
   1   5 -29  270.30   11.86
  -1   5 -29  288.63   12.07
   1  -5 -29  288.78   12.09
  -1  -5 -30   65.38    3.85
  -1  -5 -30   55.75    3.51
   1  -5 -30   59.50    3.64
  -1   5 -30   49.27    3.52
  -1   5 -30   57.63    3.27
   1   5 -30   59.22    3.62
  -1  -5 -30   61.09    3.56
   1  -5 -30   54.93    3.35
  -1   5 -30   50.61    3.54
   1   5 -30   56.10    3.40
  -1   5 -30   57.02    3.51
  -1  -5 -30   55.78    3.34
   1  -5 -30   55.60    3.47
  -1  -5 -31   64.20    3.70
  -1   5 -31   64.74    3.70
   1   5 -31   64.17    3.60
   1  -5 -31   60.40    3.56
  -1  -5 -31   64.57    3.50
   1  -5 -31   58.04    3.42
   1   5 -31   66.44    3.46
  -1   5 -31   63.32    3.69
  -1  -5 -31   58.69    3.26
  -1   5 -31   65.53    3.56
  -1   5 -32    7.65    1.10
   1  -5 -32    7.73    0.93
  -1   5 -32    8.59    0.99
  -1  -5 -32    5.28    0.71
   1   5 -32    8.26    1.07
  -1   5 -32    8.47    1.12
   1  -5 -32    7.43    1.09
  -1  -5 -32    8.40    1.13
  -1   5 -33   74.25    3.36
   1   5 -33   71.18    3.25
   1  -5 -33   62.43    3.18
   1  -5 -33   73.33    3.36
   1   6   0    1.28    0.86
   1   6   0   -0.31    0.93
  -1   6   0   -0.31    0.93
   1  -6   0    2.44    0.89
   1   6   1   15.22    1.99
   1   6  -1   15.74    2.19
   1   6  -1   11.17    1.91
  -1   6   1   12.79    2.08
   1   6   1   17.43    2.43
   1  -6   1   14.95    1.60
   1  -6  -1   15.78    1.83
   1   6  -2  154.71    7.98
   1   6   2  137.95    7.26
   1   6  -2  131.63    7.78
   1  -6   2  122.03    6.32
   1   6  -2  140.05    7.63
  -1   6   2  139.23    7.90
   1   6   2  168.07    8.43
   1  -6  -2  150.48    7.49
   1   6   2  155.62    8.11
  -1   6  -3  618.92   24.91
   1   6  -3  637.88   25.47
  -1   6  -3  598.74   25.45
   1  -6   3  564.81   23.16
   1   6   3  634.65   25.64
   1   6  -3  625.10   25.54
   1  -6  -3  676.41   25.23
  -1   6   3  632.19   25.62
   1   6  -3  605.29   24.95
   1   6  -4    9.35    1.77
  -1   6  -4    5.40    1.52
   1   6   4    5.21    1.56
  -1   6   4    6.31    1.61
  -1   6  -4    4.44    1.41
   1   6  -4    5.22    1.39
   1   6  -4    8.10    1.52
   1  -6   4    6.26    0.69
   1  -6  -4    7.56    1.60
  -1   6  -5  637.91   25.64
   1   6  -5  653.70   26.08
   1   6  -5  586.27   25.74
   1  -6  -5  616.52   25.72
  -1   6  -5  612.67   25.68
   1   6  -5  571.59   24.72
   1   6  -5  607.59   25.50
   1   6   5  646.46   26.01
  -1   6   5  623.80   25.75
  -1   6  -6  824.69   33.78
   1   6  -6  822.82   34.08
   1   6   6  843.00   33.91
  -1   6   6  836.39   33.65
   1  -6  -6  839.91   33.90
   1   6  -6  821.47   33.39
   1   6  -7  746.41   32.42
  -1   6  -7  763.29   32.27
  -1   6  -7  753.44   32.28
   1   6  -7  772.48   31.64
   1  -6  -7  789.06   32.47
   1   6   7  810.13   32.27
   1   6   7  815.29   32.44
  -1   6   7  826.91   32.08
  -1   6  -8   19.64    2.83
   1   6  -8   14.92    2.61
  -1   6  -8   20.27    2.80
   1   6  -8   21.42    2.58
  -1  -6  -8   21.78    2.98
   1  -6  -8   25.81    3.20
   1   6   8   20.07    2.82
   1   6   8   22.02    2.81
  -1   6   8   23.93    2.78
  -1   6  -9  171.80   10.21
  -1   6  -9  158.15    9.56
  -1   6  -9  174.84   10.05
   1   6  -9  169.05   10.05
  -1   6   9  174.34    9.38
  -1  -6  -9  170.66   10.24
   1   6   9  192.31   10.16
   1  -6  -9  183.65   10.52
   1   6   9  185.66    9.81
  -1   6 -10   47.88    4.92
  -1   6 -10   45.99    4.51
  -1   6 -10   47.05    4.72
   1   6 -10   47.61    4.81
  -1   6  10   52.65    4.30
  -1  -6 -10   57.28    5.25
   1  -6 -10   53.16    4.24
   1   6  10   53.44    4.74
   1  -6 -10   59.92    5.40
   1   6  10   53.20    4.48
   1   6 -11  442.93   21.03
  -1   6 -11  429.74   21.45
   1   6  11  430.91   20.37
  -1   6  11  463.57   19.76
   1  -6 -11  476.19   20.04
   1  -6 -11  477.92   21.84
   1   6  11  441.93   20.04
  -1   6 -11  460.92   20.81
   1  -6  11  442.31   19.58
   1   6 -12  285.75   15.41
  -1   6 -12  291.34   16.04
   1  -6 -12  277.05   15.76
   1  -6 -12  313.02   14.70
  -1   6  12  300.12   13.98
   1   6  12  314.17   14.53
  -1   6 -12  297.77   15.13
   1  -6  12  299.73   13.88
  -1   6 -13    0.62    1.11
  -1   6 -13    1.42    1.28
   1   6 -13    1.57    1.05
   1   6  13    2.46    1.13
  -1  -6 -13    4.76    1.59
   1  -6 -13    2.08    1.23
  -1   6  13    2.38    0.93
  -1   6 -14  165.19   11.58
  -1   6 -14  173.08   10.54
   1   6 -14  169.25   10.82
  -1  -6 -14  158.15   10.31
  -1  -6 -14  172.34   11.35
   1  -6 -14  168.82   10.10
   1   6 -15   24.38    3.70
  -1   6 -15   26.84    4.43
   1  -6 -15   28.91    3.82
  -1  -6 -15   39.52    4.98
   1  -6 -15   24.68    4.37
  -1  -6 -15   28.12    4.00
  -1   6 -15   27.33    3.81
   1  -6 -15   30.85    2.35
  -1  -6 -16    2.85    1.81
   1  -6 -16    5.11    2.35
  -1  -6 -16    4.25    1.80
   1  -6 -16    3.25    1.61
   1  -6 -16    2.70    0.85
  -1   6 -16    2.20    1.39
   1   6 -16    3.51    1.57
  -1   6 -17   76.46    6.54
   1   6 -17   57.53    3.87
  -1   6 -17   61.26    3.91
   1   6 -17   65.09    4.03
  -1   6 -17   62.22    3.99
  -1   6 -17   57.73    4.02
   1   6 -17   64.45    4.13
  -1   6 -17   56.87    3.90
   1   6 -17   49.53    3.71
  -1  -6 -17   58.94    4.04
  -1   6 -17   53.68    3.89
   1   6 -17   62.28    3.95
   1   6 -17   55.62    3.88
  -1  -6 -17   52.73    3.92
   1  -6 -17   54.51    3.94
  -1  -6 -17   52.14    5.97
  -1  -6 -17   52.19    6.37
   1  -6 -17   65.77    7.00
   1  -6 -17   71.80    6.44
   1  -6 -17   60.34    3.65
   1  -6 -18   -0.82    2.19
  -1  -6 -18    1.59    1.75
   1  -6 -18    1.25    1.37
  -1  -6 -18    0.70    1.08
  -1   6 -18    1.18    1.39
   1   6 -18    0.78    0.72
  -1   6 -18    0.64    0.72
  -1   6 -18    0.69    0.97
  -1   6 -18    1.94    0.80
   1   6 -18    0.38    0.65
   1   6 -18    0.39    0.67
  -1   6 -18    0.21    0.66
   1   6 -18   -0.23    0.99
   1   6 -18    0.20    0.66
   1   6 -18    0.94    0.89
  -1   6 -18    1.68    0.90
   1   6 -18    0.66    0.79
  -1   6 -18    1.86    0.99
  -1   6 -18   -0.45    0.81
   1  -6 -18    1.13    0.95
  -1  -6 -18    1.42    0.95
   1   6 -18    2.02    0.96
   1   6 -18    1.27    0.78
   1   6 -18    0.22    0.88
  -1   6 -18    0.65    0.78
  -1   6 -18    0.70    0.81
  -1  -6 -18    0.71    0.84
   1  -6 -18   -0.24    0.95
  -1   6 -18    1.46    0.88
  -1   6 -18    0.43    0.97
   1   6 -18    1.50    0.94
   1   6 -18    0.21    0.88
   1  -6 -18    0.17    0.78
  -1  -6 -19   25.88    4.63
   1  -6 -19   26.47    4.12
  -1  -6 -19   24.30    4.36
   1  -6 -19   21.38    4.35
   1   6 -19   29.63    2.58
  -1   6 -19   26.36    2.57
  -1   6 -19   20.76    2.47
   1   6 -19   26.50    2.65
   1   6 -19   24.73    2.40
   1   6 -19   21.56    2.21
  -1   6 -19   26.31    2.59
  -1   6 -19   29.89    2.42
  -1   6 -19   27.04    2.32
   1   6 -19   22.98    2.28
  -1   6 -19   24.33    2.45
   1   6 -19   32.55    2.90
  -1   6 -19   25.92    2.58
   1   6 -19   29.38    2.72
  -1  -6 -19   25.66    2.66
   1  -6 -19   24.29    2.56
   1   6 -19   23.97    2.42
  -1   6 -19   24.62    2.50
  -1   6 -19   26.50    2.59
   1   6 -19   29.49    2.77
   1   6 -19   24.80    2.41
   1   6 -19   24.67    2.59
   1  -6 -19   24.50    2.60
  -1  -6 -19   26.28    2.66
  -1   6 -19   24.12    2.47
  -1   6 -19   27.32    2.65
   1   6 -19   28.36    2.61
   1   6 -19   27.48    2.59
  -1  -6 -19   22.78    2.14
   1  -6 -19   23.53    2.13
  -1  -6 -20   11.57    3.19
   1  -6 -20   10.65    3.10
  -1  -6 -20   17.34    3.97
  -1   6 -20   14.09    1.86
   1   6 -20   13.28    1.77
  -1   6 -20   12.75    1.57
  -1   6 -20    9.91    1.73
   1   6 -20   12.34    1.71
  -1   6 -20   12.31    1.63
   1   6 -20    9.17    1.49
   1   6 -20   10.16    1.57
   1   6 -20   10.11    1.51
   1   6 -20   12.89    1.90
   1   6 -20    9.62    1.77
  -1   6 -20   12.57    1.63
  -1   6 -20   11.58    1.90
  -1   6 -20   13.62    1.78
  -1   6 -20   12.13    1.84
   1   6 -20   16.18    1.90
  -1   6 -20    9.03    1.59
   1   6 -20   10.42    1.71
   1   6 -20   14.14    1.99
   1   6 -20   13.02    2.06
   1  -6 -20    9.71    1.65
  -1  -6 -20    9.97    1.76
  -1   6 -20   14.04    1.93
   1   6 -20   12.67    1.86
   1   6 -20    9.96    1.80
   1   6 -20   11.36    1.70
  -1   6 -20    9.53    1.59
  -1  -6 -20   10.79    1.82
   1  -6 -20    9.00    1.79
   1   6 -20   11.74    1.84
  -1   6 -20   11.86    1.76
  -1   6 -20   13.12    1.91
   1   6 -20   13.19    1.84
   1  -6 -20   10.55    1.45
  -1  -6 -20   11.28    1.50
  -1  -6 -21  174.35   13.27
   1  -6 -21  169.53   13.27
  -1  -6 -21  161.43   12.40
  -1   6 -21  180.90    8.82
   1   6 -21  189.31    8.69
  -1   6 -21  184.13    9.09
   1   6 -21  160.24    8.34
  -1   6 -21  179.55    8.28
   1   6 -21  172.54    8.28
   1   6 -21  178.00    8.90
  -1   6 -21  156.47    8.53
   1   6 -21  182.80    8.44
  -1   6 -21  175.81    8.17
   1   6 -21  170.86    8.33
  -1   6 -21  163.91    8.16
   1   6 -21  153.19    8.71
  -1   6 -21  178.61    8.94
   1   6 -21  196.79    9.09
  -1   6 -21  169.50    8.66
   1   6 -21  174.54    8.97
   1   6 -21  176.81    8.84
  -1  -6 -21  187.75    9.05
   1  -6 -21  188.95    8.96
  -1   6 -21  169.06    8.74
   1   6 -21  174.28    8.44
   1   6 -21  163.08    8.74
  -1   6 -21  182.49    8.88
  -1   6 -21  175.59    8.58
   1   6 -21  177.32    8.68
   1   6 -21  189.32    9.05
  -1  -6 -21  169.08    8.93
  -1   6 -21  179.51    8.34
   1  -6 -21  155.88    8.80
  -1   6 -21  181.70    8.75
   1   6 -21  181.52    8.84
  -1   6 -21  176.69    8.73
   1   6 -21  179.73    8.77
  -1  -6 -21  173.26    8.01
  -1   6 -22   80.03    5.15
   1  -6 -22   67.27    7.35
   1   6 -22   76.94    4.75
  -1  -6 -22   70.38    7.93
  -1  -6 -22   76.27    4.70
  -1   6 -22   72.84    4.79
   1   6 -22   83.78    5.27
   1   6 -22   68.61    4.52
  -1   6 -22   71.46    4.81
   1   6 -22   75.50    4.51
  -1   6 -22   71.08    4.33
   1   6 -22   70.82    4.43
   1   6 -22   77.95    5.01
  -1   6 -22   64.91    4.25
   1   6 -22   73.08    4.42
   1   6 -22   91.04    5.42
   1   6 -22   71.36    4.85
  -1  -6 -22   72.90    4.82
  -1   6 -22   72.02    4.78
   1   6 -22   79.05    5.01
  -1   6 -22   75.19    4.96
   1  -6 -22   82.46    5.04
  -1  -6 -22   74.42    4.97
  -1  -6 -22   72.92    8.17
  -1  -6 -22   64.48    7.36
   1  -6 -22   73.85    8.28
  -1   6 -22   81.02    4.98
   1   6 -22   78.06    4.85
   1   6 -22   71.77    4.90
   1   6 -22   79.11    4.66
  -1   6 -22   79.84    4.80
  -1   6 -22   83.38    5.13
   1   6 -22   65.19    4.62
   1   6 -22   79.13    4.96
  -1   6 -22   74.45    4.80
  -1   6 -22   75.41    4.86
   1  -6 -22   69.77    4.99
  -1  -6 -22   67.82    4.93
   1   6 -23  433.24   18.62
  -1  -6 -23  449.34   23.99
   1  -6 -23  408.52   17.81
   1   6 -23  447.93   18.11
  -1   6 -23  428.65   18.61
  -1   6 -23  454.34   18.41
   1   6 -23  411.40   17.65
   1   6 -23  429.40   17.92
  -1   6 -23  424.40   17.61
   1   6 -23  433.54   17.58
  -1   6 -23  415.04   17.41
   1   6 -23  458.85   18.62
   1   6 -23  436.16   17.72
  -1   6 -23  424.82   18.32
   1   6 -23  424.52   18.55
   1   6 -23  423.33   18.36
  -1   6 -23  414.68   18.18
   1   6 -23  452.94   18.48
  -1  -6 -23  446.40   18.36
  -1  -6 -23  430.48   18.42
   1  -6 -23  450.73   18.35
  -1  -6 -23  406.05   23.63
   1  -6 -23  413.10   23.82
   1   6 -23  429.92   18.48
  -1   6 -23  464.84   18.47
  -1   6 -23  414.01   18.30
  -1   6 -23  429.62   17.98
   1   6 -23  432.84   18.14
   1   6 -23  433.67   17.82
   1   6 -23  451.03   18.31
   1   6 -23  440.77   18.34
  -1   6 -23  438.13   18.26
  -1   6 -23  433.37   18.24
   1  -6 -23  414.58   18.56
   1  -6 -24   11.08    1.71
   1   6 -24   16.58    1.97
  -1   6 -24   18.15    2.17
  -1   6 -24   12.27    1.89
  -1   6 -24   14.97    2.17
   1   6 -24   16.43    1.71
   1   6 -24   16.31    2.28
   1   6 -24   12.05    1.59
  -1   6 -24   14.74    1.71
   1   6 -24   17.53    1.87
   1   6 -24   16.89    2.24
  -1   6 -24   13.89    1.98
   1   6 -24   13.75    2.15
   1  -6 -24   16.64    2.15
   1   6 -24   17.36    2.29
   1   6 -24   14.14    2.19
  -1  -6 -24   14.85    2.05
   1  -6 -24   19.54    2.24
   1  -6 -24   12.62    3.46
  -1  -6 -24   14.01    3.63
   1  -6 -24   13.26    2.15
  -1   6 -24   14.69    2.27
   1   6 -24   14.04    2.12
  -1   6 -24   14.23    2.08
   1   6 -24   15.43    2.03
   1   6 -24   17.30    1.93
  -1   6 -24   19.99    2.14
  -1  -6 -24   16.49    2.21
  -1   6 -24   19.39    2.24
   1   6 -24   14.22    2.00
  -1   6 -24   15.11    2.05
   1   6 -24   17.55    2.20
  -1   6 -24   12.66    1.94
   1  -6 -25    1.20    0.73
   1   6 -25    2.47    1.19
  -1  -6 -25    0.94    0.91
   1   6 -25    1.22    1.17
   1  -6 -25   -0.25    0.90
   1   6 -25    1.35    1.11
  -1   6 -25   -0.27    1.18
   1   6 -25   -0.22    0.95
   1   6 -25    0.52    0.95
  -1   6 -25    0.59    0.75
   1   6 -25    0.18    0.67
  -1   6 -25    0.23    1.04
  -1   6 -25   -0.25    1.03
  -1  -6 -25    2.02    1.13
   1  -6 -25   -0.20    0.91
  -1   6 -25    0.81    1.23
   1  -6 -25    0.27    1.10
  -1   6 -25    1.46    1.04
   1   6 -25   -0.27    1.25
   1   6 -25    0.25    0.90
  -1   6 -25   -0.61    0.61
   1   6 -25    1.81    0.75
  -1   6 -25    0.22    0.93
   1   6 -25    0.89    1.00
  -1  -6 -26   14.56    1.97
  -1  -6 -26   12.75    1.69
   1   6 -26   11.85    1.98
   1   6 -26   14.06    2.02
   1  -6 -26   15.17    2.06
   1  -6 -26   11.18    1.43
   1   6 -26   16.10    2.10
  -1   6 -26   14.71    2.14
  -1   6 -26   13.11    1.91
  -1   6 -26   11.61    1.59
  -1  -6 -26   13.17    1.86
   1   6 -26   11.78    1.90
   1   6 -26   10.32    1.81
  -1   6 -26    8.99    1.71
   1   6 -26   13.88    1.77
   1  -6 -26    9.79    1.75
   1   6 -26   11.27    1.43
   1   6 -26   11.49    1.88
   1   6 -26   14.15    2.10
  -1   6 -26   11.63    1.84
   1   6 -26   12.48    1.83
   1   6 -27    5.73    1.38
  -1   6 -27    7.37    1.58
  -1  -6 -27    8.47    1.33
   1  -6 -27    9.83    1.64
   1   6 -27    7.68    1.65
  -1  -6 -27    8.46    1.51
  -1   6 -27   10.33    1.81
   1   6 -27    9.84    1.70
  -1  -6 -27    8.83    1.58
   1   6 -27    9.62    1.48
  -1   6 -27    8.87    1.27
   1   6 -27    6.84    1.47
   1  -6 -27    9.75    1.71
  -1   6 -27   10.78    1.64
  -1   6 -27   10.52    1.81
   1   6 -27    8.42    1.58
   1   6 -27    7.36    1.46
  -1   6 -27    7.34    1.42
   1   6 -28   29.63    2.73
  -1   6 -28   30.12    2.43
   1   6 -28   30.54    2.60
  -1   6 -28   29.44    2.78
   1  -6 -28   26.91    2.52
   1   6 -28   27.44    2.66
  -1  -6 -28   28.07    2.43
   1   6 -28   30.33    2.38
  -1  -6 -28   32.26    2.69
   1  -6 -28   25.72    2.57
   1   6 -28   30.11    2.69
  -1   6 -28   30.73    2.52
  -1   6 -28   33.17    2.84
   1   6 -29    3.84    1.22
  -1  -6 -29    8.47    1.49
  -1  -6 -29    4.80    1.17
   1   6 -29    5.10    0.95
  -1   6 -29    5.43    1.16
   1  -6 -29    3.66    1.09
   1   6 -29    1.99    1.06
  -1   6 -29    4.39    1.22
   1   6 -29    4.49    1.19
  -1   6 -29    2.76    1.13
  -1  -6 -29    4.96    1.04
   1  -6 -29    3.54    1.11
  -1  -6 -30    0.50    0.77
   1  -6 -30    1.24    0.79
  -1  -6 -30    0.90    0.78
  -1   6 -30    0.61    0.69
   1  -6 -30    1.38    0.78
  -1  -6 -30    0.43    0.67
   1   6 -30    0.15    0.76
  -1   6 -30   -0.16    0.80
   1  -6 -30    0.55    0.63
  -1  -6 -30    1.30    0.65
   1   6 -30    0.56    0.76
  -1   6 -30    0.34    0.80
  -1   6 -30    0.15    0.76
  -1  -6 -31    6.58    1.15
  -1  -6 -31    8.94    1.15
   1   6 -31    6.81    1.09
  -1   6 -31    6.46    1.11
   1  -6 -31    8.17    1.14
   1   6 -31    8.16    1.10
  -1  -6 -31    5.76    0.78
   1  -6 -31    7.67    1.01
  -1   6 -31    8.84    1.13
  -1   6 -31    8.57    1.25
  -1  -6 -32   10.81    1.19
  -1  -6 -32   11.52    1.05
  -1   6 -32   10.92    1.15
  -1  -6 -32    8.68    0.89
   1   6 -32   12.92    1.12
  -1   6 -32   10.48    1.19
  -1   6 -32   12.91    1.15
   1  -6 -32    8.87    0.87
  -1  -6 -33   35.23    1.93
   1   7   0    2.64    1.26
   1   7   0    0.35    0.98
   1  -7   0    0.67    0.75
  -1   7   0    2.25    1.30
   1   7   0    1.54    0.99
   1  -7  -1   15.60    2.01
   1  -7   1   17.19    1.91
   1   7   1   19.73    2.76
   1   7  -1   16.20    2.37
  -1   7   1   13.52    2.38
   1   7  -1   19.42    2.56
   1   7   1   15.48    2.26
   1   7   2 2241.88   83.30
   1   7  -2 2112.32   82.46
   1   7  -2 2078.85   82.88
   1  -7   2 2094.26   80.75
   1  -7  -2 2234.35   82.12
  -1   7   2 2221.91   83.26
   1   7  -2 2245.18   82.86
   1   7   2 2301.50   82.21
  -1   7   3  299.62   14.15
   1  -7   3  260.52   11.60
   1  -7  -3  285.72   13.38
   1   7   3  302.01   14.25
   1   7  -3  299.99   14.13
   1   7   3  301.06   14.27
  -1   7  -3  286.37   14.05
   1   7  -3  276.73   13.45
  -1   7  -3  296.42   13.51
   1   7  -3  279.76   13.82
   1   7  -4  457.85   20.30
   1   7   4  463.78   20.45
   1   7   4  460.87   20.44
   1  -7  -4  485.68   20.04
  -1   7  -4  470.93   20.47
   1   7  -4  454.40   19.64
  -1   7   4  492.18   20.59
   1  -7   4  405.54   17.23
  -1   7  -4  494.34   20.02
   1   7  -4  497.74   20.59
  -1   7   5  991.59   39.25
   1   7   5  950.90   39.29
   1  -7  -5  970.57   38.97
  -1   7  -5  923.40   38.96
   1   7   5  955.25   39.22
   1   7  -5  979.63   39.04
  -1   7  -5  936.55   38.66
   1   7  -5 1006.49   39.37
   1   7  -5  985.66   39.31
   1   7  -6  872.35   34.96
  -1   7  -6  778.36   34.20
   1   7  -6  830.06   34.29
  -1   7   6  826.64   34.46
   1  -7  -6  852.67   34.65
   1   7   6  848.08   34.77
   1   7   6  876.72   34.99
  -1   7  -7  357.55   16.74
   1   7  -7  333.24   16.79
   1   7  -7  333.69   16.13
  -1   7   7  354.81   16.54
   1  -7  -7  361.80   16.96
   1   7   7  324.18   16.53
   1   7   7  363.33   16.78
   1   7  -8  263.61   13.84
  -1   7  -8  253.66   13.41
  -1  -7  -8  274.08   13.88
   1   7   8  268.37   13.55
   1   7   8  258.39   13.23
  -1   7   8  238.71   12.82
   1   7  -8  229.45   12.45
   1  -7  -8  261.84   13.74
   1   7   9  151.24    8.89
   1  -7  -9  106.42    8.49
   1   7   9  142.94    8.96
  -1   7   9  154.87    8.72
  -1  -7  -9  155.25    9.43
   1   7  -9  152.74    9.59
  -1   7  -9  126.91    8.81
   1   7  -9  126.58    8.85
   1   7  10  334.09   15.72
   1  -7 -10  308.22   14.47
  -1   7  10  341.29   15.47
  -1  -7 -10  319.15   16.46
   1  -7 -10  328.55   16.61
   1   7  10  302.93   15.69
  -1   7 -10  276.93   15.92
   1   7 -10  294.23   16.35
   1   7 -10  314.67   16.30
  -1   7 -11    2.83    1.83
   1   7 -11    1.77    1.59
   1  -7 -11    3.41    1.91
  -1   7  11    2.31    1.09
  -1  -7 -11    3.92    1.74
   1   7  11    4.64    1.56
   1  -7 -11    1.73    1.07
   1   7 -11    3.23    1.52
   1  -7  11    3.00    1.21
   1   7 -12  242.35   13.80
  -1   7 -12  208.16   12.95
   1  -7 -12  204.82   12.86
   1   7  12  207.79   11.57
  -1  -7 -12  220.26   13.23
   1  -7 -12  208.56   11.28
  -1   7  12  213.46   11.32
   1   7 -12  223.14   12.88
   1  -7  12  206.05   11.08
  -1   7  13   32.68    3.54
   1  -7 -13   46.31    5.37
   1   7  13   36.96    3.96
   1  -7 -13   33.80    3.82
  -1  -7 -13   32.86    4.17
  -1   7 -13   37.11    5.12
   1   7 -13   37.13    4.65
  -1  -7 -14  268.18   14.70
   1  -7 -14  284.12   14.37
   1   7  14  267.44   13.73
  -1   7 -14  267.05   16.14
   1   7 -14  275.01   15.46
  -1   7 -15  407.92   21.78
   1  -7 -15  419.03   16.51
  -1  -7 -15  389.37   20.02
   1  -7 -15  388.47   19.39
   1   7 -15  374.54   20.41
   1   7 -16  459.37   22.67
  -1   7 -16  453.25   24.00
  -1   7 -16  437.72   18.26
   1   7 -16  436.36   18.30
  -1   7 -16  431.70   18.37
  -1   7 -16  470.45   18.67
   1   7 -16  439.69   18.40
   1  -7 -16  419.68   18.40
  -1  -7 -16  424.24   18.48
  -1   7 -16  446.61   18.36
   1   7 -16  448.06   18.36
  -1   7 -16  463.13   18.40
  -1  -7 -16  449.13   22.22
   1  -7 -16  459.45   21.59
  -1  -7 -16  469.04   23.78
   1  -7 -16  470.18   18.16
  -1  -7 -17   12.21    3.35
  -1  -7 -17    6.52    2.43
   1  -7 -17   12.43    3.49
  -1   7 -17    8.24    1.39
  -1   7 -17   10.38    1.59
   1   7 -17    9.80    1.58
   1   7 -17   10.49    1.54
  -1   7 -17   11.39    1.50
   1   7 -17    8.89    1.44
  -1   7 -17    9.99    1.50
  -1   7 -17   10.40    1.80
  -1   7 -17   10.98    1.60
  -1   7 -17    8.45    1.43
   1   7 -17    9.17    1.50
  -1   7 -17    9.16    1.55
   1   7 -17    7.76    1.54
  -1  -7 -17   10.54    1.74
   1  -7 -17   14.58    1.88
   1   7 -17    9.39    1.54
  -1   7 -17   14.75    1.88
   1   7 -17    9.09    1.57
  -1   7 -17    7.65    1.38
  -1  -7 -17   10.78    1.67
   1  -7 -17   10.73    1.70
  -1   7 -17   10.42    1.61
   1   7 -17    9.39    1.57
   1  -7 -17   13.04    1.63
  -1  -7 -18   79.38    7.58
   1  -7 -18   88.72    8.82
  -1  -7 -18   90.45    8.80
   1   7 -18   76.77    4.64
  -1   7 -18   79.28    4.97
  -1   7 -18   83.82    4.92
   1   7 -18   75.00    4.68
  -1   7 -18   74.99    4.52
   1   7 -18   77.26    4.71
  -1   7 -18   79.80    4.81
  -1   7 -18   79.95    4.65
   1   7 -18   75.50    4.90
   1   7 -18   82.52    5.12
   1   7 -18   79.91    4.91
  -1   7 -18   75.64    4.75
  -1   7 -18   90.96    5.20
  -1   7 -18   83.84    5.18
   1  -7 -18   76.43    4.96
  -1  -7 -18   73.84    4.95
   1   7 -18   81.61    4.99
   1   7 -18   73.77    4.77
  -1   7 -18   76.75    4.80
   1   7 -18   84.00    4.87
  -1   7 -18   90.75    5.14
  -1   7 -18   83.35    4.91
  -1  -7 -18   79.76    5.04
   1  -7 -18   82.24    5.08
  -1   7 -18   77.71    4.83
   1  -7 -18   77.76    4.58
  -1  -7 -19   54.17    6.98
  -1  -7 -19   61.56    6.58
   1  -7 -19   51.62    6.82
   1   7 -19   58.35    3.81
  -1   7 -19   59.52    4.13
  -1   7 -19   57.79    3.96
   1   7 -19   55.45    3.79
   1   7 -19   55.75    3.83
  -1   7 -19   56.10    3.69
   1   7 -19   56.90    4.08
  -1   7 -19   52.92    3.58
  -1   7 -19   48.06    3.73
  -1   7 -19   59.37    4.10
  -1   7 -19   51.81    4.04
  -1   7 -19   49.38    3.77
   1   7 -19   53.48    4.08
   1   7 -19   58.57    4.06
  -1  -7 -19   56.33    4.15
   1  -7 -19   56.04    4.08
  -1   7 -19   56.57    3.97
   1   7 -19   54.60    3.79
  -1   7 -19   58.60    4.10
   1   7 -19   55.13    3.99
   1   7 -19   53.61    3.85
  -1   7 -19   53.28    3.84
  -1  -7 -19   54.91    4.06
   1  -7 -19   46.83    3.88
  -1   7 -19   55.63    3.96
  -1   7 -19   53.56    3.88
   1   7 -19   55.73    3.98
  -1  -7 -19   57.13    3.66
   1  -7 -19   53.50    3.58
  -1  -7 -20  121.00   10.45
  -1  -7 -20  153.74   12.19
   1  -7 -20  130.80   11.65
  -1   7 -20  143.38    7.51
   1   7 -20  140.70    7.27
  -1   7 -20  129.14    7.51
   1   7 -20  153.38    7.45
  -1   7 -20  144.09    7.53
  -1   7 -20  149.39    7.23
   1   7 -20  136.85    7.28
   1   7 -20  145.25    7.32
  -1   7 -20  147.28    7.24
   1   7 -20  159.49    7.92
   1   7 -20  142.58    7.28
   1   7 -20  144.23    7.61
   1   7 -20  140.91    7.57
  -1   7 -20  148.57    7.76
   1   7 -20  146.51    7.82
  -1   7 -20  140.50    7.81
  -1   7 -20  134.33    7.38
  -1  -7 -20  144.45    7.82
   1  -7 -20  159.38    7.91
   1   7 -20  150.58    7.62
  -1   7 -20  152.21    7.58
   1   7 -20  148.56    7.46
  -1   7 -20  149.10    7.70
   1   7 -20  149.48    7.72
  -1   7 -20  136.00    7.50
  -1  -7 -20  130.78    7.60
   1  -7 -20  140.39    7.74
   1   7 -20  151.76    7.69
  -1   7 -20  153.21    7.65
  -1   7 -20  152.21    7.68
   1   7 -20  143.44    7.58
  -1  -7 -20  147.57    7.15
   1  -7 -20  152.97    7.19
  -1  -7 -21   13.30    1.65
   1  -7 -21   14.26    1.67
   1  -7 -21   10.91    1.95
  -1  -7 -21   11.11    1.92
   1   7 -21   13.83    1.99
  -1   7 -21   12.73    2.11
   1   7 -21   13.39    1.92
  -1   7 -21   12.78    1.93
  -1   7 -21   12.16    1.91
   1   7 -21   10.73    1.72
   1   7 -21   15.08    1.92
   1   7 -21   11.23    1.63
   1   7 -21   13.28    1.97
   1   7 -21   15.44    1.92
   1   7 -21   14.76    2.13
  -1   7 -21   11.44    1.79
  -1   7 -21   13.90    2.03
  -1   7 -21   12.95    1.63
  -1   7 -21   12.00    1.68
   1   7 -21   15.00    1.92
  -1   7 -21   11.50    1.60
  -1   7 -21   11.73    2.02
   1   7 -21   17.07    2.29
  -1   7 -21   10.92    1.79
  -1   7 -21   12.20    2.05
   1   7 -21   15.73    2.11
  -1   7 -21   14.14    1.96
   1  -7 -21   16.77    2.19
  -1  -7 -21   12.70    2.05
  -1   7 -21   13.70    1.94
  -1   7 -21   15.13    2.12
   1   7 -21   14.44    2.06
   1   7 -21   10.60    1.81
   1  -7 -21   15.25    3.84
  -1  -7 -21   13.08    3.57
  -1  -7 -22    4.06    0.99
   1   7 -22    3.43    1.12
  -1   7 -22    4.33    1.07
   1   7 -22    4.51    1.16
   1   7 -22    3.40    1.00
   1   7 -22    4.82    1.31
   1   7 -22    3.76    1.05
  -1   7 -22    3.14    1.17
  -1   7 -22    4.83    1.07
  -1   7 -22    3.20    0.96
   1   7 -22    0.54    0.96
  -1   7 -22    4.01    1.36
  -1   7 -22    2.64    1.08
  -1   7 -22    2.99    1.11
  -1  -7 -22    4.32    1.26
  -1   7 -22    1.31    1.10
   1   7 -22    6.58    1.52
   1   7 -22    3.85    1.28
   1  -7 -22    2.82    1.11
  -1  -7 -22    3.24    1.21
  -1  -7 -22    1.88    2.06
   1  -7 -22    2.88    2.27
  -1   7 -22    2.75    1.35
   1   7 -22    5.19    1.32
   1   7 -22    2.87    1.12
  -1   7 -22    4.79    1.32
   1   7 -22    2.34    1.10
  -1   7 -22    3.77    1.30
   1   7 -22    3.68    1.17
  -1   7 -22    2.90    1.19
   1   7 -22    3.98    1.32
  -1   7 -22    4.90    1.41
   1  -7 -22    4.44    1.43
  -1  -7 -22    1.65    1.08
  -1  -7 -23    0.88    1.37
  -1   7 -23    3.13    1.14
   1   7 -23    0.59    0.71
  -1   7 -23    1.75    0.83
   1   7 -23    0.51    1.06
  -1   7 -23    1.88    1.10
  -1   7 -23    0.90    0.77
   1   7 -23    1.73    0.91
   1   7 -23    1.88    0.90
   1   7 -23    2.26    0.84
   1   7 -23    0.80    1.02
  -1   7 -23    2.68    0.97
  -1   7 -23    1.83    1.02
   1   7 -23    0.27    1.20
   1   7 -23    1.51    1.01
  -1  -7 -23    1.19    0.85
  -1   7 -23    1.67    1.02
  -1   7 -23    2.47    1.02
  -1  -7 -23    1.33    1.04
   1  -7 -23    0.75    1.05
  -1  -7 -23    0.93    1.66
   1  -7 -23   -0.95    2.08
   1   7 -23    2.35    1.09
  -1   7 -23    0.50    0.90
   1   7 -23    1.04    1.02
   1   7 -23    1.46    0.86
  -1   7 -23    1.74    1.02
   1   7 -23    0.52    1.04
  -1   7 -23    1.65    1.20
   1  -7 -23    0.83    1.14
  -1   7 -23    0.97    1.06
   1   7 -23    0.49    0.97
  -1   7 -23    1.44    1.05
   1   7 -23    2.23    1.15
   1   7 -24  183.75    8.73
   1   7 -24  193.82    8.86
   1   7 -24  195.42    9.45
   1   7 -24  189.29    8.70
  -1   7 -24  188.79    8.76
   1   7 -24  194.94    8.99
  -1   7 -24  178.14    9.17
  -1   7 -24  180.56    8.55
  -1   7 -24  194.98    9.52
   1   7 -24  178.29    9.30
  -1  -7 -24  191.22    9.23
   1   7 -24  187.79    9.58
  -1   7 -24  184.60    9.17
   1  -7 -24  197.31    9.46
   1   7 -24  191.55    9.40
  -1  -7 -24  199.29    9.60
   1  -7 -24  205.26    9.49
  -1   7 -24  197.00    9.62
   1   7 -24  194.25    9.57
  -1  -7 -24  192.06    9.44
   1   7 -24  196.05    9.53
  -1   7 -24  188.86    9.35
  -1   7 -24  187.56    9.57
   1   7 -24  192.45    8.97
   1   7 -24  192.85    9.25
  -1   7 -24  184.55    9.36
   1   7 -24  198.99    9.58
  -1   7 -24  194.57    9.13
   1  -7 -24  186.43    9.54
  -1   7 -24  201.79    9.42
   1   7 -24  185.30    9.26
  -1   7 -24  205.32    9.45
   1   7 -24  193.42    9.41
  -1  -7 -25   31.83    2.78
   1   7 -25   31.80    2.92
   1  -7 -25   31.82    2.90
   1   7 -25   26.18    2.66
   1  -7 -25   31.10    2.37
   1   7 -25   32.54    3.06
  -1   7 -25   28.14    2.89
   1  -7 -25   27.04    2.69
  -1   7 -25   26.98    2.83
   1   7 -25   25.95    2.85
  -1   7 -25   34.70    3.09
  -1   7 -25   34.83    2.97
  -1   7 -25   30.57    2.64
   1   7 -25   34.40    3.03
  -1  -7 -25   27.42    2.77
   1   7 -25   33.42    2.83
   1   7 -25   36.36    3.08
   1   7 -25   28.11    2.45
   1   7 -25   29.35    2.79
   1   7 -25   32.24    2.46
  -1   7 -25   29.97    2.74
   1   7 -25   27.58    2.27
   1   7 -25   27.89    2.37
  -1   7 -25   28.05    2.34
   1   7 -25   32.35    2.90
  -1   7 -25   29.66    2.78
   1   7 -26   17.91    2.30
   1   7 -26   22.76    2.38
  -1  -7 -26   18.54    2.08
  -1  -7 -26   18.65    1.95
   1  -7 -26   23.19    2.36
   1   7 -26   23.27    2.49
  -1   7 -26   15.35    2.15
   1   7 -26   17.92    1.82
  -1   7 -26   18.02    1.96
  -1   7 -26   23.00    2.35
   1   7 -26   25.82    2.37
   1   7 -26   17.77    2.20
   1   7 -26   23.58    2.44
  -1  -7 -26   18.47    2.18
   1  -7 -26   20.10    2.34
  -1   7 -26   21.35    2.41
   1   7 -26   17.51    2.17
   1   7 -26   20.64    2.39
  -1   7 -26   24.18    2.38
   1   7 -26   21.50    2.30
   1   7 -27   23.71    2.45
   1   7 -27   22.30    2.32
  -1  -7 -27   21.40    2.09
   1  -7 -27   20.62    2.19
   1  -7 -27   21.13    2.34
  -1   7 -27   21.94    2.20
   1   7 -27   18.58    2.21
  -1   7 -27   19.23    2.28
   1   7 -27   17.23    1.95
  -1   7 -27   23.58    2.01
  -1  -7 -27   18.16    2.11
   1   7  27   19.77    1.89
   1   7 -27   20.29    2.37
   1   7 -27   19.60    2.15
   1   7 -27   23.10    2.25
  -1   7 -27   23.06    2.23
   1   7 -28  441.72   18.40
  -1   7 -28  447.58   18.06
   1   7 -28  455.70   18.54
   1   7 -28  464.88   18.36
  -1  -7 -28  429.32   17.91
   1  -7 -28  457.07   18.22
  -1   7 -28  444.59   18.12
   1   7 -28  439.58   17.92
  -1  -7 -28  448.38   18.22
   1  -7 -28  454.07   18.39
   1   7 -28  471.22   18.43
  -1   7 -28  465.01   18.54
  -1  -7 -29  165.60    7.54
   1   7 -29  151.62    7.23
  -1   7 -29  157.03    7.08
   1   7 -29  159.42    6.90
  -1  -7 -29  152.67    7.13
  -1   7 -29  158.93    7.42
   1  -7 -29  155.84    7.29
   1  -7 -29  151.37    7.09
   1   7 -29  153.29    7.22
   1   7 -29  154.39    7.39
  -1  -7 -29  145.37    6.82
  -1  -7 -30    6.72    1.20
   1  -7 -30    8.38    1.31
  -1  -7 -30    4.07    1.03
  -1  -7 -30    4.38    0.89
  -1   7 -30    4.47    1.02
   1  -7 -30    4.55    0.98
  -1   7 -30    5.39    0.93
   1   7 -30    4.76    0.97
   1  -7 -30    5.44    0.93
  -1  -7 -30    5.46    0.82
   1   7 -30    4.42    1.08
   1   7 -30    5.70    1.04
   1  -7 -31    6.90    1.03
  -1  -7 -31    7.41    1.10
   1  -7 -31    5.73    0.89
  -1  -7 -31    6.13    0.95
   1   7 -31    6.10    0.91
   1  -7 -31    7.65    1.02
  -1   7 -31    7.32    1.02
   1   7 -31    9.89    1.20
   1  -7 -31    6.39    0.79
  -1  -7 -32  207.42    8.32
  -1  -7 -32  211.72    8.57
   1   8   0   -0.41    1.37
   1  -8   0    1.05    0.78
  -1   8   0    0.44    1.12
   1   8   0    2.90    1.34
   1   8  -1  223.31   11.81
   1  -8  -1  219.62   10.84
   1  -8   1  215.16   10.30
  -1   8   1  236.26   12.38
   1   8   1  210.03   12.03
   1   8  -1  222.21   11.68
   1  -8   2   91.54    5.32
   1  -8  -2  103.68    6.45
   1   8   2  105.13    7.41
   1   8  -2   96.32    6.99
  -1   8   2   97.02    7.07
   1   8  -2   92.03    6.56
   1   8  -2  103.19    6.89
   1   8  -3   63.43    5.11
   1  -8  -3   62.61    4.83
   1   8   3   54.67    5.12
   1  -8   3   51.10    3.43
   1   8  -3   58.61    5.28
   1   8   3   71.90    5.74
  -1   8   3   48.22    4.89
  -1   8  -3   56.78    5.26
  -1   8  -3   53.84    4.58
   1   8  -3   73.89    5.55
   1   8  -4  180.82   10.85
  -1   8  -4  189.01   11.06
   1   8   4  211.21   11.52
   1  -8  -4  205.15   10.78
  -1   8   4  181.14   11.02
   1   8   4  199.89   11.33
  -1   8  -4  197.93   10.60
   1   8  -4  200.18   11.19
   1  -8  -5  851.19   33.74
  -1   8  -5  771.25   33.81
  -1   8   5  825.22   34.10
   1   8  -5  783.68   33.69
   1   8   5  795.37   34.00
   1   8   5  830.51   34.22
   1   8  -5  825.15   33.95
  -1   8  -5  824.02   33.52
   1   8  -5  734.47   33.71
   1   8   6  483.76   22.43
   1  -8  -6  511.00   22.28
   1   8   6  490.00   22.39
  -1   8   6  479.50   22.20
   1   8  -6  455.97   21.82
   1   8  -6  505.96   22.53
  -1   8  -6  471.21   21.84
   1   8  -6  484.73   22.42
   1   8  -7  377.06   18.24
  -1   8  -7  337.14   17.47
   1  -8  -7  361.16   17.83
   1   8   7  369.74   17.99
  -1   8   7  372.27   17.84
   1   8  -7  371.77   17.64
   1   8   7  363.80   18.08
  -1  -8  -7  364.17   17.88
  -1   8  -8  586.50   26.66
   1   8  -8  599.86   27.15
   1  -8  -8  599.14   27.04
  -1   8   8  600.63   26.42
   1   8   8  600.21   26.90
   1   8  -8  604.34   26.25
   1   8   8  623.50   26.81
  -1  -8  -8  574.39   26.70
   1   8   9   15.52    2.80
  -1   8   9   14.69    2.68
  -1  -8  -9   21.69    3.40
   1   8   9   11.91    2.55
   1  -8  -9   14.76    3.10
  -1   8  -9   13.22    2.81
   1   8  -9   18.06    3.20
   1   8  -9   14.39    2.81
  -1   8  10  413.65   19.14
  -1  -8 -10  440.34   20.60
   1   8  10  401.81   19.44
   1  -8 -10  382.14   17.70
   1  -8 -10  397.20   20.21
  -1   8 -10  400.70   20.02
   1   8 -10  401.44   20.33
   1   8 -10  376.58   19.84
  -1   8  11  250.29   13.48
  -1  -8 -11  257.35   14.86
   1  -8 -11  260.81   15.04
   1  -8 -11  253.91   12.73
   1   8  11  262.53   14.03
   1   8 -11  268.99   15.25
  -1   8 -11  275.01   15.11
   1   8 -11  236.08   14.46
  -1   8 -12    9.90    2.58
   1   8 -12    8.96    2.62
   1  -8 -12    3.45    1.39
   1  -8 -12    6.00    2.24
  -1  -8 -12    5.28    2.22
   1   8  12    7.32    1.86
  -1   8  12    4.04    1.46
   1   8 -12    4.44    1.97
   1  -8  12    9.48    2.01
   1   8  13   11.59    2.31
  -1   8  13    7.44    2.03
  -1  -8 -13   14.04    3.22
  -1  -8 -13   12.12    2.46
   1  -8 -13   13.35    2.33
   1  -8 -13    6.39    2.32
   1   8 -13   15.49    3.38
  -1   8 -13    8.50    2.71
   1   8 -13    9.24    2.79
   1   8 -14   94.34    8.76
  -1   8 -14   94.00    8.63
   1  -8 -14   97.32    5.27
   1   8  14   96.13    7.21
  -1  -8 -14  108.83    9.04
   1  -8 -14   93.61    8.58
  -1  -8 -14   84.95    7.22
   1   8 -14  103.39    8.57
   1  -8 -15    3.04    0.99
   1   8 -15    1.64    0.94
   1   8 -15    2.90    0.97
  -1   8 -15   -0.22    0.95
  -1   8 -15    2.08    0.85
  -1   8 -15    1.27    0.85
   1   8 -15    1.01    0.83
   1   8 -15    2.34    0.97
   1  -8 -15    2.03    0.99
  -1  -8 -15    2.31    1.37
   1  -8 -15    1.60    1.60
  -1   8 -15    2.45    1.05
  -1   8 -15    4.05    2.29
   1   8 -15    1.85    0.99
  -1   8 -15    0.80    0.71
   1   8 -15    0.84    1.83
   1  -8 -16   50.97    3.50
   1  -8 -16   47.28    3.53
  -1   8 -16   48.40    3.51
  -1  -8 -16   40.86    3.39
   1   8 -16   50.37    3.60
   1   8 -16   47.06    3.52
   1   8 -16   52.25    3.61
  -1   8 -16   50.67    3.61
  -1   8 -16   48.44    3.43
  -1   8 -16   43.93    3.52
   1   8 -16   49.54    3.55
  -1  -8 -16   49.11    5.56
   1   8 -16   52.94    3.37
   1   8 -16   57.29    3.64
   1   8 -16   51.36    3.48
   1   8 -16   51.16    3.59
  -1   8  16   48.57    3.35
   1  -8 -16   52.48    3.77
  -1   8 -16   44.39    3.35
   1   8 -16   46.59    3.57
   1   8 -16   46.81    3.46
   1   8 -16   53.71    3.73
  -1   8 -16   49.84    3.64
  -1   8 -16   50.77    3.74
  -1   8 -16   47.81    3.53
   1   8 -16   44.27    6.33
  -1   8 -16   44.00    3.40
  -1   8 -16   50.73    6.54
   1   8 -16   58.30    3.83
  -1  -8 -17  134.29   11.20
  -1  -8 -17  153.59   10.50
  -1   8 -17  141.22    6.63
  -1   8 -17  136.27    7.03
   1   8 -17  140.33    6.71
  -1   8 -17  130.06    6.70
   1   8 -17  141.52    6.98
  -1   8 -17  126.14    6.75
   1   8 -17  130.06    6.96
   1   8 -17  141.81    7.00
   1   8 -17  127.25    6.93
  -1   8 -17  143.43    7.25
   1   8 -17  140.76    7.23
  -1   8 -17  132.64    6.88
   1   8 -17  130.41    7.12
  -1   8 -17  139.21    7.29
  -1  -8 -17  136.40    7.32
   1  -8 -17  132.85    7.21
   1   8 -17  130.61    7.04
  -1   8 -17  130.21    6.88
  -1   8 -17  134.62    7.08
  -1   8 -17  144.08    7.33
   1   8 -17  134.50    7.01
   1   8 -17  138.16    7.11
   1   8 -17  130.15    7.00
   1  -8 -17  125.25    7.02
  -1  -8 -17  121.54    6.91
   1   8 -17  136.07    7.12
   1   8 -17  136.44   11.52
  -1   8 -17  149.66    7.22
  -1   8 -17  123.27    6.93
   1  -8 -17  157.55    7.14
   1  -8 -18    4.61    2.62
  -1  -8 -18    4.75    1.84
  -1  -8 -18    8.18    3.05
   1   8 -18    5.46    1.16
   1   8 -18    8.59    1.49
  -1   8 -18    6.86    1.32
   1   8 -18    8.48    1.53
   1   8 -18    8.47    1.62
  -1   8 -18    9.10    1.49
  -1   8 -18    5.91    1.46
  -1   8 -18    5.82    1.23
   1   8 -18    8.64    1.61
  -1   8 -18    6.57    1.53
   1   8 -18   11.94    1.85
  -1   8 -18    7.46    1.60
  -1   8 -18    8.37    1.50
  -1   8 -18    7.42    1.50
   1  -8 -18    6.62    1.48
  -1  -8 -18    6.57    1.51
   1   8 -18    5.36    1.31
  -1   8 -18    9.64    1.75
  -1   8 -18    4.82    1.24
   1   8 -18    9.23    1.57
   1   8 -18    7.47    1.53
   1   8 -18    8.14    1.61
   1  -8 -18    7.52    1.54
  -1  -8 -18    8.37    1.59
  -1   8 -18   10.75    1.68
   1   8 -18    9.63    1.60
   1   8 -18    9.78    3.28
  -1   8 -18    9.14    1.72
   1   8 -18    5.41    1.47
   1  -8 -18    9.05    1.56
  -1  -8 -18    8.14    1.45
   1  -8 -19    8.57    3.20
  -1  -8 -19    5.63    2.67
   1   8 -19    6.95    1.26
  -1   8 -19    9.68    1.46
   1   8 -19    9.55    1.68
   1   8 -19    9.23    1.53
  -1   8 -19    9.29    1.66
   1   8 -19   11.90    1.70
  -1   8 -19    9.11    1.52
   1   8 -19   10.08    1.69
  -1   8 -19    7.38    1.44
   1   8 -19    7.77    1.39
  -1   8 -19    7.34    1.53
  -1   8 -19    8.90    1.60
   1   8 -19    6.89    1.53
  -1   8 -19    7.56    1.59
  -1   8 -19    9.35    1.91
   1   8 -19    8.74    1.67
   1   8 -19    8.04    1.66
  -1  -8 -19    8.11    1.69
   1  -8 -19    9.95    1.84
   1   8 -19   10.78    1.73
  -1   8 -19    9.76    1.73
  -1   8 -19    8.18    1.58
   1   8 -19    9.32    1.60
   1   8 -19    6.78    1.58
   1   8 -19    7.68    1.52
  -1   8 -19   11.22    1.70
   1  -8 -19    6.33    1.53
  -1  -8 -19    9.26    1.66
  -1   8 -19    8.98    1.60
   1  -8 -19    6.43    1.38
  -1  -8 -19    9.56    1.58
  -1  -8 -20   46.09    6.70
   1  -8 -20   44.86    6.57
   1   8 -20   50.72    3.81
  -1   8 -20   45.48    3.67
   1   8 -20   46.64    3.51
   1   8 -20   45.27    3.47
  -1   8 -20   44.41    3.29
   1   8 -20   45.17    3.59
  -1   8 -20   43.58    3.48
   1   8 -20   43.86    3.42
  -1   8 -20   46.99    3.42
  -1   8 -20   52.32    3.71
   1   8 -20   46.10    3.78
  -1   8 -20   53.47    3.93
  -1   8 -20   51.71    3.98
   1   8 -20   47.06    3.68
  -1  -8 -20   57.16    4.15
   1  -8 -20   45.42    3.77
  -1   8 -20   49.35    3.70
   1   8 -20   48.61    3.75
  -1   8 -20   40.45    3.42
   1   8 -20   53.79    3.74
  -1   8 -20   40.98    3.61
   1   8 -20   46.74    3.67
   1   8 -20   45.47    3.65
  -1   8 -20   46.04    3.69
   1  -8 -20   46.36    3.79
  -1  -8 -20   47.92    3.80
  -1   8 -20   45.92    3.62
  -1  -8 -20   51.64    3.48
   1  -8 -20   44.68    3.35
   1  -8 -21   48.34    6.95
  -1  -8 -21   61.14    7.63
  -1   8 -21   51.02    3.97
   1   8 -21   54.17    4.10
  -1   8 -21   59.20    3.86
   1   8 -21   56.60    3.86
  -1   8 -21   54.70    3.64
   1   8 -21   57.15    3.87
   1   8 -21   55.82    3.88
  -1   8 -21   51.84    3.86
   1   8 -21   56.71    4.06
   1   8 -21   54.28    3.84
  -1   8 -21   56.20    3.70
  -1   8 -21   53.10    3.90
   1   8 -21   55.83    4.23
  -1   8 -21   48.40    4.12
  -1   8 -21   65.92    4.42
   1   8 -21   52.60    4.00
  -1  -8 -21   54.69    4.23
   1  -8 -21   57.98    4.24
  -1   8 -21   54.99    3.97
  -1   8 -21   53.50    4.18
  -1   8 -21   54.23    3.99
   1   8 -21   51.47    3.97
  -1   8 -21   58.07    4.18
   1   8 -21   55.64    3.93
   1   8 -21   59.58    4.18
   1   8 -21   51.82    4.01
  -1  -8 -21   54.27    4.13
   1  -8 -21   56.18    4.20
   1   8 -21   53.44    4.01
  -1   8 -21   53.98    4.00
  -1  -8 -21   60.77    3.81
   1  -8 -21   53.27    3.62
   1  -8 -22  125.90   11.42
  -1  -8 -22   87.03    9.68
  -1  -8 -22  117.86    5.94
   1  -8 -22  114.57    5.86
  -1   8 -22  115.02    6.12
   1   8 -22  111.60    6.10
   1   8 -22  111.43    6.06
  -1   8 -22  102.99    5.78
  -1   8 -22  105.03    5.81
  -1   8 -22  111.74    6.24
   1   8 -22  115.10    6.16
   1   8 -22  110.46    6.32
  -1   8 -22  119.59    6.08
   1   8 -22  115.50    6.13
   1   8 -22  109.58    6.35
  -1   8 -22  111.19    6.65
  -1   8 -22  118.77    6.64
  -1   8 -22  105.09    6.15
   1   8 -22  111.60    6.56
  -1  -8 -22  112.58    6.22
   1  -8 -22  112.51    6.52
  -1  -8 -22  105.24    6.48
  -1   8 -22  119.05    6.58
   1   8 -22  114.99    6.47
  -1   8 -22  108.37    6.29
  -1   8 -22  111.86    6.61
   1   8 -22  114.55    6.24
   1   8 -22  121.58    6.51
  -1   8 -22  116.14    6.34
  -1   8 -22  121.51    6.63
   1   8 -22  119.80    6.58
   1   8 -22  117.17    6.51
   1  -8 -22  105.85    6.45
  -1   8 -22  115.62    6.43
  -1   8 -22  115.33    6.51
   1   8 -22  124.71    6.65
   1   8 -22  112.88    6.46
   1   8 -23   11.63    1.65
  -1   8 -23   10.83    1.47
  -1   8 -23   12.29    1.66
  -1   8 -23   12.23    1.67
   1   8 -23   10.27    1.58
   1   8 -23   14.28    1.93
  -1   8 -23   10.64    1.46
   1   8 -23   13.60    1.80
  -1   8 -23   10.52    1.68
   1   8 -23   10.63    1.82
   1   8 -23   11.73    1.63
  -1   8 -23   15.01    1.89
   1   8 -23   15.25    2.16
  -1   8 -23   14.41    2.05
  -1  -8 -23   12.27    1.76
   1   8 -23   14.11    2.02
  -1   8 -23    9.43    1.79
   1  -8 -23   10.42    1.84
  -1  -8 -23   11.76    1.93
  -1   8 -23   14.40    2.07
  -1   8 -23   10.40    1.67
  -1   8 -23   12.68    1.88
   1   8 -23   12.25    1.94
   1   8 -23   11.06    1.78
   1   8 -23   16.28    2.11
   1   8 -23   14.86    1.87
  -1   8 -23    7.71    1.65
  -1   8 -23   15.83    2.13
   1  -8 -23   10.13    1.83
  -1   8 -23   11.93    2.01
   1   8 -23   12.90    1.95
   1   8 -23   12.51    1.92
  -1   8 -23   12.41    1.80
   1  -8 -24    1.41    1.03
  -1   8 -24    0.22    0.81
  -1   8 -24   -0.50    1.16
  -1  -8 -24    0.21    0.71
  -1   8 -24    1.35    1.05
   1   8 -24    0.26    1.09
   1   8 -24    1.41    1.11
  -1  -8 -24    0.76    0.99
   1  -8 -24    1.44    0.99
   1   8 -24    0.36    0.74
  -1   8 -24    0.61    0.64
  -1   8 -24    0.17    0.56
   1   8 -24    1.25    0.72
   1   8 -24   -0.38    0.87
  -1   8 -24    0.22    0.82
  -1   8 -24    0.19    0.72
   1   8 -24    0.74    0.83
   1   8 -24    0.69    0.85
   1   8 -24    2.70    1.16
  -1   8 -24   -0.25    0.98
  -1  -8 -24   -0.23    1.00
   1   8 -24    0.48    0.94
   1   8 -24   -0.20    0.83
   1   8 -24    0.45    0.92
   1   8 -24    0.97    1.04
  -1   8 -24    0.26    1.26
  -1   8 -24   -0.43    0.93
  -1   8 -24    1.19    1.00
  -1   8 -24    1.85    1.06
   1   8 -24    0.70    1.06
   1   8 -24    1.66    1.10
  -1   8 -24   -0.47    1.16
  -1   8 -24    0.23    1.00
   1   8 -25    1.99    1.07
  -1  -8 -25    0.59    0.77
   1   8 -25    0.99    1.10
   1  -8 -25    1.54    1.02
  -1   8 -25   -0.24    0.97
  -1   8 -25    2.05    1.30
   1  -8 -25    2.00    1.07
  -1   8 -25    1.63    0.98
  -1   8 -25    1.95    1.27
   1   8 -25    1.62    0.82
  -1   8 -25    1.77    0.91
  -1   8 -25    0.45    1.00
   1   8 -25    2.30    0.97
  -1  -8 -25    2.86    1.20
   1   8 -25    1.15    1.03
   1   8 -25    2.29    1.03
   1   8 -25    2.22    0.78
   1   8 -25    3.27    1.20
   1   8 -25    2.60    0.97
   1   8 -25    3.18    0.89
   1   8 -25    3.00    0.92
  -1   8 -25    0.99    0.74
  -1   8 -25    1.98    1.15
   1   8 -25    2.20    1.08
   1   8 -25    1.12    1.06
  -1   8 -25    0.86    0.98
  -1   8 -26   17.52    2.12
   1  -8 -26   15.67    1.88
   1   8 -26   22.27    2.36
   1   8 -26   16.52    1.99
  -1  -8 -26   16.19    1.78
  -1  -8 -26   14.68    1.84
  -1   8 -26   18.36    2.15
  -1   8 -26   16.56    1.99
   1   8 -26   14.88    1.94
  -1   8 -26   17.13    1.88
   1  -8 -26   16.56    2.00
   1   8 -26   13.13    1.92
   1   8 -26   16.21    1.73
   1   8 -26   16.32    1.88
   1   8 -26   16.71    2.09
   1   8 -26   14.14    1.86
  -1   8 -26   10.29    1.77
   1   8 -26   15.32    1.97
  -1   8 -27    5.08    1.05
   1   8 -27    3.51    1.03
   1  -8 -27    4.49    1.23
  -1   8 -27    3.47    1.10
  -1   8 -27    3.90    1.24
  -1  -8 -27    4.11    1.12
   1   8 -27    2.67    1.08
   1   8  27    1.83    0.79
   1   8 -27    4.11    1.19
  -1   8 -27    5.36    1.37
   1  -8 -27    2.85    0.98
   1   8 -27    2.52    1.05
  -1  -8 -27    3.70    0.92
   1   8 -27    5.42    1.31
  -1   8 -27    2.52    1.11
   1   8 -28   10.45    1.34
  -1   8 -28    9.19    1.42
  -1  -8 -28    7.77    1.31
   1   8 -28   10.12    1.43
  -1   8 -28    9.76    1.42
   1  -8 -28   12.52    1.56
   1   8  28    9.25    1.13
  -1   8  28    9.84    1.20
  -1   8 -28   11.34    1.47
  -1  -8 -28    8.79    1.16
   1   8 -28   11.58    1.56
   1  -8 -28   10.60    1.43
   1   8 -28   11.03    1.63
  -1  -8 -29    1.97    0.91
   1   8 -29    2.07    0.80
  -1  -8 -29    2.46    0.83
   1  -8 -29    2.96    0.89
  -1   8 -29    1.82    0.75
  -1   8 -29    1.68    0.79
   1   8 -29    2.99    0.99
   1  -8 -29    1.94    0.71
   1   8 -29    1.73    0.80
   1  -8 -30   15.89    1.39
   1   8 -30   17.98    1.70
   1  -8 -30   22.25    1.89
  -1  -8 -30   22.70    1.87
  -1   8 -30   19.79    1.75
   1   8 -30   19.50    1.59
  -1   8 -30   20.54    1.58
   1  -8 -30   19.21    1.61
  -1  -8 -30   21.49    1.83
   1  -8 -31    5.87    0.80
  -1  -8 -31    5.17    0.87
  -1  -8 -31    5.00    0.88
   1  -8 -31    6.34    0.97
  -1  -8 -32   15.84    1.07
  -1  -8 -32   18.22    1.22
   1  -8 -32   15.36    1.17
  -1   9   0    1.04    1.14
   1  -9   0   -0.30    0.66
   1   9   0    0.96    1.13
   1   9  -1  182.30   10.32
   1  -9  -1  167.97    9.03
   1   9   1  142.77    9.87
   1  -9   1  153.62    8.32
  -1   9   1  156.40   10.19
   1   9  -1  168.77    9.87
   1  -9   2 1134.88   45.90
   1   9  -2 1221.58   49.14
   1  -9  -2 1236.98   47.56
  -1   9   2 1165.65   49.06
   1   9   2 1269.94   49.58
   1   9  -2 1254.46   48.67
   1   9   3   14.84    3.17
   1  -9  -3   10.33    2.17
   1   9   3    9.74    2.33
   1   9  -3   11.35    2.56
  -1   9  -3    8.36    2.42
   1  -9   3   12.98    1.61
  -1   9   3   12.00    2.83
  -1   9  -3   15.77    2.44
   1   9  -3   10.59    2.28
   1   9   4  514.11   25.23
  -1   9   4  557.29   25.44
   1   9  -4  535.59   25.24
   1  -9  -4  546.28   24.48
   1   9   4  589.39   25.84
  -1   9  -4  526.17   25.26
  -1   9  -4  561.15   24.50
   1   9  -4  562.97   25.13
   1   9  -4  600.37   25.53
   1   9  -5  136.93    9.38
  -1  -9  -5  146.62    9.26
  -1   9   5  142.56    9.57
   1   9   5  157.04    9.98
   1   9   5  142.93    9.69
   1  -9  -5  146.63    9.21
  -1   9  -5  144.07    9.09
   1   9  -5  148.15    9.50
   1   9  -5  129.66    9.28
   1  -9  -6  121.29    8.23
   1   9   6  101.79    7.96
  -1  -9  -6  118.07    8.08
  -1   9   6   98.29    7.82
   1   9   6   91.41    7.63
   1   9  -6  117.02    8.18
  -1   9  -6  110.31    7.74
   1   9  -6  117.70    8.26
   1   9  -6   97.63    7.91
  -1   9   7   15.92    2.92
   1   9  -7    9.20    2.37
   1  -9  -7   11.66    2.50
  -1  -9  -7    9.56    2.31
   1   9   7   11.54    2.72
   1   9   7   13.55    2.84
  -1   9  -7   10.18    2.40
   1   9  -7   13.88    2.88
   1   9  -7   10.89    2.69
  -1   9  -8   61.88    5.86
   1   9  -8   65.83    6.23
   1   9   8   60.99    5.97
  -1  -9  -8   58.88    5.92
   1   9  -8   61.35    5.73
   1  -9  -8   61.76    5.99
  -1   9   8   68.72    6.16
  -1   9  -9    7.55    2.16
   1   9  -9    3.74    1.94
  -1  -9  -9    9.64    2.42
  -1   9   9    6.94    2.04
   1  -9  -9    9.07    2.55
   1   9   9    7.82    2.19
   1   9  10  313.31   16.59
  -1  -9 -10  301.94   17.11
   1  -9 -10  319.02   17.33
  -1   9  10  323.41   16.49
  -1   9 -10  297.27   16.86
   1   9 -10  330.15   17.64
   1   9 -10  303.60   17.25
  -1   9  11   21.70    3.37
   1   9  11   25.85    3.78
   1  -9 -11   21.25    3.91
  -1  -9 -11   23.85    3.98
   1   9 -11   22.47    4.00
  -1   9 -11   25.87    4.01
   1   9 -11   16.33    3.37
   1   9 -12  287.73   17.30
  -1   9 -12  322.13   17.59
   1  -9 -12  294.19   17.23
   1   9  12  293.05   15.91
  -1   9  12  309.00   15.91
  -1  -9 -12  307.31   17.48
   1   9 -12  268.84   16.69
   1  -9  12  303.18   15.57
   1   9 -13   65.62    7.24
  -1   9 -13   50.68    6.34
   1  -9 -13   66.90    4.07
  -1   9  13   62.65    5.72
   1  -9 -13   51.72    6.49
  -1  -9 -13   60.43    6.96
  -1  -9 -13   69.83    6.08
   1   9  13   60.24    5.93
   1   9 -13   52.82    6.27
   1  -9 -14  643.43   24.53
   1   9 -14  610.01   24.44
   1   9 -14  608.38   24.45
   1   9 -14  614.21   24.52
  -1   9 -14  607.86   24.52
   1   9 -14  610.26   24.52
  -1   9 -14  635.79   24.65
  -1   9 -14  613.93   24.51
  -1  -9 -14  574.37   24.57
  -1  -9 -14  615.63   27.83
  -1  -9 -14  655.04   30.66
   1  -9 -14  666.63   30.76
   1   9  14  598.53   27.59
   1   9 -14  605.85   24.42
  -1   9 -14  619.07   30.16
  -1   9 -14  601.15   24.37
   1   9 -14  613.08   24.45
  -1   9 -14  603.37   24.42
   1   9 -14  641.51   30.78
   1  -9 -15    2.09    0.91
   1   9 -15    0.22    0.83
   1  -9 -15    0.82    0.78
  -1   9 -15    0.18    0.61
  -1  -9 -15    1.20    0.78
   1   9 -15    1.53    0.92
   1   9 -15    0.22    0.82
   1   9 -15    0.61    0.88
  -1   9 -15    0.45    0.86
  -1   9 -15    0.22    0.81
   1   9 -15    1.01    0.72
  -1  -9 -15    1.74    1.37
  -1  -9 -15    2.55    2.15
   1  -9 -15    0.86    1.88
   1   9 -15    1.11    0.70
   1   9 -15    0.79    0.71
  -1   9 -15    0.73    0.72
  -1   9  15    2.16    0.91
   1   9  15    0.94    0.73
  -1  -9 -15    1.72    0.91
  -1   9 -15    0.23    1.03
   1   9 -15    1.31    0.88
  -1   9 -15    1.33    1.03
   1   9 -15    2.93    1.12
   1   9 -15    0.21    0.72
   1   9 -15    0.65    0.85
   1   9 -15    1.77    1.94
  -1   9 -15    0.65    0.77
  -1   9 -15   -0.21    0.81
  -1   9 -15    0.85    1.87
   1   9 -15    2.26    0.95
  -1   9 -15    0.19    0.67
   1  -9 -16  415.25   16.81
  -1  -9 -16  354.43   16.46
   1  -9 -16  371.06   16.60
  -1   9 -16  402.96   16.34
   1   9 -16  413.71   16.94
   1   9 -16  411.80   16.80
  -1   9 -16  360.07   16.35
   1   9 -16  376.42   16.56
  -1   9 -16  406.47   16.92
   1   9 -16  413.53   16.91
  -1   9 -16  419.30   16.98
   1  -9 -16  419.99   22.92
   1   9 -16  396.52   16.45
  -1   9 -16  388.64   16.46
  -1   9 -16  404.05   16.36
  -1   9 -16  395.46   16.43
   1   9 -16  375.54   16.44
   1   9 -16  409.97   16.66
  -1   9  16  372.79   16.46
   1   9  16  387.75   16.39
   1  -9 -16  419.78   17.19
  -1   9 -16  415.71   17.11
   1   9 -16  395.93   16.70
   1   9 -16  423.36   17.01
  -1   9 -16  383.08   16.44
  -1   9 -16  404.12   16.93
   1   9 -16  411.77   16.98
   1   9 -16  402.34   16.79
   1   9 -16  418.56   23.15
  -1   9 -16  410.31   16.88
   1   9 -16  403.74   16.85
  -1   9 -16  417.46   22.94
  -1   9 -16  417.72   16.91
  -1   9 -17   76.08    4.76
   1   9 -17   87.50    9.04
   1   9 -17   86.12    4.99
  -1   9 -17   71.67    4.65
  -1   9 -17   69.01    4.45
  -1   9 -17   67.12    4.24
   1   9 -17   78.49    4.47
  -1   9 -17   75.93    4.48
   1   9 -17   75.46    4.62
   1   9 -17   77.97    4.67
   1   9 -17   72.86    4.53
  -1   9  17   66.11    4.34
   1  -9 -17   74.75    4.92
   1   9 -17   75.38    4.75
   1   9 -17   71.78    4.70
   1   9 -17   80.18    4.81
  -1   9 -17   68.84    4.44
  -1   9 -17   83.38    5.00
   1   9 -17   74.60    4.67
  -1   9 -17   81.26    4.86
  -1   9 -17   74.82    4.30
   1  -9 -17   64.67    4.54
  -1  -9 -17   61.84    4.43
   1   9 -17   68.65    4.70
   1   9 -17   72.19    4.79
  -1   9 -17   69.70    4.82
  -1   9 -17   71.48    4.72
  -1   9 -17   66.25    4.39
   1   9 -17   69.46    4.58
   1  -9 -17   76.34    4.65
   1   9 -18   51.45    7.18
   1   9 -18   59.19    4.10
  -1   9 -18   59.17    4.09
  -1   9 -18   53.75    3.89
  -1   9 -18   52.28    3.49
  -1   9 -18   56.09    3.84
   1   9 -18   55.67    3.82
   1   9 -18   53.98    3.58
   1   9 -18   47.63    3.64
  -1   9 -18   51.93    3.60
  -1   9 -18   55.44    3.81
  -1   9 -18   47.19    3.49
   1   9 -18   51.04    3.78
   1   9 -18   52.55    3.80
  -1   9  18   52.59    3.64
   1  -9 -18   46.75    3.87
   1   9 -18   51.21    3.83
  -1   9 -18   53.41    3.99
   1   9 -18   49.72    3.86
  -1   9 -18   45.92    3.55
   1   9 -18   59.38    4.03
  -1   9 -18   57.79    4.03
   1   9 -18   60.53    4.09
  -1  -9 -18   45.04    3.63
   1  -9 -18   46.34    3.70
  -1   9 -18   60.49    4.25
  -1   9 -18   51.82    3.96
   1   9 -18   52.70    4.02
   1   9 -18   48.19    3.73
  -1   9 -18   49.54    3.68
   1   9 -18   51.65    4.00
   1  -9 -18   54.10    3.76
  -1  -9 -18   56.77    3.83
  -1  -9 -19   49.05    6.75
   1   9 -19   41.30    3.36
  -1   9 -19   41.22    3.02
  -1   9 -19   41.35    3.36
   1   9 -19   35.52    2.95
  -1   9 -19   46.36    3.32
  -1   9 -19   49.42    3.42
   1   9 -19   39.58    3.29
   1   9 -19   42.01    3.32
  -1   9 -19   46.90    3.46
   1   9 -19   44.48    3.41
   1   9 -19   41.90    3.38
  -1   9 -19   45.93    3.41
  -1   9 -19   40.31    3.57
   1   9 -19   43.80    3.61
   1   9 -19   43.03    3.49
   1   9 -19   43.17    3.62
  -1   9 -19   43.90    3.61
  -1  -9 -19   46.73    3.82
   1  -9 -19   46.45    3.79
   1   9 -19   46.52    3.56
   1   9 -19   46.10    3.54
   1   9 -19   47.07    3.65
  -1   9 -19   43.88    3.41
   1   9 -19   41.14    3.43
  -1   9 -19   44.60    3.65
  -1   9 -19   45.26    3.56
   1  -9 -19   39.51    3.44
  -1  -9 -19   42.08    3.46
  -1   9 -19   44.85    3.59
   1   9 -19   47.60    3.68
  -1   9 -19   43.56    3.50
  -1  -9 -19   39.19    3.22
   1  -9 -19   47.63    3.44
  -1  -9 -20   33.82    5.82
   1  -9 -20   37.25    5.95
   1   9 -20   39.06    3.17
  -1   9 -20   37.10    3.09
   1   9 -20   33.93    2.66
   1   9 -20   33.91    2.92
  -1   9 -20   33.37    2.76
  -1   9 -20   31.78    2.81
   1   9 -20   35.43    2.99
  -1   9 -20   33.07    2.82
   1   9 -20   28.42    2.74
   1   9 -20   32.52    2.93
   1   9 -20   27.13    2.97
   1   9 -20   38.07    3.16
  -1   9 -20   30.86    3.12
  -1   9 -20   28.98    2.77
  -1   9 -20   35.17    3.18
   1   9 -20   36.77    3.28
  -1  -9 -20   36.14    3.34
   1  -9 -20   31.21    3.10
   1   9 -20   34.86    3.05
  -1   9 -20   28.83    2.75
  -1   9 -20   36.18    3.15
   1   9 -20   35.98    3.12
   1   9 -20   36.46    3.12
  -1   9 -20   30.95    3.02
  -1   9 -20   26.52    2.92
   1   9 -20   33.09    3.05
   1  -9 -20   30.04    2.96
  -1   9 -20   36.82    3.22
  -1   9 -20   33.98    3.07
   1   9 -20   38.10    3.32
   1  -9 -20   29.87    2.76
  -1  -9 -20   33.42    2.82
  -1  -9 -21    6.97    2.82
   1  -9 -21    4.03    2.21
  -1   9 -21    5.70    1.33
   1   9 -21    2.66    0.90
  -1   9 -21    3.54    1.09
   1   9 -21    4.07    1.29
  -1   9 -21    4.22    1.15
  -1   9 -21    3.03    0.92
   1   9 -21    5.50    1.28
   1   9 -21    3.76    1.19
   1   9 -21    4.13    1.20
   1   9 -21    2.78    1.12
   1   9 -21    1.72    0.87
  -1   9 -21    4.70    1.37
   1   9 -21    3.39    1.36
   1   9 -21    5.30    1.56
  -1   9 -21    2.68    1.06
   1   9 -21    2.65    1.17
  -1   9 -21    4.99    1.45
  -1  -9 -21    3.37    1.29
   1  -9 -21    3.53    1.19
  -1   9 -21    1.54    1.20
   1   9 -21    2.72    1.11
   1   9 -21    4.65    1.27
  -1   9 -21    3.45    1.10
   1   9 -21    6.15    1.46
   1   9 -21    2.92    1.18
  -1   9 -21    3.16    1.14
  -1   9 -21    2.37    1.40
   1  -9 -21    2.83    1.29
  -1   9 -21    1.48    1.02
  -1  -9 -21    4.49    1.13
   1  -9 -21    4.23    1.16
  -1  -9 -22  140.43   12.36
   1  -9 -22  138.38   12.30
  -1  -9 -22  144.96    7.21
   1  -9 -22  143.24    7.19
   1  -9 -22  144.24    7.76
  -1   9 -22  144.54    7.40
  -1   9 -22  150.07    7.50
  -1   9 -22  145.35    7.14
   1   9 -22  156.80    7.46
   1   9 -22  152.36    7.63
   1   9 -22  154.62    7.53
   1   9 -22  143.05    7.35
   1   9 -22  153.26    7.51
  -1   9 -22  140.11    7.24
  -1   9 -22  150.72    7.29
  -1   9 -22  143.25    7.46
  -1   9 -22  163.70    8.06
  -1   9 -22  149.89    8.04
   1   9 -22  148.93    7.90
   1   9 -22  143.79    7.63
  -1  -9 -22  138.13    7.34
   1   9 -22  146.82    7.88
   1  -9 -22  142.60    7.82
  -1  -9 -22  153.57    8.07
  -1   9 -22  168.21    7.93
   1   9 -22  165.47    7.94
  -1   9 -22  143.77    7.82
  -1   9 -22  133.87    7.42
   1   9 -22  156.79    7.84
   1   9 -22  147.53    7.69
  -1   9 -22  145.98    7.78
   1   9 -22  143.65    7.51
   1   9 -22  133.09    7.47
  -1   9 -22  155.14    7.73
  -1   9 -22  158.42    7.84
  -1   9 -23   42.12    3.05
   1   9 -23   43.72    3.19
   1   9 -23   38.33    3.02
  -1   9 -23   39.63    2.90
  -1   9 -23   37.76    3.04
  -1   9 -23   42.48    3.19
  -1   9 -23   41.02    2.90
   1   9 -23   39.23    3.02
   1   9 -23   35.92    2.98
   1   9 -23   45.02    3.35
  -1   9 -23   42.62    3.52
  -1   9 -23   39.86    3.14
   1   9 -23   46.51    3.46
  -1  -9 -23   32.64    2.94
   1   9 -23   41.23    3.45
  -1   9 -23   43.37    3.61
   1  -9 -23   40.51    3.40
  -1  -9 -23   41.36    3.53
  -1  -9 -23   38.77    2.85
   1  -9 -23   36.01    2.79
  -1   9 -23   40.59    3.39
   1   9 -23   43.99    3.26
  -1   9 -23   41.93    3.31
   1   9 -23   49.28    3.58
  -1   9 -23   44.07    3.60
   1   9 -23   43.80    3.39
  -1   9 -23   38.28    3.20
   1   9 -23   42.62    3.38
  -1   9 -23   42.89    3.39
   1   9 -23   40.42    3.32
  -1   9 -23   40.53    3.38
   1   9 -23   39.38    3.33
   1   9 -24  299.28   13.22
  -1   9 -24  315.43   13.29
   1  -9 -24  304.17   12.96
   1   9 -24  290.02   12.89
  -1  -9 -24  279.22   12.54
  -1   9 -24  284.86   12.68
  -1   9 -24  317.93   13.46
   1  -9 -24  313.78   13.26
  -1  -9 -24  302.57   13.30
   1   9 -24  307.17   12.62
   1   9 -24  292.50   12.77
   1   9 -24  283.75   12.53
   1   9 -24  292.95   12.57
  -1   9 -24  277.83   12.56
  -1   9 -24  297.67   12.42
  -1   9 -24  288.88   12.56
   1   9 -24  297.03   12.51
  -1   9 -24  270.17   12.12
   1   9 -24  301.39   12.74
  -1   9 -24  293.79   12.85
   1   9 -24  303.31   12.99
  -1  -9 -24  278.37   12.74
   1   9 -24  287.25   12.92
  -1   9 -24  306.52   13.24
   1   9 -24  313.33   13.10
  -1   9 -24  293.12   12.83
  -1   9 -24  284.61   12.99
   1   9 -24  308.03   13.04
  -1   9 -24  272.08   12.77
   1   9 -24  293.20   13.03
  -1   9 -24  284.82   12.94
  -1   9 -24  298.72   13.01
  -1   9 -25    4.03    1.36
   1   9 -25    2.83    1.05
   1  -9 -25    2.38    0.96
   1   9 -25    2.06    1.09
  -1  -9 -25    4.82    1.07
  -1   9 -25    1.68    1.14
   1  -9 -25    5.41    1.37
   1   9 -25    5.18    1.27
   1   9 -25    4.73    0.98
   1   9 -25    3.24    1.04
   1   9 -25    4.45    1.03
   1   9 -25    2.43    0.89
  -1   9 -25    2.63    0.98
  -1   9 -25    3.61    1.36
   1   9 -25    2.09    1.04
   1   9 -25    3.97    1.19
  -1   9 -25    2.34    1.01
   1   9 -25    2.99    0.98
  -1  -9 -25    2.75    1.04
  -1   9 -25    3.81    1.08
   1   9 -25    3.81    1.17
   1   9 -25    3.84    1.17
  -1   9 -25    2.68    1.03
  -1   9 -25    2.55    1.13
   1   9 -25    2.54    1.04
  -1  -9 -26    6.71    1.12
   1   9 -26    9.04    1.56
  -1   9 -26    8.61    1.54
  -1   9 -26    7.28    1.61
   1  -9 -26    7.95    1.33
   1   9 -26    7.01    1.32
  -1   9 -26    5.16    1.39
  -1   9 -26    8.05    1.28
  -1   9 -26    8.68    1.48
  -1  -9 -26    5.25    1.15
   1   9 -26    7.01    1.34
   1  -9 -26    6.04    1.29
   1   9 -26    5.29    1.24
   1   9 -26    5.77    1.12
   1   9 -26    5.12    1.14
   1   9 -26    6.57    1.29
   1   9  26    6.22    1.23
  -1   9 -26    5.21    1.30
   1   9 -26    6.54    1.35
  -1   9 -27   54.47    3.43
   1   9  27   51.49    3.16
   1   9 -27   47.48    3.27
  -1   9 -27   49.85    3.29
   1  -9 -27   48.90    3.31
  -1   9 -27   54.28    3.53
  -1   9 -27   46.64    3.07
   1   9 -27   58.42    3.38
  -1  -9 -27   50.87    3.21
  -1   9 -27   49.15    3.44
   1   9 -27   52.20    3.54
  -1   9 -27   48.93    3.50
   1  -9 -27   46.61    3.11
   1   9 -28  235.71    9.48
   1  -9 -28  215.83    9.50
   1   9 -28  234.40    9.58
  -1   9 -28  234.03    9.62
  -1  -9 -28  197.52    9.21
   1  -9 -28  217.06    9.31
   1   9 -28  219.05    9.72
  -1   9 -28  228.13    9.89
  -1   9 -28  222.05    9.72
   1   9  28  218.96    9.21
  -1   9  28  217.06    9.28
  -1   9 -28  234.24    9.76
  -1   9  29    5.70    0.77
   1  -9 -29    5.67    0.81
  -1   9 -29    6.25    1.01
  -1  -9 -29    4.98    0.79
   1  -9 -29    5.85    0.99
  -1  -9 -29    8.27    1.27
  -1  -9 -30    0.78    0.66
  -1   9 -30    0.59    0.52
   1  -9 -30    0.86    0.49
   1  -9 -30    1.16    0.65
  -1  -9 -30    2.24    0.76
   1  -9 -31    0.25    0.48
  -1  -9 -31    0.94    0.52
   1  -9 -31    0.52    0.39
  -1  -9 -31    0.53    0.41
   1 -10   0    1.37    0.97
  -1 -10   0    1.49    1.05
  -1  10   0   -0.60    1.70
   1 -10   0    0.13    0.53
   1 -10   1    0.92    0.77
   1 -10  -1    1.89    1.17
  -1  10   1    0.60    1.42
  -1 -10  -1    0.40    0.80
   1  10   1    0.60    1.62
   1 -10   1    2.81    0.71
   1 -10  -1    1.53    0.66
  -1  10  -2    4.43    1.64
   1  10   2    3.04    1.96
   1  10  -2    1.20    1.20
  -1 -10   2    4.67    1.37
  -1 -10  -2    2.59    1.39
   1 -10  -2    2.48    1.23
  -1  10   2    2.41    1.53
  -1  10  -3  136.66    8.61
  -1  10  -3  115.94    9.07
   1 -10  -3  115.76    8.13
   1  10  -3  134.44    9.57
   1  10   3  130.81    9.49
  -1 -10  -3  122.18    8.36
  -1 -10   3  128.98    7.22
  -1  10   3  135.78    9.51
  -1  10  -4  228.15   12.55
   1  10  -4  226.73   13.00
   1  10  -4  215.03   13.06
  -1  10   4  243.31   13.75
   1  10   4  221.53   13.43
  -1 -10  -4  218.35   12.60
   1  10  -4  216.05   13.36
   1 -10  -4  224.58   12.51
  -1  10  -4  219.78   13.40
   1  10  -5  167.11   11.02
  -1  10  -5  191.64   11.03
   1  10  -5  171.97   11.31
   1 -10  -5  161.34   10.60
   1  10   5  177.32   11.63
  -1 -10  -5  180.19   10.97
   1  10  -5  191.77   11.77
  -1  10   5  184.01   11.63
   1  10  -6   34.13    4.44
  -1  10  -6   31.49    4.11
   1  10  -6   28.61    4.37
   1  10   6   35.62    4.67
  -1  10   6   26.20    4.01
   1 -10  -6   30.33    4.09
  -1 -10  -6   26.18    3.92
   1  10  -6   34.43    4.45
   1  10  -7    3.08    1.66
  -1  10  -7    4.51    1.82
   1  10  -7    1.94    1.74
  -1 -10  -7    2.37    1.50
   1 -10  -7    4.12    1.82
   1  10  -7    1.18    1.50
  -1  10   7    6.11    2.26
   1  10   7    4.41    1.95
   1  10  -8    1.30    1.54
   1 -10  -8    2.50    1.58
  -1 -10  -8    1.89    1.59
  -1  10   8   -0.61    1.55
   1  10   8    2.53    1.50
  -1  10  -9  213.91   13.16
   1  10  -9  222.16   13.70
  -1 -10  -9  213.76   13.34
   1  10   9  203.84   12.99
   1 -10  -9  202.99   13.14
  -1  10   9  205.76   12.82
   1  10 -10   69.28    7.13
  -1  10 -10   68.72    6.90
   1  10 -10   67.10    7.10
  -1  10  10   70.19    6.59
  -1 -10 -10   75.49    7.29
   1 -10 -10   65.65    6.90
   1  10  10   68.33    6.69
  -1 -10 -11  279.88   17.06
  -1  10  11  286.87   16.10
   1  10  11  294.69   16.51
   1 -10 -11  320.85   17.71
  -1  10 -11  313.20   17.34
   1  10 -11  277.81   17.08
  -1  10 -12  110.11    9.26
   1  10 -12  106.71    9.25
   1  10 -12   90.94    5.30
   1 -10  12   81.48    7.30
   1 -10 -12  104.76    5.62
  -1  10 -12   97.30    5.44
   1  10 -12   98.32    5.42
  -1  10 -12  103.58    5.61
  -1  10 -12   99.08    5.55
   1 -10 -12   98.47    5.68
  -1 -10 -12   89.95    5.49
  -1  10  12   97.15    7.95
   1  10  12  105.10    8.37
  -1 -10 -12  112.56    9.31
   1 -10 -12  107.42    9.28
   1  10 -12   91.80    5.40
   1  10 -13   64.95    4.15
   1  10 -13   59.95    3.98
  -1  10 -13   59.27    4.06
  -1  10 -13   60.80    4.04
   1  10 -13   60.82    4.02
  -1  10 -13   62.67    7.05
   1  10 -13   68.59    7.58
  -1  10 -13   61.05    4.02
   1  10 -13   63.80    4.09
  -1  10  13   58.66    3.93
   1  10  13   57.89    3.89
  -1 -10 -13   51.94    3.99
   1 -10 -13   61.42    4.24
  -1  10 -13   60.21    4.06
  -1  10 -13   62.10    4.05
  -1  10 -13   56.12    3.97
  -1  10 -13   61.72    3.90
   1  10 -13   61.91    4.04
  -1  10 -13   58.58    3.99
   1 -10 -13   67.94    4.19
   1  10  13   56.72    6.06
   1 -10 -13   68.27    7.47
  -1 -10 -13   63.81    7.13
  -1 -10 -14   32.17    5.39
   1 -10 -14   44.61    6.11
   1  10  14   32.13    4.48
   1  10 -14   33.17    2.69
   1  10 -14   33.10    2.84
   1  10 -14   40.24    3.08
   1  10 -14   36.68    3.06
   1  10 -14   40.23    3.17
   1  10 -14   38.23    5.84
  -1  10 -14   33.71    2.96
  -1  10 -14   38.13    5.63
   1  10  14   39.32    3.06
  -1  10  14   38.39    3.05
   1  10 -14   38.02    2.78
  -1 -10 -14   35.53    3.21
   1  10 -14   35.61    2.90
  -1  10 -14   39.59    3.17
   1  10 -14   34.85    2.86
   1  10 -14   35.73    3.10
  -1  10 -14   39.33    3.22
  -1  10 -14   42.90    3.23
   1  10 -14   43.23    3.02
  -1  10 -14   43.56    3.27
  -1  10 -14   36.77    2.90
   1  10 -14   34.96    3.01
   1 -10 -14   42.64    3.24
  -1  10 -14   38.00    3.16
   1  10 -14   36.97    3.11
  -1  10 -14   36.58    2.84
  -1  10 -14   43.87    3.29
   1  10 -14   43.02    3.24
  -1  10 -15  127.26   11.03
   1  10 -15  121.90   11.16
   1  10 -15  127.75    6.89
  -1  10 -15  129.47    6.89
   1  10 -15  134.22    6.97
   1  10 -15  125.33    6.72
   1 -10 -15  131.80    6.93
  -1  10 -15  127.87    6.61
  -1  10 -15  131.44    6.93
   1  10 -15  132.91    6.97
   1  10 -15  132.24    6.78
   1  10 -15  132.55    6.99
   1  10 -15  135.97    7.03
  -1  10 -15  132.27    6.98
   1  10 -15  123.13    6.63
  -1  10 -15  143.65    7.18
  -1 -10 -15  144.48   11.62
   1 -10 -15  110.58   10.53
   1  10 -15  133.68    6.75
   1  10 -15  119.81    6.37
   1  10  15  132.65    6.77
  -1  10  15  134.62    6.87
   1  10 -15  136.44    6.48
  -1 -10 -15  127.36    7.10
  -1  10 -15  125.15    6.58
   1  10 -15  138.40    6.90
  -1  10 -15  129.01    7.01
  -1  10 -15  116.48    6.45
   1  10 -15  132.81    6.97
  -1  10 -15  135.58    7.03
   1  10 -15  135.71    7.07
   1  10 -16  164.85    8.21
  -1  10 -16  173.82   13.21
   1  10 -16  191.87   13.88
  -1  10 -16  170.42    8.26
  -1  10 -16  170.13    8.30
   1  10 -16  170.54    8.30
   1 -10 -16  175.97    8.33
   1 -10 -16  152.08    7.90
  -1  10 -16  157.33    7.76
  -1 -10 -16  149.58    7.84
   1  10 -16  154.56    7.92
  -1  10 -16  173.14    8.34
   1  10 -16  164.89    8.28
  -1  10 -16  151.89    7.70
  -1  10 -16  163.12    8.29
   1  10 -16  163.14    8.06
   1  10 -16  173.04    8.34
   1 -10 -16  156.83   12.87
  -1 -10 -16  187.76   13.66
   1  10 -16  162.19    7.90
  -1  10 -16  168.76    7.92
   1  10  16  152.06    7.84
  -1  10  16  162.06    8.00
  -1 -10 -16  151.65    8.33
  -1  10 -16  157.18    7.83
   1  10 -16  164.35    8.05
  -1  10 -16  173.87    8.40
  -1  10 -16  158.47    8.27
   1  10 -16  160.35    8.26
   1  10 -16  163.87    8.25
   1  10 -16  167.12    8.13
  -1  10 -16  145.67    7.70
   1  10 -17  116.76    6.40
   1  10 -17  126.40    6.56
  -1  10 -17  117.74    6.45
   1  10 -17  130.39   11.49
  -1  10 -17  117.92    6.41
  -1 -10 -17  111.79    6.24
   1 -10 -17  110.73    6.20
  -1  10 -17  114.50    5.89
  -1 -10 -17   99.31    5.96
   1 -10 -17   99.87    6.00
   1  10 -17  121.23    6.49
   1  10 -17  112.64    6.21
  -1  10 -17   98.75    5.79
   1  10 -17  118.80    6.45
   1  10 -17  106.32    6.07
  -1  10 -17  110.02    6.34
  -1  10 -17  110.19    6.33
  -1 -10 -17  122.75   11.06
   1 -10 -17  109.06   10.57
   1  10 -17  105.51    5.90
  -1  10 -17  116.85    6.01
   1  10 -17  111.39    5.98
   1  10  17  107.62    5.95
  -1  10  17  114.22    6.14
   1 -10 -17  103.62    6.39
   1  10 -17  108.76    6.19
   1  10 -17  112.53    6.28
  -1  10 -17  114.74    6.04
   1  10 -17  117.35    6.20
   1  10 -17  117.20    6.41
  -1  10 -17  102.41    6.22
   1  10 -17  117.58    6.26
   1  10 -17  126.55    6.62
  -1  10 -17  115.44    6.53
  -1  10 -17   94.19    5.77
  -1  10 -18   59.87    4.21
   1  10 -18   62.29    4.27
  -1  10 -18   55.42    4.04
   1  10 -18   50.46    7.06
   1 -10 -18   52.87    3.92
  -1 -10 -18   54.90    3.96
   1 -10 -18   47.64    3.79
  -1  10 -18   58.57    3.67
   1  10 -18   56.62    4.13
   1  10 -18   63.43    4.23
   1  10 -18   53.53    3.89
   1  10 -18   49.04    3.86
  -1  10 -18   53.60    3.77
  -1  10 -18   57.37    4.14
  -1  10 -18   55.75    4.11
   1 -10 -18   52.37    7.26
   1  10 -18   58.29    3.81
  -1  10 -18   56.40    3.74
   1  10 -18   60.31    3.94
  -1  10 -18   51.06    3.72
   1  10  18   54.80    3.73
  -1  10  18   55.08    3.83
   1 -10 -18   57.36    4.32
  -1  10 -18   57.40    4.16
   1  10 -18   59.73    4.24
   1  10 -18   57.24    4.20
  -1  10 -18   59.38    4.26
   1  10 -18   51.97    3.89
  -1  10 -18   54.42    3.80
  -1  10 -18   62.53    3.90
   1  10 -18   50.49    3.71
   1  10 -18   61.65    4.19
   1  10 -18   52.38    3.95
  -1  10 -18   55.76    3.95
   1  10 -18   55.34    3.91
  -1  10 -19   11.94    1.71
   1  10 -19   12.83    1.93
  -1  10 -19   15.70    2.24
   1  10 -19   12.26    1.99
   1  10 -19   14.04    1.95
  -1  10 -19   10.34    1.90
   1  10 -19   12.79    1.70
  -1  10 -19   11.90    1.73
  -1  10 -19   11.94    1.60
   1  10 -19   13.48    1.85
  -1  10 -19   14.71    1.81
   1  10 -19   12.97    1.90
   1  10 -19   11.42    1.69
  -1  10 -19   12.48    1.78
   1  10 -19   12.28    1.87
   1  10 -19   11.08    1.64
  -1  10  19   12.82    1.70
   1 -10 -19   11.43    2.01
  -1  10 -19   12.85    1.92
  -1  10 -19   12.57    1.73
   1  10 -19   14.67    2.02
   1  10 -19   12.87    1.79
  -1  10 -19   11.22    1.93
   1  10 -19    8.70    1.69
   1  10 -19   12.39    2.01
   1 -10 -19   14.32    1.94
   1 -10 -19   12.71    1.82
  -1 -10 -19   10.76    1.71
  -1  10 -19   14.15    2.09
  -1  10 -19   12.16    1.90
   1  10 -19   11.36    1.95
  -1 -10 -20   52.58    3.81
   1 -10 -20   45.88    3.62
   1 -10 -20   53.10    3.94
  -1  10 -20   56.92    4.05
   1  10 -20   55.17    3.97
  -1  10 -20   48.94    3.65
   1  10 -20   53.15    3.83
   1  10 -20   55.51    4.04
  -1  10 -20   52.44    4.00
   1  10 -20   55.43    3.94
  -1 -10 -20   49.75    7.06
   1  10 -20   53.91    3.80
   1  10 -20   48.46    3.46
  -1  10 -20   51.46    3.73
  -1  10 -20   51.13    3.40
  -1  10  20   53.66    3.64
   1  10 -20   60.13    4.17
   1  10 -20   58.94    4.22
   1  10 -20   50.50    3.81
  -1  10 -20   61.70    4.23
  -1  10 -20   61.77    4.36
  -1  10 -20   52.85    3.73
   1 -10 -20   48.09    4.04
  -1  10 -20   55.30    4.03
   1  10 -20   56.89    4.13
  -1  10 -20   54.17    4.07
  -1  10 -20   50.51    3.51
  -1  10 -20   54.39    3.81
  -1  10 -20   47.78    3.50
   1  10 -20   53.47    3.74
   1  10 -20   51.77    3.83
   1  10 -20   56.59    3.88
   1  10 -20   53.04    3.73
  -1 -10 -21   26.13    5.17
   1 -10 -21   28.43    5.38
   1 -10 -21   27.04    2.51
  -1 -10 -21   30.38    2.66
   1 -10 -21   26.24    2.67
  -1  10 -21   22.52    2.37
   1  10 -21   23.15    2.40
   1  10 -21   28.33    2.56
   1  10 -21   27.65    2.62
   1  10 -21   21.21    2.37
   1  10 -21   24.47    2.53
  -1  10 -21   26.69    2.36
  -1  10 -21   26.72    2.34
  -1  10 -21   27.09    2.62
  -1  10 -21   25.38    2.43
  -1  10 -21   28.08    2.85
  -1  10 -21   31.81    2.98
   1  10 -21   25.34    2.68
   1  10 -21   28.84    2.85
   1  10 -21   22.33    2.45
   1 -10 -21   24.51    2.79
  -1 -10 -21   29.46    2.97
  -1  10 -21   26.05    2.68
   1  10 -21   23.37    2.54
  -1  10 -21   21.79    2.54
   1  10 -21   26.11    2.58
   1  10 -21   30.09    2.76
   1  10 -21   32.99    2.89
  -1  10 -21   22.35    2.35
   1  10 -21   23.27    2.40
   1  10 -21   26.58    2.28
  -1  10 -21   29.59    2.63
   1  10 -21   28.96    2.81
  -1  10 -21   27.53    2.78
  -1  10 -21   31.79    2.91
  -1  10 -22  169.76    7.60
   1  10 -22  153.22    7.67
  -1  10 -22  141.86    7.28
  -1  10 -22  152.32    7.55
   1  10 -22  143.63    7.48
  -1  10 -22  145.57    7.63
   1  10 -22  155.79    7.62
  -1  10 -22  149.22    7.28
   1  10 -22  153.07    7.56
   1  10 -22  160.55    7.77
   1  10 -22  144.07    7.65
   1  10 -22  165.30    8.18
  -1  10 -22  151.54    7.57
  -1  10 -22  154.27    8.08
  -1  10 -22  175.18    8.42
   1  10 -22  161.98    8.12
  -1 -10 -22  160.68    8.29
   1 -10 -22  156.01    8.14
   1 -10 -22  149.43    7.44
  -1 -10 -22  146.25    7.43
   1  10 -22  150.16    7.88
   1  10 -22  155.05    7.76
   1  10 -22  156.56    7.86
  -1  10 -22  138.26    7.45
  -1  10 -22  159.70    7.94
   1  10 -22  158.15    7.84
  -1  10 -22  166.10    8.14
  -1  10 -22  170.08    8.18
   1  10 -22  149.30    7.09
  -1  10 -22  159.51    7.72
   1  10 -22  153.56    7.70
  -1  10 -22  149.13    7.93
   1  10 -22  157.10    8.02
  -1  10 -22  158.81    8.00
   1  10 -23   10.37    1.57
   1  10 -23    6.92    1.38
   1  10 -23    8.49    1.42
   1  10 -23   10.30    1.53
  -1  10 -23    7.39    1.26
  -1  10 -23   12.70    1.71
   1  10 -23    9.06    1.45
  -1  10 -23   10.94    1.53
  -1  10 -23   10.75    1.35
  -1  10 -23   10.03    1.42
  -1  10 -23   10.13    1.81
   1  10 -23   11.05    1.81
   1  10 -23    6.70    1.53
  -1  10 -23   11.09    1.54
   1 -10 -23   11.08    1.64
  -1  10 -23    9.35    1.67
   1  10 -23   11.91    1.73
   1 -10 -23   11.89    1.93
  -1 -10 -23   11.10    1.90
   1 -10 -23    9.76    1.38
  -1 -10 -23   11.00    1.43
   1  10 -23   10.90    1.65
   1  10 -23   12.11    1.76
  -1  10 -23    8.80    1.61
  -1  10 -23   14.17    1.91
  -1  10 -23    6.32    1.36
  -1 -10 -23   11.81    1.65
   1  10 -23    9.65    1.66
  -1  10 -23   12.20    1.84
   1  10 -23   12.49    1.73
   1  10 -23   12.01    1.65
  -1  10 -23   10.87    1.75
   1  10 -23   11.84    1.87
  -1  10 -24    0.45    1.01
   1  10 -24    0.99    0.90
   1  10 -24    0.67    1.01
   1 -10 -24    0.38    0.77
   1  10 -24    0.45    0.92
  -1  10 -24   -0.24    0.98
   1 -10 -24    0.69    0.98
  -1 -10 -24    0.24    0.96
   1  10 -24    1.24    0.79
   1  10 -24    0.18    0.78
   1  10 -24    0.17    0.67
  -1  10 -24   -0.55    0.86
  -1  10 -24   -0.65    0.88
   1  10 -24    1.33    0.76
   1  10 -24    0.71    0.67
   1  10 -24    0.57    0.80
  -1  10 -24    0.81    0.85
  -1  10 -24    0.44    0.99
   1  10 -24    1.80    0.96
   1  10 -24    0.40    0.79
  -1  10 -24   -0.22    0.98
   1  10 -24   -0.21    0.95
  -1 -10 -24    0.56    0.71
   1  10 -24    0.19    0.83
  -1  10 -24   -0.21    0.98
   1  10 -24   -0.22    1.03
   1 -10 -25   54.02    3.54
   1  10 -25   41.26    2.80
   1  10 -25   49.28    3.07
  -1  10 -25   47.66    3.07
   1  10 -25   48.21    3.01
  -1  10 -25   43.55    3.19
   1  10 -25   39.32    3.16
  -1 -10 -25   40.33    2.94
  -1  10 -25   42.74    3.10
   1 -10 -25   42.53    3.13
   1  10 -25   44.09    3.16
  -1  10 -25   45.03    3.30
   1  10 -25   44.34    3.06
   1  10 -25   40.47    3.04
   1  10 -25   42.21    3.14
  -1  10 -25   47.21    3.37
  -1  10 -25   41.22    3.33
   1  10 -25   46.15    3.36
   1  10 -25   37.88    3.19
   1  10 -25   40.68    3.05
   1 -10 -25   41.47    2.99
  -1  10 -25   47.02    3.36
  -1  10 -26    6.64    1.12
  -1  10 -26    9.45    1.55
   1  10 -26    7.80    1.34
   1  10 -26    9.25    1.27
  -1  10 -26    5.65    1.13
   1 -10 -26    6.70    1.26
  -1  10 -26    7.61    1.40
  -1 -10 -26    6.16    1.09
   1  10 -26    9.69    1.38
   1 -10 -26    6.91    1.13
  -1  10 -26    8.64    1.47
  -1  10 -26    6.36    1.37
   1  10 -26    5.78    1.34
   1  10  26    6.40    1.17
  -1  10  27   82.18    4.16
   1  10  27   78.59    4.07
  -1  10 -27   79.13    4.27
   1 -10 -27   70.51    3.82
  -1  10 -27   75.04    4.26
   1  10 -27   69.92    3.98
   1 -10 -27   71.17    4.01
  -1  10 -27   72.76    4.13
  -1 -10 -27   68.57    3.76
  -1  10 -27   75.77    3.95
  -1  10  28   34.63    2.32
   1  10  28   35.31    2.31
   1 -10 -28   38.22    2.41
   1 -10 -29   13.03    1.37
  -1 -10 -29   15.25    1.46
   1 -10 -29   12.91    1.12
  -1  10 -29   14.77    1.28
   1 -10 -30    2.00    0.57
   1 -10 -30    1.37    0.52
  -1 -10 -30    0.77    0.51
  -1 -10 -31    0.21    0.28
   1 -10 -31    0.05    0.28
   1 -11   0    0.15    0.52
  -1  11   0    2.76    1.74
  -1 -11   0   -0.42    1.29
   1 -11   0    0.76    0.76
  -1 -11  -1   70.95    5.83
   1  11   1   71.34    7.08
  -1  11   1   72.39    7.13
   1 -11  -1   75.00    5.78
  -1 -11   1   65.52    5.30
   1 -11   1   63.80    3.75
   1 -11  -1   65.85    3.89
  -1  11  -1   74.82    6.18
  -1 -11  -2   79.99    6.46
  -1  11   2   78.67    7.47
   1  11  -2   76.89    7.36
   1 -11  -2   74.48    6.16
   1  11   2   70.88    7.14
   1 -11   2   73.91    4.05
   1 -11  -2   76.16    4.27
  -1  11  -2   73.93    6.33
  -1  11  -3  763.28   34.19
  -1  11   3  786.52   34.32
   1  11   3  802.22   34.62
   1 -11  -3  727.63   32.06
  -1 -11  -3  704.99   32.16
   1  11  -3  763.05   34.21
   1 -11  -3  741.04   28.83
  -1  11  -3  724.42   32.25
   1  11  -3  745.45   33.04
  -1 -11  -4    9.87    2.31
   1 -11  -4    3.20    1.60
   1  11   4    7.73    2.67
   1  11  -4    4.78    1.94
  -1  11   4    4.15    1.87
   1 -11  -4    6.17    1.19
   1  11  -4   10.30    2.55
  -1  11  -4    6.99    1.94
   1  11   5    4.24    2.10
   1  11  -5    4.09    2.11
  -1 -11  -5    4.08    2.02
  -1  11   5    4.86    2.06
   1 -11  -5    4.57    1.85
   1 -11  -5    2.74    0.99
   1  11  -5    4.39    1.95
  -1  11  -5    8.44    2.14
  -1  11   6  148.79   10.65
  -1 -11  -6  124.21    9.56
   1  11  -6  122.77    9.89
   1 -11  -6  151.00   10.16
   1  11   6  147.11   10.67
  -1  11  -6  138.61    9.72
   1  11  -6  134.47   10.00
   1 -11  -7    5.18    2.17
   1  11   7    5.71    2.22
  -1  11   7    4.87    2.16
  -1 -11  -7    4.58    1.95
   1  11  -7    6.74    2.34
   1  11  -7    2.73    1.84
  -1  11  -7    3.72    1.67
  -1  11   8  593.59   27.74
  -1 -11  -8  586.85   27.64
   1  11   8  549.60   27.56
   1 -11  -8  568.37   27.38
   1 -11  -8  584.84   22.91
   1  11  -8  560.54   27.59
  -1  11  -8  521.13   26.66
   1 -11  -9   12.36    3.02
  -1 -11  -9   13.15    3.36
  -1  11   9   20.12    3.65
   1  11   9   15.82    3.37
  -1  11  -9    9.63    2.79
   1  11  -9   15.67    3.50
   1 -11  -9   12.60    1.73
   1 -11 -10   42.29    3.18
   1  11  10   37.06    2.94
  -1  11  10   34.56    2.88
  -1 -11 -10   34.27    2.99
   1 -11 -10   33.44    2.99
  -1  11 -10   34.16    4.96
   1  11 -10   39.86    5.58
  -1  11 -10   36.37    2.95
   1  11 -10   35.95    2.98
  -1  11 -10   40.92    3.11
   1  11 -10   39.52    3.07
   1  11 -10   36.53    2.87
  -1  11 -10   39.57    3.00
  -1  11 -10   38.43    2.98
  -1  11  10   38.62    5.11
   1 -11 -10   39.15    5.40
   1  11  10   33.03    4.95
  -1 -11 -10   45.44    5.92
   1  11  11  686.35   31.42
  -1  11  11  656.54   30.84
  -1 -11 -11  711.71   32.51
   1 -11 -11  677.41   32.29
  -1  11 -11  652.58   26.24
   1  11 -11  650.53   26.33
   1  11  11  658.34   26.27
  -1  11  11  619.75   26.17
  -1 -11 -11  629.70   26.46
   1 -11 -11  669.58   26.64
   1  11 -11  676.77   26.46
  -1  11 -11  693.13   26.53
  -1  11 -11  653.56   26.41
   1  11 -11  700.13   26.57
  -1  11 -11  656.37   26.29
  -1  11 -11  664.64   26.26
   1  11 -11  681.52   26.33
   1  11 -11  659.01   26.24
   1  11 -11  667.05   26.22
  -1  11 -11  658.03   26.18
  -1  11 -11  699.32   32.02
   1  11 -11  695.62   32.52
   1 -11  12  157.74   11.40
  -1  11 -12  183.77    8.62
   1  11 -12  174.87    8.52
  -1  11 -12  175.59    8.46
   1  11 -12  179.51    8.46
  -1  11 -12  192.01    8.82
  -1  11 -12  179.15    8.67
   1  11 -12  177.03    8.68
   1  11 -12  169.00    8.57
   1 -11 -12  180.18   13.19
   1  11  12  191.97   12.52
  -1 -11 -12  187.80   13.34
   1  11 -12  183.75    8.52
  -1  11 -12  174.71    8.61
   1  11 -12  166.90    8.52
  -1  11 -12  175.92    8.55
   1  11  12  166.26    8.42
  -1  11  12  165.17    8.43
  -1 -11 -12  175.66    8.77
   1  11 -12  169.89    8.22
   1 -11 -12  172.67    8.76
  -1  11 -12  182.63    8.56
   1  11 -12  171.73    8.33
   1  11 -12  181.65    8.57
   1  11 -12  175.50    8.49
  -1  11 -12  184.03    8.55
   1  11 -12  172.06   12.90
  -1  11 -12  186.04   13.06
   1  11 -13   53.27    3.69
   1  11 -13   59.45    3.95
   1  11 -13   56.29    3.89
   1  11 -13   43.03    6.56
  -1  11 -13   64.21    7.39
  -1  11 -13   58.90    3.92
   1 -11 -13   65.14    4.17
  -1  11 -13   51.36    3.68
   1  11 -13   56.64    3.88
  -1  11 -13   53.08    3.86
  -1  11 -13   57.69    4.01
  -1  11 -13   59.26    4.01
   1  11 -13   57.40    3.73
  -1 -11 -13   51.56    6.84
   1 -11 -13   54.32    6.94
   1  11  13   52.54    6.09
   1  11 -13   49.14    3.45
   1  11  13   54.86    3.82
  -1  11  13   48.12    3.68
  -1 -11 -13   53.45    4.02
   1 -11 -13   54.09    4.08
   1  11 -13   52.15    3.54
  -1  11 -13   53.01    3.80
  -1  11 -13   50.79    3.87
   1  11 -13   55.61    3.95
   1  11 -13   55.46    3.83
  -1  11 -13   51.07    3.77
   1 -11 -14   24.48    2.59
  -1  11 -14   29.74    2.70
  -1  11 -14   21.86    2.27
   1  11 -14   23.41    2.48
  -1  11 -14   22.71    2.44
   1  11 -14   24.54    2.37
  -1  11 -14   26.42    2.60
   1  11 -14   20.83    2.16
  -1  11 -14   25.04    2.56
  -1 -11 -14   25.93    5.04
   1 -11 -14   34.33    5.69
   1  11 -14   25.79    2.28
   1  11 -14   26.32    2.48
   1  11  14   22.68    2.36
  -1  11  14   24.94    2.49
  -1 -11 -14   21.13    2.53
   1 -11 -14   21.36    2.56
   1  11 -14   23.07    2.18
  -1  11 -14   25.71    2.22
   1  11 -14   24.22    2.38
  -1  11 -14   25.15    2.51
   1  11 -14   26.12    4.94
   1  11 -14   21.13    2.40
   1  11 -14   24.00    2.48
  -1  11 -14   25.61    4.75
  -1  11 -14   27.83    2.70
   1  11 -14   29.74    2.78
  -1  11 -14   24.67    2.50
   1  11 -14   21.22    2.35
   1  11 -15  341.23   14.60
  -1  11 -15  316.63   14.41
  -1  11 -15  324.31   19.99
   1  11 -15  330.71   14.53
   1  11 -15  308.51   20.04
   1 -11 -15  361.42   14.84
   1  11 -15  347.08   14.68
  -1  11 -15  335.56   14.61
  -1  11 -15  339.85   14.29
  -1  11 -15  340.32   14.72
   1  11 -15  359.11   14.42
   1  11 -15  320.05   14.10
  -1  11 -15  346.76   14.75
  -1  11 -15  338.88   14.52
  -1 -11 -15  330.96   20.34
   1 -11 -15  362.00   20.91
   1  11 -15  324.74   13.94
   1  11 -15  324.50   14.27
   1  11  15  325.68   14.35
  -1  11  15  314.22   14.36
  -1  11 -15  323.50   13.83
   1 -11 -15  338.43   14.90
   1  11 -15  315.57   13.88
  -1 -11 -15  326.69   14.84
   1  11 -15  337.12   14.41
  -1  11 -15  341.22   14.29
   1  11 -15  331.11   14.32
   1  11 -15  357.25   14.67
  -1  11 -15  337.64   14.63
   1  11 -15  337.16   14.68
  -1  11 -15  295.15   13.87
  -1  11 -15  350.20   14.81
   1  11 -16  112.69    6.25
   1  11 -16  109.62    6.20
  -1  11 -16  110.06    6.18
  -1  11 -16   88.32    9.42
   1  11 -16   96.69   10.12
   1 -11 -16  109.68    6.20
  -1 -11 -16  116.40    6.32
  -1  11 -16  102.21    5.77
  -1  11 -16   98.56    6.05
   1  11 -16  110.85    6.28
  -1  11 -16  112.23    6.32
   1  11 -16  100.14    5.77
   1  11 -16  115.21    6.09
  -1  11 -16  115.40    6.29
   1 -11 -16  114.22   10.77
  -1 -11 -16  115.65   10.73
  -1  11 -16  101.07    5.81
   1  11 -16  103.71    5.88
   1  11  16  103.89    5.92
  -1  11  16   97.39    5.95
   1  11 -16  106.68    5.60
  -1 -11 -16  106.66    6.41
  -1  11 -16  107.10    5.80
  -1  11 -16  118.99    6.46
   1  11 -16  104.97    5.94
  -1  11 -16  124.82    6.48
   1  11 -16  101.67    6.10
   1  11 -16  111.22    6.29
  -1  11 -16  107.35    5.86
   1  11 -16  110.61    6.07
   1 -11 -17    1.95    1.05
  -1 -11 -17    1.97    1.01
   1 -11 -17    2.34    0.97
  -1  11 -17    3.35    0.95
   1  11 -17    1.06    0.81
   1  11 -17    2.56    1.29
   1  11 -17    1.51    1.12
  -1  11 -17    1.96    1.05
  -1  11 -17    1.04    1.04
   1  11 -17   -0.22    1.03
  -1  11 -17    1.53    0.73
   1 -11 -17    2.03    1.82
  -1 -11 -17    5.05    2.56
   1  11 -17    1.70    0.85
  -1  11 -17    1.43    0.99
   1  11 -17    3.14    1.10
   1  11 -17    2.62    1.15
   1  11 -17    2.94    1.26
  -1  11 -17    2.25    0.95
  -1  11  17    3.61    1.16
  -1 -11 -17    3.24    0.90
   1  11  17    0.86    0.80
  -1 -11 -17    2.00    1.11
   1  11 -17    3.14    1.08
   1  11 -17    1.24    1.04
  -1  11 -17    2.98    1.15
   1  11 -17   -1.02    2.24
   1  11 -17    3.97    1.29
   1  11 -17    0.77    0.89
   1  11 -17   -0.25    1.16
  -1  11 -17    0.76    1.09
  -1  11 -17    2.21    0.88
  -1  11 -17    2.09    0.99
   1 -11 -18   83.64    5.14
  -1 -11 -18   80.74    5.09
   1 -11 -18   77.24    4.83
   1  11 -18   75.03    4.82
   1  11 -18   78.76    5.13
  -1  11 -18   77.44    5.07
  -1  11 -18   85.92    5.34
  -1  11 -18   78.08    4.69
   1  11 -18   78.14    5.12
   1  11 -18   80.85    5.02
   1 -11 -18   89.61    9.44
  -1 -11 -18   85.05    9.36
   1  11 -18   80.23    4.84
  -1  11 -18   79.41    4.79
  -1  11  18   79.13    4.92
   1  11  18   81.14    4.85
   1  11 -18   84.57    5.25
  -1  11 -18   80.18    4.80
   1  11 -18   84.60    5.05
  -1  11 -18   83.91    5.33
   1  11 -18   92.36    5.48
  -1  11 -18   88.89    5.41
  -1 -11 -18   88.35    5.54
   1  11 -18   84.01    5.22
  -1  11 -18   83.36    5.20
  -1  11 -18   85.14    5.30
   1  11 -18   84.42    5.24
   1  11 -18   86.94    9.49
   1  11 -18   82.75    5.15
  -1  11 -18   78.34    4.75
   1  11 -18   81.50    5.08
   1  11 -18   76.37    4.87
   1  11 -18   77.63    4.69
  -1  11 -18   82.14    5.06
  -1 -11 -19   14.65    1.93
   1 -11 -19    9.85    1.70
   1 -11 -19    5.97    1.34
   1 -11 -19    6.21    3.09
   1  11 -19    7.28    1.62
  -1  11 -19   12.33    1.91
   1  11 -19   10.29    1.87
  -1  11 -19   12.96    1.91
   1  11 -19   11.19    1.53
   1  11 -19   10.79    1.75
  -1  11 -19   10.62    1.53
  -1  11 -19   11.34    1.69
   1  11 -19    7.70    1.56
   1  11 -19   12.07    1.74
   1  11  19    9.31    1.45
  -1  11  19    8.68    1.49
   1 -11 -19   12.98    2.15
   1  11 -19    8.16    1.42
  -1  11 -19    7.40    1.36
   1  11 -19   10.24    1.79
   1  11 -19    9.23    1.53
   1  11 -19   14.55    2.08
  -1  11 -19    8.46    1.45
  -1  11 -19    9.99    1.79
  -1  11 -19    7.18    1.61
  -1  11 -19   11.63    1.80
  -1  11 -19    9.41    1.75
   1  11 -19    7.87    1.64
  -1  11 -19    8.03    1.33
   1  11 -19    9.90    1.73
   1  11 -19   12.46    1.89
   1  11 -19    8.01    1.42
   1  11 -20    0.25    1.06
  -1  11 -20   -0.25    1.05
  -1  11 -20    0.50    1.11
   1  11 -20    0.46    0.89
   1  11 -20    1.91    0.93
   1  11 -20    0.57    0.70
  -1  11 -20    0.22    0.88
  -1  11 -20    0.75    0.69
  -1  11 -20    1.18    1.03
   1  11 -20    0.47    1.00
  -1  11  20    1.59    0.85
   1 -11 -20    1.38    1.11
   1  11 -20    0.95    0.72
  -1  11 -20    0.53    0.72
   1  11 -20    0.37    0.77
   1  11 -20    0.75    0.97
   1  11 -20    1.28    0.94
  -1  11 -20    1.49    1.04
   1  11 -20    1.20    1.05
  -1  11 -20    2.33    0.90
  -1  11 -20   -0.24    1.05
   1  11 -20    2.44    1.07
   1  11 -20    0.51    1.05
   1  11 -20    0.50    0.99
   1  11 -20    2.43    0.95
  -1  11 -20    0.39    0.66
  -1  11 -20    0.79    1.13
  -1  11 -20   -0.25    1.06
  -1 -11 -20    0.23    0.91
   1 -11 -20   -0.45    0.83
   1  11 -21    2.90    1.33
  -1  11 -21    0.49    1.07
  -1  11 -21    2.15    1.19
  -1  11 -21    0.42    0.93
   1  11 -21    0.63    0.86
  -1  11 -21    1.22    0.77
   1  11 -21    0.87    0.92
   1  11 -21    1.46    0.80
  -1  11 -21    0.68    0.95
   1  11 -21    2.02    0.85
   1  11 -21    1.34    0.96
  -1  11  21    1.81    0.86
   1 -11 -21    1.07    1.17
  -1 -11 -21    1.06    0.87
   1 -11 -21   -0.21    0.94
   1  11 -21    1.51    1.02
   1  11 -21    2.08    1.11
   1  11 -21    0.24    0.96
  -1  11 -21    2.15    1.17
  -1  11 -21    0.24    1.28
   1  11 -21    1.67    0.87
  -1  11 -21    0.94    0.70
   1  11 -21    1.37    0.68
   1  11 -21    0.93    0.74
  -1  11 -21    0.63    0.60
   1  11 -21    1.71    0.92
   1  11 -21    0.24    1.01
  -1  11 -21    1.98    1.06
  -1  11 -21    0.26    1.26
  -1  11 -21    2.28    0.96
   1  11 -21    0.25    1.28
  -1  11 -22  230.14   10.36
   1  11 -22  231.17   10.42
  -1  11 -22  241.05   10.67
  -1  11 -22  251.53   10.91
   1  11 -22  223.58   10.49
   1  11 -22  231.33   10.33
   1  11 -22  219.86   10.12
  -1  11 -22  221.31   10.00
   1  11 -22  248.79   10.65
  -1  11 -22  236.78   10.33
  -1  11 -22  238.44   11.01
  -1  11 -22  219.72   10.18
  -1  11 -22  239.10   10.88
   1  11 -22  249.53   10.89
   1  11 -22  239.03   10.95
   1  11 -22  237.74   10.55
   1 -11 -22  226.80   10.96
  -1 -11 -22  232.25   11.06
   1 -11 -22  227.62   10.33
  -1 -11 -22  217.10   10.29
   1  11 -22  252.18   10.93
   1  11 -22  236.44   10.55
  -1  11 -22  213.79   10.14
   1  11 -22  231.42   10.46
  -1  11 -22  241.04   10.81
   1  11 -22  235.17   10.64
   1  11 -22  224.70   10.20
   1  11 -22  224.89    9.92
  -1  11 -22  235.67   10.77
  -1  11 -22  233.08   10.82
   1  11 -22  233.84   10.84
  -1  11 -23   17.94    1.86
   1 -11 -23   18.57    1.97
  -1  11 -23   22.01    2.48
  -1  11 -23   18.40    2.28
   1  11 -23   19.92    2.07
   1  11 -23   23.89    2.48
   1  11 -23   20.36    2.29
  -1 -11 -23   16.71    2.27
   1 -11 -23   23.73    2.50
   1 -11 -23   16.20    1.84
  -1 -11 -23   21.45    2.02
   1  11 -23   22.54    2.17
   1  11 -23   19.39    2.25
   1  11 -23   20.97    2.19
  -1  11 -23   22.64    2.39
  -1  11 -23   21.62    2.30
  -1 -11 -23   19.14    2.02
  -1  11 -23   18.06    2.18
  -1  11 -23   22.75    2.34
   1  11 -23   19.73    2.26
   1  11 -23   21.02    2.04
  -1  11 -23   21.94    2.03
  -1  11 -23   24.35    2.39
  -1  11 -23   20.09    2.15
  -1  11 -23   20.16    2.08
   1  11 -23   22.86    2.16
   1  11 -23   21.39    2.09
   1  11 -23   22.38    2.20
   1  11 -23   24.11    2.30
  -1 -11 -24   59.83    4.03
   1 -11 -24   54.22    3.86
  -1  11 -24   52.18    3.33
   1  11 -24   61.07    3.67
   1  11 -24   48.34    3.25
   1  11 -24   61.06    3.62
   1  11 -24   58.76    3.55
  -1  11 -24   55.04    3.56
   1  11 -24   57.11    3.46
   1  11 -24   59.68    3.84
   1  11 -24   51.77    3.44
  -1  11 -24   56.31    3.81
  -1 -11 -24   47.78    3.29
   1  11 -24   56.06    3.61
  -1  11 -24   58.54    3.75
  -1  11 -24   50.34    3.61
   1  11 -24   63.26    3.95
  -1  11 -24   61.15    3.91
   1  11 -24   58.41    3.81
   1 -11 -24   48.40    3.35
  -1  11 -24   55.50    3.82
   1  11 -24   55.81    3.54
   1 -11 -25   15.90    1.58
   1  11 -25   12.38    1.50
   1 -11 -25   16.42    1.91
   1  11  25   18.24    1.94
  -1  11 -25   15.77    1.82
   1  11 -25   14.68    1.83
   1  11 -25   12.60    1.69
   1  11 -25   14.98    1.58
  -1  11 -25   13.81    1.61
   1  11 -25   14.92    1.59
  -1  11 -25   16.84    1.92
   1 -11 -25   13.42    1.62
  -1  11 -25   15.59    1.73
   1  11 -25   16.49    1.73
   1  11 -25   15.90    1.84
  -1  11 -26   11.64    1.33
   1  11  26    9.92    1.38
  -1  11 -26   11.24    1.41
  -1  11 -26   10.24    1.49
   1  11 -26   12.23    1.50
   1  11 -26   10.35    1.28
   1 -11 -26   10.18    1.36
  -1  11  27   83.98    4.41
   1  11  27   95.54    4.53
  -1  11 -27   92.84    4.60
  -1  11 -27   98.03    4.46
   1 -11 -27   77.46    4.19
  -1  11  28  115.40    4.74
  -1 -11 -28  116.87    5.03
  -1 -11 -29  224.03    9.07
   1 -11 -29  224.97    9.17
   1 -11 -30    9.94    0.90
   1 -11 -30   11.58    0.91
  -1  12   0    1.06    1.06
  -1  12   0    0.78    1.98
  -1 -12   0    1.36    1.00
   1 -12   0    0.17    0.64
  -1  12  -1    1.08    1.08
  -1 -12  -1    1.48    1.17
   1  12   1    0.79    1.40
  -1  12   1    2.35    1.85
   1 -12  -1    1.38    1.16
   1 -12  -1    1.76    0.83
   1 -12   1    1.62    0.79
  -1 -12   1   -0.16    0.68
  -1  12  -2   44.96    5.00
   1  12  -2   37.66    4.93
   1  12   2   37.83    5.49
   1  12  -2   34.24    5.19
   1 -12  -2   40.16    4.53
  -1 -12  -2   37.66    4.55
  -1  12   2   43.04    5.76
   1 -12  -2   36.95    2.83
   1 -12   2   37.80    2.69
  -1 -12   2   34.31    2.56
   1  12  -3   86.86    7.68
  -1  12  -3   64.73    6.51
   1 -12  -3   81.01    6.90
   1  12   3   83.83    8.27
  -1 -12  -3   77.09    6.88
   1  12  -3   81.46    8.01
   1 -12  -3   85.90    4.79
  -1  12  -4   32.65    4.26
   1  12  -4   26.86    4.19
  -1 -12  -4   28.95    4.29
   1 -12  -4   27.46    4.03
   1  12  -4   26.29    4.59
   1  12   4   23.02    4.32
  -1  12   4   33.69    5.05
   1 -12  -4   26.92    2.46
   1  12  -5  135.83    9.81
  -1  12  -5  108.79    8.62
  -1  12   5  110.53    9.57
   1 -12  -5  100.50    8.45
   1  12   5  117.15    9.89
  -1 -12  -5  104.36    8.62
   1  12  -5  121.61    9.94
   1 -12  -5  106.95    5.92
  -1  12  -6  406.54   21.70
   1  12  -6  463.38   22.97
   1 -12  -6  430.81   18.05
   1 -12  -6  446.25   22.31
  -1 -12  -6  461.85   22.75
   1  12  -6  423.04   22.85
  -1  12   6  428.69   23.10
   1  12   6  456.54   23.67
  -1 -12  -7    7.15    2.40
   1 -12  -7    4.93    2.00
   1  12   7    8.82    2.79
  -1  12   7    7.83    2.89
  -1  12   7    6.39    1.23
   1  12   7    5.34    1.20
   1 -12  -7    7.23    1.35
   1  12  -7    8.12    1.40
  -1  12  -7    7.51    1.32
  -1  12  -7    5.94    1.24
  -1  12  -7    6.57    1.26
   1 -12  -7    7.16    1.38
  -1  12  -7    8.07    2.49
   1  12  -7    7.45    2.50
   1  12  -8   33.27    5.00
  -1  12  -8   33.15    4.80
   1  12   8   35.58    2.94
  -1  12   8   33.06    2.84
   1 -12  -8   29.13    2.81
  -1 -12  -8   33.46    2.87
   1  12  -8   38.27    3.02
  -1  12  -8   33.90    2.88
   1  12  -8   34.70    2.92
  -1  12  -8   27.81    2.68
   1  12  -8   33.23    2.75
  -1  12  -8   35.40    2.91
  -1  12  -8   38.09    2.94
  -1  12   8   38.22    5.36
   1 -12  -8   34.97    5.17
   1  12   8   50.52    6.17
  -1 -12  -8   28.63    4.68
   1 -12  -8   42.51    3.20
  -1  12  -9   85.12    4.88
   1  12  -9   92.48    8.63
   1  12  -9   78.62    4.82
  -1  12  -9   83.42    8.07
   1  12   9   85.78    5.09
  -1  12   9   86.82    5.14
   1 -12  -9   87.80    5.26
  -1 -12  -9   82.95    5.14
  -1  12  -9   91.57    5.19
   1  12  -9   85.35    5.14
  -1  12  -9   85.09    5.10
   1  12  -9   91.33    5.25
  -1  12  -9   78.31    4.98
  -1  12  -9   86.09    5.08
   1  12  -9   91.79    5.09
  -1 -12  -9   95.78    8.74
   1 -12  -9   87.13    8.42
   1  12   9   84.04    8.44
  -1  12   9   89.14    8.36
   1 -12  -9   98.11    5.43
   1  12 -10  398.86   22.05
   1  12 -10  411.18   16.47
   1  12 -10  374.59   16.20
  -1  12 -10  399.49   21.54
  -1  12 -10  390.11   16.37
   1  12  10  402.50   16.67
  -1  12  10  403.81   16.69
   1 -12 -10  373.71   16.73
  -1 -12 -10  376.85   16.71
   1  12 -10  380.44   16.63
  -1  12 -10  372.01   16.57
  -1  12 -10  400.01   16.73
   1  12 -10  386.70   16.68
  -1  12 -10  410.73   16.65
  -1  12 -10  396.88   16.63
   1  12 -10  399.78   16.56
  -1 -12 -10  401.93   21.95
   1 -12 -10  426.41   22.37
  -1  12  10  405.05   21.62
   1  12  10  406.62   21.81
   1 -12 -10  415.67   16.90
  -1  12 -11  210.69   14.42
   1  12 -11  214.25   14.95
  -1  12 -11  208.16    9.96
   1  12 -11  206.04    9.83
   1  12 -11  206.65   10.00
   1  12  11  215.69   10.16
  -1  12  11  208.13   10.13
   1 -12 -11  221.93   10.48
  -1 -12 -11  207.96   10.34
   1  12 -11  232.81   10.47
  -1  12 -11  225.35   10.35
  -1  12 -11  232.29   10.44
   1  12 -11  213.40   10.28
   1  12 -11  215.84   10.13
  -1  12 -11  225.23   10.25
  -1  12 -11  227.46   10.27
  -1 -12 -11  201.39   14.57
   1 -12 -11  241.30   15.60
   1  12  11  230.67   14.77
   1 -12 -11  237.13   10.56
   1  12 -12   68.43    4.55
   1  12 -12   75.93    8.35
  -1  12 -12   84.04    4.79
   1  12 -12   75.65    4.71
  -1  12 -12   64.81    7.47
   1  12 -12   68.51    4.41
   1  12  12   71.73    4.64
  -1  12  12   62.12    4.47
   1  12 -12   76.76    4.55
  -1 -12 -12   74.79    4.93
   1 -12 -12   78.83    5.01
   1  12  12   80.41    8.02
  -1 -12 -12   77.84    8.40
   1 -12 -12   74.00    8.26
  -1  12 -12   75.49    4.82
   1  12 -12   74.04    4.80
  -1  12 -12   73.59    4.77
   1  12 -12   90.75    5.10
  -1  12 -12   83.19    4.88
  -1  12 -12   67.61    4.54
   1  12 -12   71.28    4.62
   1  12 -12   64.52    4.54
  -1  12 -13    2.23    0.98
  -1  12 -13    3.81    1.32
   1  12 -13    4.92    1.30
   1  12 -13    6.19    1.42
  -1  12 -13    1.98    1.07
  -1  12 -13    2.23    1.26
   1  12 -13    1.74    1.12
   1 -12 -13    2.82    2.06
  -1 -12 -13    5.64    2.52
   1  12  13    0.75    1.51
   1  12 -13    2.46    1.08
   1  12 -13    4.66    1.05
   1  12 -13    4.58    1.35
  -1  12  13    5.43    1.31
   1  12  13    2.54    1.06
   1 -12 -13    4.57    1.48
  -1 -12 -13    3.21    1.25
   1  12 -13    5.15    1.23
  -1  12 -13    6.12    2.48
  -1  12 -13    3.59    1.19
   1  12 -13    3.28    1.17
   1  12 -13    2.81    1.87
   1  12 -13    2.91    1.19
   1  12 -13    2.47    0.93
  -1  12 -13    2.33    1.07
  -1 -12 -14    0.51    1.10
   1 -12 -14    0.77    1.02
  -1  12 -14    2.45    1.09
  -1  12 -14    1.49    0.83
   1  12 -14    0.72    0.83
  -1  12 -14    1.33    0.91
  -1  12 -14    3.55    1.30
   1  12 -14    2.02    1.10
  -1  12 -14    1.01    0.96
   1 -12 -14    0.97    1.50
  -1 -12 -14    0.97    1.74
   1  12 -14    1.35    1.01
   1  12 -14    0.19    0.57
   1  12 -14    0.25    1.10
  -1  12  14    1.43    1.00
   1  12  14    1.16    1.00
  -1 -12 -14    0.83    1.13
   1 -12 -14    0.28    1.04
   1  12 -14    0.59    0.76
   1  12 -14    0.23    1.11
   1  12 -14    0.72    0.89
  -1  12 -14    0.93    1.12
  -1  12 -14    2.72    1.99
   1  12 -14   -0.21    0.75
   1  12 -14    1.93    1.93
  -1  12 -14    2.16    1.13
   1  12 -15  159.76    7.93
   1  12 -15  158.93    7.91
  -1  12 -15  131.50   11.74
  -1  12 -15  164.99    7.96
   1  12 -15  144.60   12.38
   1 -12 -15  168.37    8.14
  -1 -12 -15  146.33    7.89
   1  12 -15  138.07    7.69
  -1  12 -15  149.56    7.57
  -1  12 -15  160.09    8.02
   1  12 -15  148.50    7.35
  -1  12 -15  157.57    8.02
  -1  12 -15  145.04    7.85
  -1 -12 -15  164.53   13.13
   1 -12 -15  139.74   12.39
   1  12 -15  144.58    7.59
   1  12 -15  144.08    7.22
  -1  12 -15  154.40    7.66
   1  12  15  143.62    7.61
  -1  12  15  141.45    7.66
  -1 -12 -15  147.05    8.07
   1 -12 -15  156.78    8.21
  -1  12 -15  149.79    7.23
   1  12 -15  147.83    7.31
   1  12 -15  149.62    7.52
  -1  12 -15  146.87    7.79
   1  12 -15  156.36    7.75
   1  12 -15  136.32    7.69
  -1  12 -15  150.08    7.51
   1 -12 -16    1.02    1.02
  -1 -12 -16    2.05    1.17
  -1  12 -16    1.78    1.04
   1 -12 -16    1.02    1.82
  -1 -12 -16    4.07    2.23
   1  12 -16    1.11    0.92
  -1  12 -16    1.08    0.95
   1  12 -16    1.82    1.00
  -1  12 -16    2.51    1.04
  -1  12  16    2.36    1.10
   1  12  16    3.42    1.14
  -1 -12 -16    0.29    1.09
  -1  12 -16    3.58    0.97
   1 -12 -16    0.57    1.02
   1  12 -16    2.19    0.83
   1  12 -16    1.74    1.05
  -1  12 -16    0.95    1.20
  -1  12 -16    1.95    1.20
   1  12 -16    1.46    1.04
   1  12 -16    1.30    0.82
   1  12 -16    1.01    1.56
  -1  12 -16    2.33    1.14
   1  12 -16    1.96    0.86
  -1  12 -16    4.70    1.36
  -1  12 -16    2.75    1.12
  -1  12 -16    2.84    1.02
   1 -12 -17   95.66    5.58
  -1 -12 -17   88.67    5.44
   1  12 -17   80.13    4.88
  -1  12 -17   90.81    5.55
  -1  12 -17   91.14    5.49
   1  12 -17   94.96    5.53
   1  12 -17   87.63    9.42
   1  12 -17   85.31    5.36
   1 -12 -17   65.98    8.63
  -1 -12 -17   74.10    8.81
  -1  12 -17   79.54    4.97
   1  12 -17   92.11    5.26
   1  12  17   91.52    5.25
  -1  12  17   82.23    5.19
  -1 -12 -17   80.54    4.86
   1  12 -17   83.98    4.73
  -1 -12 -17   89.95    5.76
   1  12 -17   95.97    5.35
   1  12 -17   92.05    5.45
  -1  12 -17   88.55    5.07
  -1  12 -17   90.93    5.44
  -1  12 -17   79.32    4.79
   1  12 -17   88.04    5.17
  -1 -12 -18    2.72    1.21
   1 -12 -18    1.23    1.06
  -1  12 -18    3.90    1.36
   1  12 -18    1.76    1.03
   1  12 -18    2.18    0.85
  -1  12 -18    0.74    1.06
   1  12 -18    4.08    2.23
   1  12 -18    2.46    1.21
   1  12 -18    2.50    1.21
  -1 -12 -18    5.16    2.44
   1 -12 -18    6.21    3.07
  -1  12 -18    3.52    1.25
   1  12 -18    4.30    1.16
  -1  12 -18    3.36    0.99
   1  12  18    0.85    0.79
  -1  12  18    3.13    1.12
  -1 -12 -18    2.01    1.26
  -1  12 -18    2.33    1.09
   1  12 -18    3.69    1.30
   1  12 -18    3.58    1.25
  -1  12 -18    1.99    0.88
   1  12 -18    3.98    1.25
   1  12 -18    3.58    1.10
  -1  12 -18    1.42    0.84
  -1  12 -19    1.91    0.90
   1  12 -19    0.60    0.69
   1  12 -19    0.42    0.68
  -1  12 -19   -0.50    1.04
  -1  12 -19    0.73    0.65
   1  12  19    1.79    0.81
  -1  12  19    0.21    0.93
  -1 -12 -19    0.85    1.04
   1  12 -19    0.59    0.76
  -1  12 -19   -0.26    1.02
   1  12 -19    0.49    0.98
   1  12 -19    1.00    1.00
  -1  12 -19   -0.49    1.29
  -1  12 -19    0.74    1.05
   1  12 -19   -0.24    1.25
   1  12 -19    0.74    1.08
   1 -12 -19   -0.24    1.01
  -1 -12 -19    0.24    1.09
   1  12 -19    0.47    1.06
  -1  12 -19   -0.19    0.74
   1  12 -19    1.07    0.91
   1  12 -19   -0.24    1.19
  -1  12 -19   -0.24    1.06
  -1  12 -19    1.81    0.99
   1  12 -20    0.18    0.87
  -1  12 -20    0.53    0.70
   1  12 -20    1.01    0.83
  -1  12 -20    1.05    0.73
  -1  12 -20    0.24    1.15
   1  12  20    0.54    0.72
  -1  12  20    0.78    0.78
  -1  12 -20    0.22    0.84
   1  12 -20    0.41    0.92
  -1  12 -20    0.53    0.71
   1  12 -20    0.22    0.91
  -1  12 -20    0.70    0.99
   1  12 -20    1.38    1.05
   1  12 -20    0.19    0.72
  -1  12 -20    0.48    1.08
   1  12 -20    0.97    0.92
   1  12 -20    1.18    1.05
   1  12 -20    0.24    1.05
   1  12 -20    0.24    1.10
  -1  12 -20   -0.24    1.17
  -1  12 -20    0.48    0.98
  -1 -12 -20    0.90    1.03
   1 -12 -20    0.89    0.89
  -1  12 -21   98.15    5.72
   1  12 -21   97.46    5.34
  -1  12 -21   88.61    4.98
  -1  12  21   96.31    5.17
   1  12 -21   97.22    5.29
   1  12 -21   93.16    5.50
   1  12 -21   97.29    5.49
   1  12 -21   97.88    5.43
  -1  12 -21   95.66    5.51
  -1  12 -21   97.84    5.41
  -1  12 -21   90.52    5.00
   1 -12 -21   98.61    5.92
  -1  12 -21   99.82    5.05
   1  12 -21   98.19    5.13
   1  12 -21  101.84    5.68
  -1  12 -21  105.30    5.78
   1  12 -21  100.47    5.70
   1  12 -21   89.32    5.14
  -1  12 -21   98.68    5.67
  -1  12 -21  103.85    5.76
   1  12 -21   95.06    5.61
   1 -12 -21  103.45    5.56
  -1 -12 -21   94.65    5.44
   1  12 -22    1.75    1.06
  -1  12 -22    2.38    0.90
   1  12 -22    0.93    0.88
  -1  12 -22    2.64    1.07
   1  12 -22    2.00    0.98
   1  12 -22    2.90    0.97
  -1  12 -22    2.21    0.89
   1 -12 -22    1.92    1.08
   1  12 -22    3.02    1.01
   1 -12 -22    1.52    0.76
   1  12 -22    2.06    0.96
   1  12 -22    2.58    1.00
   1  12 -22    1.17    0.69
  -1  12 -22    2.14    1.07
  -1  12 -22    1.09    1.05
   1  12 -22    0.22    1.18
  -1  12 -22    2.58    1.22
   1 -12 -22    1.11    0.88
  -1 -12 -22    2.63    0.95
   1  12 -23   38.49    2.73
  -1  12 -23   40.43    2.88
   1  12 -23   43.63    3.04
  -1  12 -23   44.60    2.84
   1  12 -23   39.06    2.95
  -1  12 -23   46.04    3.16
   1  12 -23   38.88    2.83
   1 -12 -23   46.12    3.42
   1  12 -23   34.46    2.71
   1  12 -23   39.85    3.03
  -1  12 -23   44.11    3.21
   1  12 -23   40.76    3.13
  -1 -12 -23   39.87    2.88
   1 -12 -23   41.37    2.90
  -1  12 -23   42.09    3.21
  -1  12 -23   41.86    3.17
   1  12 -23   44.02    3.27
  -1 -12 -24    1.85    1.04
   1 -12 -24    2.17    1.08
  -1  12 -24    1.93    0.87
  -1  12 -24    2.23    0.82
   1  12 -24    2.82    0.84
   1  12 -24    2.83    0.94
   1  12 -24    2.89    0.91
  -1  12 -24    2.43    0.97
   1  12 -24    0.71    0.82
   1  12 -24    2.95    0.93
   1 -12 -24    2.35    0.82
   1  12  24    2.28    1.02
  -1  12 -24    2.33    1.04
  -1  12 -24   -0.18    1.17
   1  12 -24    1.28    0.97
   1 -12 -25   76.92    4.30
   1  12 -25   74.14    3.86
   1  12 -25   75.22    3.94
  -1  12 -25   67.55    3.86
  -1  12 -25   74.09    4.14
  -1  12 -25   76.91    4.25
   1  12  25   78.18    4.26
   1 -12 -25   61.80    3.69
  -1  12 -25   75.85    4.21
   1  12 -25   67.91    3.89
  -1  12 -25   74.76    4.09
  -1  12 -26   16.75    1.47
  -1  12 -26   18.07    1.74
  -1  12 -26   17.14    1.59
   1 -12 -26   15.04    1.32
  -1  12 -26   16.30    1.69
  -1  12  26   20.03    1.78
   1  12  26   19.85    1.79
  -1  12 -27    2.39    0.62
  -1 -12 -27    2.50    0.78
   1  12  27    4.01    0.77
  -1  12  27    2.17    0.71
   1 -12 -28    3.80    0.75
  -1 -12 -28    3.82    0.68
  -1  12  28    4.77    0.69
   1  12  28    4.29    0.63
   1 -12 -29   18.90    1.24
  -1 -12 -29   19.30    1.34
  -1  13   0    0.38    0.68
   1  13   0    1.37    0.80
  -1  13   0    0.58    1.26
   1 -13   0    0.93    0.78
  -1 -13   0    1.09    0.75
   1  13   1  322.03   13.47
   1  13  -1  311.40   13.35
  -1  13   1  314.20   13.38
  -1  13   1  318.83   19.18
   1  13   1  344.40   19.55
   1 -13  -1  310.03   13.38
  -1 -13  -1  303.87   13.30
   1 -13   1  307.37   13.16
  -1 -13   1  301.42   13.12
  -1  13  -1  331.21   17.11
   1  13  -1  310.83   17.50
  -1  13   1  321.09   16.73
   1  13  -2   11.89    2.92
  -1  13  -2   16.32    3.20
  -1  13   2   17.36    1.91
   1  13   2   17.62    3.98
  -1  13   2   17.51    3.88
   1  13  -2   14.80    3.61
  -1 -13  -2   16.00    2.95
  -1  13  -2   18.56    2.09
  -1 -13  -2   15.09    1.82
  -1 -13   2   16.89    1.76
   1 -13  -2   15.30    1.86
   1 -13   2   14.63    1.66
   1  13  -2   17.34    1.87
   1  13   2   15.43    1.88
  -1  13   3  507.55   21.09
   1  13  -3  520.02   20.93
   1  13   3  508.39   21.12
   1  13  -3  555.58   27.65
  -1  13   3  538.10   27.50
   1 -13  -3  489.53   24.47
  -1 -13  -3  514.81   24.93
   1  13   3  545.04   27.72
   1  13  -3  505.14   21.03
  -1  13  -3  526.75   21.30
  -1  13  -3  532.15   20.98
   1 -13  -3  543.38   21.28
   1  13  -3  560.50   26.37
  -1  13  -3  538.58   25.31
   1 -13  -4    3.76    1.70
  -1 -13  -4    7.17    2.12
   1  13  -4   14.66    3.54
   1  13   4   12.39    3.37
  -1  13   4    4.37    2.36
   1  13  -4    3.66    1.75
  -1  13  -4    8.99    2.38
   1  13  -4    7.46    1.24
  -1  13   4    6.92    1.35
   1 -13  -4    7.44    1.42
  -1  13  -4    8.98    1.44
   1  13  -4    7.77    1.42
  -1  13  -4    5.36    1.16
  -1  13  -4    7.78    1.49
   1  13  -4    7.21    1.27
   1 -13  -4    9.06    1.58
  -1  13  -5   41.31    5.21
   1  13  -5   48.19    5.94
   1  13  -5   43.09    3.09
   1  13  -5   40.16    3.14
   1 -13  -5   36.30    3.17
  -1 -13  -5   43.07    3.29
  -1  13  -5   44.00    3.29
   1  13  -5   53.39    3.57
  -1  13  -5   47.64    3.34
  -1  13  -5   49.55    3.52
   1  13  -5   50.75    3.33
   1  13   5   46.98    6.49
   1 -13  -5   42.17    5.33
  -1  13   5   46.26    6.30
  -1 -13  -5   39.38    5.20
   1  13  -5   47.97    6.34
   1 -13  -5   46.99    3.50
  -1 -13  -6    2.92    2.16
  -1  13   6    1.74    1.91
   1 -13  -6    2.13    1.43
   1  13   6    3.55    2.10
   1  13  -6    2.33    1.84
  -1  13  -6    2.07    1.39
   1  13  -6    1.75    0.76
   1  13   6    2.43    0.95
   1 -13  -6    3.87    1.14
  -1 -13  -6    3.47    1.03
   1  13  -6    2.83    1.00
  -1  13  -6    2.74    0.98
  -1  13  -6    3.65    1.12
   1  13  -6    5.20    1.16
  -1  13  -6    3.24    1.01
   1  13  -6    2.06    0.93
   1 -13  -6    2.76    1.09
  -1  13   7  229.59   15.01
   1  13   7  222.23   15.04
  -1 -13  -7  200.54   13.81
   1 -13  -7  212.19   13.99
  -1  13  -7  201.69   13.44
   1  13  -7  224.73   14.49
   1  13  -7  203.43    9.42
   1  13   7  219.35    9.95
   1  13  -7  203.76    9.32
  -1  13   7  214.52    9.94
  -1 -13  -7  205.43    9.84
   1 -13  -7  191.75    9.79
  -1  13  -7  215.38    9.89
   1  13  -7  210.40    9.86
  -1  13  -7  211.63    9.76
   1  13  -7  209.81    9.64
   1  13  -7  204.19    9.72
   1 -13  -7  218.83   10.06
   1 -13  -8  113.49   10.02
   1  13   8  141.12   11.41
  -1 -13  -8  134.63   10.77
   1  13  -8  125.21    6.45
   1  13  -8  126.52   10.59
  -1  13  -8  126.06   10.16
   1  13   8  121.49    6.75
  -1  13   8  131.84    6.88
   1 -13  -8  117.63    6.81
  -1 -13  -8  123.38    6.82
   1  13  -8  128.53    6.84
  -1  13  -8  131.47    6.90
  -1  13  -8  131.87    6.87
  -1  13  -8  137.88    6.85
  -1  13  -8  121.67    6.79
   1  13  -8  133.43    6.74
   1  13  -8  124.27    6.74
   1 -13  -8  138.58    7.10
  -1 -13  -9   81.86    8.44
   1 -13  -9   87.45    8.60
   1  13   9   90.20    8.99
  -1  13  -9   81.87    4.81
  -1  13  -9   72.26    7.67
   1  13  -9   75.12    4.66
   1  13  -9   92.21    8.86
   1  13   9   81.14    5.11
  -1  13   9   80.04    5.09
   1 -13  -9   86.31    5.31
  -1 -13  -9   79.47    5.15
  -1  13  -9   87.94    5.19
  -1  13  -9   82.88    5.12
   1  13  -9   95.97    5.40
  -1  13  -9   88.98    5.15
  -1  13  -9   92.82    5.33
   1  13  -9   79.81    4.94
   1  13  -9   90.41    5.24
   1 -13  -9   79.56    5.20
  -1 -13 -10  112.61   10.31
   1 -13 -10  129.71   10.82
   1  13  10  124.65   10.69
  -1  13 -10  115.68    6.29
  -1  13 -10  112.17    9.98
   1  13 -10  110.83    6.21
   1  13 -10  121.06    6.26
   1  13 -10  120.72   10.56
   1  13  10  120.69    6.61
  -1  13  10  124.27    6.67
  -1 -13 -10  109.69    6.57
   1 -13 -10  129.57    6.92
  -1  13 -10  130.61    6.80
  -1  13 -10  125.94    6.70
   1  13 -10  120.72    6.65
   1  13 -10  119.59    6.47
  -1  13 -10  113.45    6.45
  -1  13 -10  120.40    6.61
   1  13 -10  123.15    6.62
   1 -13 -10  132.64    6.98
  -1 -13 -11  215.86   15.57
   1  13  11  235.57   15.68
   1 -13 -11  220.43   15.73
  -1  13 -11  231.88   10.72
   1  13 -11  223.76   10.66
   1  13 -11  229.73   10.56
   1  13 -11  227.04   15.85
  -1  13 -11  221.45   15.38
   1  13  11  233.61   10.99
  -1  13  11  245.15   11.13
  -1 -13 -11  222.89   11.08
   1  13 -11  236.18   10.78
   1 -13 -11  233.94   11.22
   1  13 -11  258.73   11.31
  -1  13 -11  224.61   10.98
   1  13 -11  247.39   11.22
  -1  13 -11  240.32   11.14
   1  13 -11  240.65   10.95
  -1  13 -11  239.19   11.03
  -1  13 -11  238.74   11.00
   1 -13 -11  247.28   11.31
  -1 -13 -11  262.26   11.45
   1 -13  11  224.04   15.03
   1  13 -11  237.48   11.04
   1  13  12    9.12    2.99
   1 -13 -12   13.16    3.78
  -1 -13 -12    7.57    2.95
   1  13 -12    9.05    1.41
   1  13 -12   13.55    1.96
   1  13  12   10.19    1.73
  -1  13  12   10.60    1.75
  -1 -13 -12    8.59    1.69
   1 -13 -12   11.44    1.89
  -1  13 -12   13.33    2.01
   1  13 -12   10.93    1.94
   1  13 -12   11.14    1.82
  -1  13 -12   10.32    1.78
   1  13 -12    9.97    1.60
   1  13 -12   12.95    1.87
  -1  13 -12   10.88    1.81
  -1  13 -12   11.13    1.75
   1  13 -12   12.48    1.65
   1  13 -12    8.26    1.61
   1  13 -12    9.53    1.65
  -1  13 -12   10.36    3.20
   1  13 -12    6.54    2.79
  -1  13 -12    8.76    1.61
  -1 -13 -12   11.02    1.90
   1 -13 -12   10.50    1.97
   1  13 -13    8.46    1.62
   1  13 -13    7.60    1.36
   1  13 -13    8.51    1.71
   1  13  13    7.54    1.51
  -1  13  13    9.42    1.72
   1 -13 -13   10.29    1.83
  -1 -13 -13    4.95    1.48
   1  13 -13    7.52    1.41
  -1 -13 -13    8.77    3.15
   1  13  13    8.80    2.78
   1 -13 -13   10.67    3.14
  -1  13 -13    6.66    1.56
   1  13 -13    7.99    1.68
   1  13 -13    8.73    1.71
  -1  13 -13    7.69    1.59
   1  13 -13   10.60    1.59
  -1  13 -13   10.41    1.64
   1  13 -13    1.92    1.93
  -1  13 -13    6.40    1.59
   1  13 -13    7.64    1.53
  -1  13 -13    8.87    2.98
   1  13 -13    6.32    1.55
  -1  13 -13    7.04    1.39
   1  13 -13    7.48    1.64
  -1  13 -13    5.92    1.44
  -1  13 -13    7.04    1.49
  -1  13 -14  141.06    7.45
   1  13 -14  145.62    7.45
  -1  13 -14  138.79    7.47
   1  13 -14  150.59    7.66
  -1  13 -14  134.74    7.42
   1  13 -14  147.76    7.62
   1 -13 -14  176.86   13.33
  -1 -13 -14  135.57   11.99
   1  13 -14  127.98    6.73
   1  13 -14  131.69    7.17
   1  13  14  133.70    7.25
  -1  13  14  136.60    7.32
   1  13 -14  131.24    7.30
   1  13 -14  139.04    6.99
  -1  13 -14  141.89    6.96
  -1 -13 -14  128.95    7.45
   1 -13 -14  134.91    7.56
   1  13 -14  144.54   12.23
  -1  13 -14  139.68    7.25
   1  13 -14  149.23    7.50
   1  13 -14  129.72    7.11
  -1  13 -14  140.69   11.71
  -1  13 -14  131.11    7.28
   1  13 -14  129.93    6.91
  -1 -13 -15  899.14   34.64
   1 -13 -15  882.14   34.62
  -1  13 -15  882.07   34.51
   1  13 -15  823.19   34.39
   1  13 -15  892.48   34.59
  -1  13 -15  887.14   34.61
  -1  13 -15  915.37   34.65
  -1 -13 -15  870.98   41.83
   1 -13 -15  945.21   42.48
  -1  13 -15  872.23   34.18
   1  13 -15  849.93   33.59
   1  13 -15  873.15   34.26
  -1  13  15  870.21   34.37
   1  13  15  841.06   34.22
  -1  13 -15  925.02   34.43
   1  13 -15  887.64   34.32
  -1  13 -15  816.95   40.58
   1  13 -15  806.12   40.97
   1  13 -15  892.32   34.47
   1 -13 -15  877.62   34.80
  -1 -13 -15  855.62   34.72
   1  13 -15  866.34   33.82
  -1  13 -15  868.03   33.72
   1  13 -15  846.66   33.89
  -1  13 -15  887.50   34.04
   1  13 -15  862.33   34.17
   1  13 -15  917.00   34.61
  -1 -13 -16   13.30    3.80
   1 -13 -16   13.27    3.79
   1  13 -16   10.65    1.81
  -1  13 -16   12.39    1.83
   1  13 -16   15.87    2.05
   1  13 -16   11.60    1.91
  -1  13 -16   10.11    1.86
  -1  13 -16   10.18    1.58
   1  13  16    9.52    1.63
  -1  13  16   11.76    1.94
  -1  13 -16   12.86    1.57
   1 -13 -16   11.38    2.07
   1  13 -16   14.45    1.73
  -1 -13 -16   15.10    2.19
  -1  13 -16   14.34    2.08
  -1  13 -16   10.64    1.84
  -1  13 -16   12.72    1.97
   1  13 -16   12.71    2.02
   1  13 -16   13.30    1.95
  -1  13 -16   14.34    1.99
   1  13 -16   12.93    3.69
   1  13 -16   14.98    1.85
  -1 -13 -16   16.47    2.25
   1 -13 -16   14.33    2.09
  -1 -13 -17    7.90    1.67
   1 -13 -17    6.86    1.52
  -1  13 -17    6.70    1.63
  -1  13 -17    7.43    1.61
   1  13 -17    4.51    1.32
  -1  13 -17    6.21    1.55
   1  13 -17    4.46    1.48
   1  13 -17    7.93    2.94
  -1 -13 -17    3.07    2.43
   1 -13 -17    6.13    2.59
   1  13 -17    6.27    1.26
   1  13  17    4.69    1.21
  -1 -13 -17    4.44    1.16
  -1  13  17    7.42    1.48
  -1 -13 -17    5.95    1.57
   1 -13 -17    7.89    1.76
   1  13 -17    4.79    1.05
   1  13 -17    4.20    1.22
  -1  13 -17    6.62    1.27
   1  13 -17    4.10    1.41
   1  13 -17    4.16    1.21
  -1  13 -17    6.18    1.39
   1  13 -18  152.29    7.31
  -1  13 -18  145.72    7.17
   1  13 -18  129.97    6.96
  -1  13  18  145.76    7.32
   1  13  18  127.21    7.04
  -1 -13 -18  137.38    6.87
  -1 -13 -18  140.48    7.79
   1 -13 -18  141.23    7.78
  -1 -13 -18  153.38    7.68
   1 -13 -18  154.97    7.67
  -1  13 -18  154.51    7.74
  -1  13 -18  141.99    7.05
   1  13 -18  151.09    7.57
  -1  13 -18  152.16    7.53
   1  13 -18  129.77    7.08
  -1  13 -18  138.77    7.39
   1  13 -18  142.13    7.44
   1  13 -18  141.81    7.51
  -1  13 -19  129.62    6.95
   1  13 -19  130.75    6.93
   1  13 -19  148.95    7.26
  -1  13  19  132.38    6.74
   1  13  19  128.16    6.58
   1  13 -19  128.26    6.86
   1  13 -19  139.90    6.81
  -1  13 -19  127.05    6.44
  -1  13 -19  116.43    6.65
   1  13 -19  130.00    6.94
  -1 -13 -19  121.27    7.11
  -1  13 -19  135.92    6.63
   1  13 -19  129.85    6.60
   1  13 -19  136.74    7.07
   1  13 -19  115.24    6.19
  -1  13 -19  133.61    7.11
   1  13 -19  127.95    6.55
  -1 -13 -19  142.76    7.14
   1 -13 -19  129.97    6.94
  -1  13 -20   59.49    3.98
   1  13 -20   51.78    3.86
   1  13 -20   65.93    4.19
   1  13  20   50.38    3.43
  -1  13  20   56.45    3.68
  -1  13 -20   56.81    3.81
  -1  13 -20   54.62    3.91
   1  13 -20   58.77    3.72
  -1  13 -20   53.64    3.42
   1  13 -20   52.56    3.86
   1  13 -20   61.84    4.02
  -1 -13 -20   54.40    4.14
  -1  13 -20   54.15    3.49
   1  13 -20   56.27    3.59
   1  13 -20   62.48    4.12
   1  13 -20   51.20    3.86
  -1  13 -20   55.48    3.98
   1  13 -20   51.22    3.49
  -1 -13 -20   56.99    3.92
   1 -13 -20   56.06    3.84
  -1  13 -21    1.06    0.99
   1  13 -21    2.57    1.23
  -1  13 -21    3.15    1.18
   1  13 -21    2.09    1.18
  -1  13  21    1.63    0.82
   1  13 -21    2.85    1.09
  -1  13 -21    4.17    1.18
  -1  13 -21    2.88    1.14
   1  13 -21    3.39    0.95
   1  13 -21    2.36    1.03
   1  13 -21    4.15    1.15
  -1 -13 -21    1.46    1.16
   1  13 -21    2.34    0.81
  -1  13 -21    3.20    0.84
   1  13 -21    3.32    1.18
   1  13 -21    3.85    1.18
   1  13 -21    5.01    1.02
  -1 -13 -21    2.18    1.07
   1 -13 -21    2.35    1.04
   1 -13 -22  111.13    6.07
  -1  13 -22  110.41    5.86
  -1  13 -22  105.50    5.83
   1  13 -22  120.51    5.98
   1  13 -22  119.19    5.89
  -1  13 -22  104.09    5.78
   1 -13 -22  104.09    5.57
  -1 -13 -22  102.41    5.55
  -1  13 -22  106.95    5.44
   1  13 -22  102.18    5.33
  -1  13 -22  118.25    5.89
   1  13 -22  113.60    5.74
   1  13 -22  112.59    5.78
   1  13 -22  104.85    5.54
  -1  13 -22   98.93    5.47
   1  13 -23   36.95    2.64
  -1  13 -23   37.89    2.74
  -1  13 -23   34.32    2.50
   1  13 -23   32.90    2.48
   1  13 -23   35.22    2.66
   1 -13 -23   41.19    3.05
  -1  13 -23   36.63    2.76
   1  13 -23   34.27    2.77
  -1  13 -23   34.06    2.73
   1 -13 -23   28.00    2.24
   1  13 -23   36.30    2.72
  -1  13 -23   35.85    2.74
   1  13  23   38.05    2.91
   1 -13 -23   30.54    2.42
  -1 -13 -23   30.40    2.44
   1 -13 -24    1.57    0.94
   1  13  24    3.04    1.05
  -1  13 -24    1.44    0.78
   1  13 -24    2.54    0.90
   1  13 -24    1.68    0.79
  -1  13 -24    1.60    0.97
  -1  13 -24    1.26    0.80
   1  13 -24    0.73    0.76
  -1  13 -24    1.99    0.81
   1  13  25  151.27    6.87
  -1  13  25  149.46    6.87
   1  13 -25  146.10    6.57
  -1  13 -25  146.93    6.60
  -1  13 -25  147.21    6.70
  -1  13 -25  149.58    6.83
  -1  13 -25  147.91    6.77
  -1  13  26   67.83    3.52
   1  13  26   62.43    3.45
  -1 -13 -27   60.21    3.02
  -1  13  27   61.55    3.14
   1  13  27   69.49    3.19
   1 -13 -28    4.85    0.63
  -1 -13 -28    8.39    0.83
  -1  14   0    0.62    0.74
   1  14   0    0.64    0.74
  -1  14   0    0.19    0.84
  -1  14   0    0.61    0.95
   1  14   0    0.73    1.30
   1 -14   0    0.60    0.86
  -1 -14   0    0.39    0.86
  -1  14  -1    5.62    1.94
  -1  14   1    2.40    1.70
   1  14  -1    2.95    1.75
  -1  14   1    3.83    1.15
   1 -14  -1    3.28    1.03
   1  14   1    2.90    2.29
  -1  14   1    3.30    1.03
  -1  14  -1    2.49    0.88
  -1 -14   1    0.93    0.87
  -1 -14  -1    3.08    1.12
   1 -14   1    1.72    0.77
   1 -14  -1    2.30    0.94
   1  14   1    4.78    1.26
  -1  14  -1    4.47    1.14
   1  14  -1    3.35    1.05
   1  14  -2  138.15    7.01
   1  14   2  140.51    7.16
  -1  14  -2  144.31    7.01
  -1  14   2  141.70    7.15
   1  14   2  136.54   11.82
   1  14  -2  137.75   11.89
   1 -14  -2  130.28    6.98
  -1  14  -2  135.89    6.91
   1 -14  -2  132.82    7.02
  -1 -14  -2  129.69    6.96
   1 -14   2  137.13    6.75
  -1  14  -2  135.77   10.02
   1  14  -2  131.31   10.50
  -1  14   2  139.25    9.92
  -1  14  -3  121.25    9.62
   1  14  -3  126.99   10.24
  -1  14   3  127.42    6.75
  -1  14  -3  132.14    6.57
   1  14  -3  128.15    6.59
   1  14   3  134.98    6.89
   1  14  -3  123.65    6.45
   1 -14  -3  117.21    6.61
  -1 -14  -3  109.23    6.36
  -1  14  -3  124.97    6.55
  -1  14  -3  133.18    6.68
   1  14  -3  131.80    6.51
   1  14  -3  134.12   11.48
   1  14   3  160.89   12.50
  -1 -14  -3  133.77    6.82
   1 -14  -3  128.98    6.80
  -1  14  -4  198.10   12.97
   1  14  -4  217.36   14.04
  -1  14   4  206.38    9.62
  -1  14  -4  198.12    9.18
   1  14  -4  210.95    9.39
   1  14  -4  197.39    9.29
  -1  14  -4  191.08    9.22
   1 -14  -4  189.15    9.46
  -1 -14  -4  184.30    9.29
  -1  14  -4  200.35    9.40
   1  14  -4  215.72    9.36
  -1  14  -4  217.53    9.54
  -1 -14  -4  173.47   12.42
   1  14   4  234.51   15.71
   1 -14  -4  186.86    9.48
  -1 -14  -4  208.10    9.67
  -1  14  -5   58.08    6.39
   1  14  -5   56.82    6.67
   1  14  -5   59.07    3.80
  -1  14  -5   54.93    3.62
  -1  14   5   52.56    3.89
  -1  14  -5   57.37    3.87
   1  14  -5   50.93    3.70
  -1 -14  -5   52.02    3.82
   1 -14  -5   59.53    4.09
  -1  14  -5   53.25    3.81
   1  14  -5   55.23    3.93
   1  14  -5   58.41    3.82
  -1  14  -5   57.12    3.84
   1  14   5   64.83    7.75
  -1 -14  -5   50.18    6.15
   1 -14  -5   39.15    5.50
  -1 -14  -5   61.22    4.16
   1 -14  -5   59.63    4.11
  -1 -14  -6   -0.77    1.53
   1  14   6    0.96    1.49
   1 -14  -6    2.97    1.88
  -1  14  -6    0.72    1.29
   1  14  -6    4.10    2.07
   1  14  -6    2.63    0.89
  -1  14  -6    0.88    0.70
   1  14   6    0.95    1.04
  -1 -14  -6    0.23    0.76
   1 -14  -6    0.72    1.01
   1  14  -6    1.85    0.99
  -1  14  -6    2.22    0.97
  -1  14  -6    3.44    1.19
   1  14  -6    2.86    1.05
  -1  14  -6    1.30    0.87
  -1  14  -6    0.85    0.83
   1  14  -6    1.30    0.89
  -1 -14  -6    1.22    1.02
   1 -14  -6    0.49    1.08
   1  14   7   17.26    4.14
   1 -14  -7   12.56    3.25
  -1 -14  -7   14.50    3.41
  -1  14  -7   13.42    3.30
   1  14  -7   18.50    3.86
   1  14  -7   14.61    1.77
   1  14   7   14.54    2.03
  -1  14   7   13.30    1.95
   1 -14  -7   13.15    1.98
  -1 -14  -7   12.80    1.83
  -1  14  -7   12.37    1.83
   1  14  -7   13.49    1.92
  -1  14  -7   14.00    1.86
   1  14  -7   15.62    1.90
   1  14  -7   12.34    1.84
   1 -14  -7   12.62    1.95
  -1 -14  -7   12.28    1.86
   1  14  -8   58.73    7.40
  -1  14  -8   81.66    8.00
   1  14   8   73.71    4.90
  -1  14   8   89.05    5.16
   1  14  -8   76.94    4.45
   1  14  -8   71.27    4.75
   1 -14  -8   72.87    4.90
  -1 -14  -8   73.44    4.85
  -1  14  -8   83.99    5.01
   1  14  -8   77.05    4.93
   1  14  -8   75.25    4.69
  -1  14  -8   78.58    4.86
  -1 -14  -8   72.87    5.01
   1 -14  -8   79.20    5.10
   1  14   8   70.29    8.30
   1 -14  -8   82.47    8.34
  -1 -14  -8   77.56    8.17
   1  14  -9   20.36    4.34
  -1  14  -9   18.28    3.91
   1  14  -9   22.08    2.16
  -1  14   9   22.72    2.50
   1  14   9   22.63    2.55
   1  14  -9   20.45    2.36
  -1 -14  -9   24.04    2.60
   1 -14  -9   20.14    2.45
   1  14  -9   23.75    2.58
  -1  14  -9   25.17    2.58
   1  14  -9   19.92    2.30
  -1  14  -9   24.26    2.53
  -1  14  -9   21.93    2.43
  -1 -14  -9   23.04    2.68
   1 -14  -9   22.61    2.57
   1  14   9   22.50    4.73
  -1 -14  -9   22.82    4.44
   1 -14  -9   23.27    4.50
   1  14 -10   19.03    4.07
   1  14 -10   28.50    2.46
  -1  14 -10   24.77    2.40
   1  14 -10   27.01    2.48
  -1  14 -10   18.02    4.05
   1  14  10   27.59    2.76
  -1  14  10   22.22    2.52
   1  14 -10   30.90    2.86
   1  14 -10   26.78    2.60
  -1 -14 -10   20.33    2.50
   1 -14 -10   27.84    2.85
  -1  14 -10   22.55    2.54
   1  14 -10   27.99    2.75
   1  14 -10   27.32    2.63
  -1  14 -10   24.56    2.56
   1 -14 -10   20.57    2.57
  -1 -14 -10   27.14    2.84
   1  14  10   25.76    4.88
  -1 -14 -10   25.47    4.76
   1 -14 -10   25.98    4.76
   1  14 -11   52.83    3.83
  -1  14 -11   51.18    3.78
   1  14 -11   57.68    3.80
   1  14 -11   62.91    7.52
  -1  14 -11   54.64    6.72
   1  14  11   61.46    4.26
  -1  14  11   64.37    4.39
  -1 -14 -11   61.65    4.39
   1 -14 -11   62.39    4.45
   1  14 -11   60.86    4.18
  -1  14 -11   57.14    4.12
   1  14 -11   59.84    4.26
  -1  14 -11   58.79    4.26
   1 -14 -11   60.93    4.43
  -1 -14 -11   58.90    4.32
   1  14 -11   62.59    4.17
   1  14  11   63.68    7.48
  -1 -14 -11   48.83    6.79
   1 -14 -11   51.03    6.97
   1  14 -11   62.21    4.31
  -1 -14 -12    5.78    2.59
   1 -14 -12    5.72    2.56
   1  14 -12    4.07    1.05
   1  14 -12    5.34    1.43
   1  14 -12    6.03    1.50
  -1  14 -12    4.75    1.35
  -1  14  12    6.88    1.54
   1  14  12    4.28    1.20
   1  14 -12    4.63    1.24
  -1 -14 -12    3.54    1.34
   1 -14 -12    4.44    1.37
  -1  14 -12    5.65    1.46
  -1  14 -12    6.91    1.54
   1  14 -12    5.16    1.36
  -1  14 -12    3.85    1.21
  -1  14 -12    6.17    1.49
   1  14 -12    4.07    1.18
   1 -14 -12    5.43    1.58
  -1 -14 -12    4.88    1.56
  -1  14 -12    2.58    1.89
   1  14 -12    3.91    1.09
   1  14 -12    3.83    1.26
   1  14 -12    1.96    1.17
   1  14 -12    8.47    3.04
  -1  14 -12    3.66    1.23
  -1 -14 -13   -0.27    1.37
   1 -14 -13    0.54    1.31
  -1  14 -13    0.25    1.12
  -1  14 -13   -0.21    0.94
   1  14 -13    0.73    1.02
  -1  14 -13    2.32    1.13
   1  14 -13    0.52    1.04
  -1  14 -13    1.55    1.08
   1  14 -13    1.31    0.81
   1  14 -13    1.45    1.06
   1  14  13    0.25    0.89
  -1  14  13    1.27    1.04
   1 -14 -13    2.53    1.25
   1  14 -13    0.64    0.86
  -1 -14 -13   -0.55    1.16
  -1 -14 -13   -0.98    1.76
   1 -14 -13   -0.98    1.74
  -1  14 -13    0.50    1.08
   1  14 -13   -0.76    1.30
  -1  14 -13    0.22    1.06
  -1  14 -13    1.00    1.07
   1  14 -13   -0.44    1.22
   1  14 -13   -0.95    1.70
   1  14 -13    0.39    0.70
   1  14 -13    0.25    0.99
  -1  14 -13   -0.87    1.10
  -1  14 -14    1.25    1.17
  -1  14 -14    4.13    1.35
  -1  14 -14    1.55    1.11
   1  14 -14    1.03    1.11
   1  14 -14    0.72    0.72
   1  14 -14    1.19    0.95
  -1  14 -14   -0.23    1.11
   1  14  14    2.45    1.14
  -1  14  14   -0.25    1.05
   1  14 -14    2.68    1.03
  -1  14 -14    1.78    0.87
  -1 -14 -14    0.56    1.09
   1 -14 -14    1.97    1.21
   1 -14 -14    0.99    1.53
  -1 -14 -14    1.00    1.78
   1  14 -14    0.51    1.24
  -1  14 -14    0.64    0.77
  -1  14 -14    1.52    1.20
   1  14 -14    1.16    0.76
  -1  14 -14    2.47    1.14
   1  14 -14   -0.22    1.16
  -1  14 -14   -0.88    1.36
   1  14 -14    0.25    1.01
  -1  14 -14    2.01    1.23
   1  14 -14    0.96    1.92
  -1  14 -15   17.02    2.22
  -1 -14 -15   14.03    3.94
   1 -14 -15   15.95    3.82
   1  14 -15   12.77    1.86
  -1  14 -15   13.45    2.07
  -1  14 -15   16.97    2.09
   1  14 -15   14.48    1.74
   1  14 -15   16.33    4.15
   1  14 -15   16.50    2.13
   1  14  15   14.34    2.01
  -1  14  15   11.76    1.89
   1 -14 -15   12.07    2.15
  -1 -14 -15   12.27    2.17
   1  14 -15   14.10    1.79
  -1  14 -15   14.17    1.73
   1  14 -15   13.05    2.03
  -1  14 -15   16.92    2.23
  -1  14 -15   14.15    2.17
   1  14 -15   16.31    2.15
  -1  14 -15   14.05    2.11
   1  14 -15   15.17    1.97
  -1  14 -15   11.05    1.65
  -1  14 -15   13.44    1.92
   1  14 -15   14.85    2.00
   1  14 -15   13.39    1.61
   1  14 -16  147.20    7.53
  -1  14 -16  150.41    7.54
   1  14 -16  127.73    6.96
   1  14  16  147.77    7.55
  -1  14  16  152.39    7.68
  -1 -14 -16  139.72    7.26
   1  14 -16  148.96    7.16
  -1 -14 -16  139.83    7.85
   1 -14 -16  135.56    7.81
  -1  14 -16  146.07    7.02
  -1 -14 -16  155.99    7.93
   1 -14 -16  147.85    7.83
  -1  14 -16  158.92    7.92
  -1  14 -16  146.20    7.79
   1  14 -16  148.78    7.77
   1  14 -16  153.24    7.82
  -1  14 -16  153.84    7.37
  -1  14 -16  149.11    7.74
   1  14 -16  144.83    7.43
   1  14 -16  145.25    7.46
  -1  14 -16  148.64    7.56
   1  14 -16  147.12    7.71
   1  14 -17   13.01    1.83
  -1  14 -17   11.23    1.70
   1  14 -17   14.99    1.72
   1  14  17   11.06    1.76
  -1 -14 -17   15.70    1.81
  -1  14  17   17.12    2.10
  -1  14 -17   15.66    1.63
   1 -14 -17   13.01    2.15
   1  14 -17   14.18    1.62
  -1 -14 -17   17.62    2.29
  -1 -14 -17   14.44    2.09
   1 -14 -17   15.16    2.09
  -1  14 -17   19.90    2.37
  -1  14 -17   16.31    2.18
  -1  14 -17   12.42    1.89
   1  14 -17   16.52    2.18
   1  14 -17   14.51    1.90
  -1  14 -17   15.86    2.15
  -1  14 -17   12.30    1.67
   1  14 -17   15.94    2.14
   1  14 -17   11.92    1.85
  -1  14 -17   11.82    1.82
  -1  14 -18    1.36    0.98
   1  14 -18    1.00    0.84
   1  14 -18    0.34    0.71
   1  14  18    0.40    0.86
  -1  14  18   -0.21    1.00
  -1 -14 -18   -0.32    0.66
  -1 -14 -18    1.31    1.13
   1 -14 -18    0.26    1.02
   1 -14 -18   -0.47    1.13
  -1 -14 -18    0.71    0.99
  -1  14 -18    0.71    1.01
  -1  14 -18    0.24    1.02
   1  14 -18    0.79    0.90
  -1  14 -18    0.92    1.05
  -1  14 -18    0.22    0.86
   1  14 -18    1.79    1.13
  -1  14 -18    0.53    0.73
   1  14 -18   -0.22    1.11
  -1  14 -18   -0.22    1.01
   1  14 -18   -0.23    1.16
   1  14  19    5.63    1.19
  -1  14  19    4.82    1.19
   1  14 -19    5.70    1.36
   1  14 -19    5.51    1.18
  -1  14 -19    5.36    1.41
  -1  14 -19    5.54    1.07
  -1 -14 -19    5.53    1.47
   1 -14 -19    3.99    1.40
   1 -14 -19    4.84    1.40
  -1 -14 -19    4.65    1.37
  -1  14 -19    3.63    1.29
  -1  14 -19    4.49    1.36
   1  14 -19    3.30    1.07
  -1  14 -19    4.41    1.12
   1  14 -19    6.82    1.55
   1  14 -19    4.14    1.27
  -1  14 -19    3.34    1.27
   1  14  20   52.82    3.36
  -1  14  20   56.72    3.55
   1  14 -20   56.30    3.52
   1  14 -20   58.61    3.78
  -1  14 -20   56.14    3.69
  -1 -14 -20   51.14    3.90
   1 -14 -20   58.64    3.78
  -1 -14 -20   51.18    3.69
  -1  14 -20   60.47    3.96
   1  14 -20   45.35    3.54
   1  14 -20   53.03    3.72
   1  14 -20   51.77    3.64
  -1  14 -20   54.72    3.72
   1  14 -20   51.48    3.39
  -1  14 -20   53.12    3.38
   1  14 -21   26.24    2.14
  -1  14  21   23.24    2.08
   1  14 -21   29.90    2.25
  -1  14 -21   25.22    2.27
  -1  14 -21   23.29    2.13
   1  14 -21   27.88    2.33
   1  14 -21   28.47    2.48
   1  14 -21   26.40    2.39
  -1  14 -21   23.56    2.33
  -1 -14 -21   26.30    2.65
   1  14  21   29.32    2.65
   1  14 -21   28.49    2.46
   1 -14 -21   27.70    2.43
  -1 -14 -21   25.47    2.35
   1  14 -21   25.03    2.35
  -1  14 -21   28.99    2.51
   1  14 -21   31.50    2.61
  -1  14  22    2.18    0.71
   1  14 -22    1.27    0.84
  -1  14 -22    0.95    0.70
  -1  14 -22    1.66    0.83
   1  14 -22    1.65    0.92
   1  14 -22    0.15    0.74
  -1  14 -22    2.18    1.01
  -1 -14 -22    3.19    1.18
   1  14 -22    0.67    0.84
   1  14 -22    1.93    0.86
  -1  14 -22    1.01    0.97
  -1  14 -22    1.91    1.03
   1  14  22    1.89    0.97
   1 -14 -22    1.25    0.79
  -1 -14 -22   -0.47    0.98
   1  14 -23   27.27    2.02
   1  14 -23   24.90    2.03
  -1  14 -23   24.69    2.10
  -1  14 -23   24.43    1.94
   1  14 -23   24.34    2.07
  -1  14 -23   27.53    2.23
  -1  14 -23   25.29    2.17
  -1  14 -23   25.56    2.17
   1  14  23   26.74    2.28
  -1  14  23   26.93    2.28
  -1 -14 -23   21.45    1.92
   1 -14 -23   21.19    1.89
   1 -14 -24   32.07    2.46
  -1  14  24   38.80    2.60
   1  14  24   35.70    2.51
  -1  14 -24   30.57    2.28
   1  14 -24   33.68    2.30
  -1  14 -24   33.06    2.33
   1  14 -24   34.77    2.24
  -1  14 -24   33.86    2.40
  -1  14 -25    9.74    1.08
   1  14  25   10.04    1.21
  -1  14  25    8.38    1.18
  -1  14  26   17.03    1.32
   1  14  26   17.76    1.33
  -1  14  27    0.39    0.31
   1  14  27    0.72    0.32
  -1 -15   0    0.20    0.88
   1 -15   0    1.05    0.88
  -1  15   0   -0.20    0.81
   1  15   0    0.76    1.17
   1  15   0    1.37    0.98
  -1  15   0   -0.22    0.86
   1  15   1   13.49    3.32
   1  15  -1   11.53    3.11
   1 -15  -1   12.08    1.73
  -1 -15  -1   15.29    1.89
  -1 -15   1   12.74    1.74
   1 -15  -1   13.83    1.88
   1 -15   1   16.82    1.88
  -1  15  -1   13.87    1.77
  -1  15   1   11.52    1.61
   1  15   1    9.35    3.26
  -1  15   1   12.49    1.88
   1  15   1   18.36    2.15
  -1  15  -1   14.51    1.90
   1  15  -1   15.66    1.97
   1  15   2  750.77   34.93
   1  15  -2  723.86   35.04
   1 -15  -2  684.10   29.64
   1 -15  -2  749.03   29.88
  -1 -15  -2  783.97   29.94
  -1  15  -2  737.34   29.63
   1  15   2  766.71   37.80
  -1  15   2  788.79   30.06
  -1  15  -2  767.18   29.77
   1  15   2  793.43   30.14
   1  15  -2  779.05   29.90
  -1  15  -3  181.66    8.46
  -1  15   3  172.51    8.71
   1  15   3  179.21    8.76
   1  15  -3  177.45    8.49
   1  15  -3  160.63    8.19
   1 -15  -3  160.60    8.47
  -1 -15  -3  184.34    8.70
   1 -15  -3  190.35    8.81
  -1  15  -3  166.13    8.36
   1  15  -3  168.13    8.22
   1  15  -3  173.30   12.66
   1  15   3  202.67   14.91
   1  15   4   47.67    6.91
   1  15   4   43.41    3.13
  -1  15   4   42.78    3.46
   1  15  -4   47.61    3.38
  -1  15  -4   36.09    3.01
  -1  15  -4   41.09    3.15
   1  15  -4   38.73    3.13
  -1 -15  -4   37.26    3.16
   1 -15  -4   44.24    3.46
  -1  15  -4   46.30    3.38
   1  15  -4   41.49    3.17
   1  15  -4   46.93    6.07
   1 -15  -4   41.01    3.39
  -1 -15  -4   48.47    3.63
   1  15   5   80.43    9.09
   1  15   5   82.46    4.72
  -1  15  -5   71.78    4.46
  -1  15   5   75.76    4.89
   1  15  -5   74.06    4.57
   1  15  -5   71.60    4.64
  -1  15  -5   79.46    4.76
  -1 -15  -5   79.61    4.86
   1 -15  -5   75.14    4.89
  -1  15  -5   80.63    4.87
   1  15  -5   76.81    4.65
  -1  15  -5   79.95    4.85
   1  15  -5   71.75    7.81
  -1 -15  -5   84.68    5.14
   1 -15  -5   76.08    4.96
   1 -15  -6   -0.26    1.05
  -1 -15  -6    1.02    0.97
  -1  15  -6    1.13    0.88
   1  15  -6   -0.21    0.73
  -1  15  -6    0.91    0.82
   1  15   6    0.75    1.10
  -1  15  -6    2.01    0.77
   1  15  -6    2.36    0.91
   1  15  -6    0.22    0.79
  -1  15  -6   -0.22    0.97
   1 -15  -6    1.24    0.91
  -1 -15  -6    0.93    0.78
   1  15  -6    0.84    1.06
   1  15   6    1.02    1.58
  -1 -15  -7   97.94    5.80
   1 -15  -7   90.63    5.66
   1  15  -7   94.99    5.38
  -1  15  -7   98.30    5.54
   1  15  -7   91.77    5.53
  -1  15  -7   98.76    5.61
   1  15   7   91.44    5.63
   1  15  -7   92.33    5.12
   1  15  -7   99.31    5.56
  -1  15  -7   87.56    5.34
  -1 -15  -7   86.66    5.42
   1 -15  -7   87.70    5.57
   1  15  -7   80.69    8.53
   1  15   7   88.03    9.51
  -1 -15  -7   66.23    7.79
   1 -15  -8  121.04    6.58
  -1 -15  -8  111.92    6.38
  -1  15  -8  111.42    6.15
   1  15  -8  108.60    5.97
   1  15  -8  115.49    6.33
  -1  15  -8  106.10    6.12
   1  15   8  106.26    6.24
  -1  15   8  112.74    6.33
   1  15  -8  109.63    5.67
   1  15  -8  105.07    6.04
  -1  15  -8   98.97    5.95
  -1 -15  -8  103.48    6.09
   1 -15  -8   96.24    6.07
   1  15  -8   97.05    9.50
   1  15   8   80.71    9.51
  -1 -15  -8  126.98   10.44
   1 -15  -9  174.53    8.59
  -1 -15  -9  161.33    8.42
   1  15  -9  154.42    7.97
  -1  15  -9  159.45    8.10
   1  15  -9  162.42    8.30
  -1  15  -9  173.75    8.36
   1  15   9  153.83    8.22
  -1  15   9  157.20    8.27
  -1  15  -9  163.42    8.19
   1  15  -9  175.62    8.33
  -1 -15  -9  153.93    8.21
   1 -15  -9  145.63    8.18
   1  15  -9  155.67    8.10
   1  15  -9  141.31   11.99
   1 -15  -9  149.33   12.17
  -1 -15  -9  145.00   12.10
   1 -15 -10  230.28   15.90
  -1 -15 -10  236.83   16.11
   1  15 -10  239.47   11.20
   1  15  10  233.65   11.22
  -1  15  10  221.65   11.15
  -1  15 -10  240.38   11.15
   1  15 -10  234.74   11.13
   1 -15 -10  221.71   11.22
  -1 -15 -10  229.55   11.22
   1  15 -10  238.08   11.05
   1  15 -10  255.05   11.38
  -1  15 -10  249.08   11.31
   1  15 -10  251.83   11.15
  -1  15 -10  240.29   11.13
   1  15 -10  240.58   16.37
  -1 -15 -10  244.42   11.46
   1 -15 -10  253.07   11.53
   1 -15  10  221.35   15.74
   1 -15 -11  156.64    8.32
  -1 -15 -11  179.27    8.64
   1  15 -11  162.05    8.08
  -1  15 -11  166.83    8.21
  -1  15 -11  168.44    8.30
   1  15 -11  160.16    8.22
  -1  15  11  162.00    8.28
   1  15  11  161.57    8.27
  -1  15 -11  165.38    8.21
   1  15 -11  154.81    8.12
  -1 -15 -11  151.91    8.18
   1  15 -11  151.70    7.93
   1 -15 -11  144.84    8.18
   1  15 -11  151.78    7.59
   1  15 -11  137.50   11.96
   1  15 -11  158.62    8.11
  -1  15 -11  150.48    7.60
   1 -15 -11  139.34   12.08
  -1 -15 -11  152.97   12.61
   1 -15 -12   36.52    5.69
  -1 -15 -12   17.10    4.08
   1  15 -12   27.47    4.86
  -1  15 -12   23.41    2.35
  -1  15 -12   24.17    2.66
   1  15 -12   21.42    2.26
   1  15 -12   29.04    2.77
  -1  15  12   19.47    2.46
   1  15  12   24.55    2.63
  -1  15 -12   26.90    2.75
   1  15 -12   29.26    2.79
  -1 -15 -12   26.72    2.82
  -1  15 -12   22.87    2.35
   1  15 -12   23.51    2.36
   1 -15 -12   27.67    2.84
   1  15 -12   26.32    2.70
  -1  15 -12   31.50    2.95
   1  15 -12   25.46    2.61
  -1  15 -12   21.05    2.51
   1 -15 -12   24.23    2.72
  -1 -15 -12   31.51    3.03
   1  15 -12   26.61    2.39
   1 -15 -13   16.72    2.23
  -1 -15 -13   16.40    2.30
  -1  15 -13   19.82    2.34
   1  15 -13   15.36    2.07
  -1  15 -13   18.84    2.28
   1  15 -13   17.26    2.23
   1  15 -13   16.21    1.80
  -1  15 -13   17.30    2.19
   1  15 -13   15.10    2.08
   1  15 -13   17.09    1.80
   1  15  13   13.90    2.03
  -1  15  13   19.15    2.27
   1 -15 -13   12.06    2.04
  -1  15 -13   13.82    1.82
  -1 -15 -13   15.03    2.19
   1  15 -13   12.79    1.80
  -1  15 -13   17.75    2.22
   1  15 -13   14.34    2.08
   1  15 -13   15.57    1.94
  -1  15 -13   16.43    2.02
   1  15 -13   15.07    2.09
  -1  15 -13   13.62    2.10
   1  15 -14   69.55    4.54
  -1  15 -14   64.00    4.41
   1  15 -14   64.01    3.92
   1  15 -14   62.09    3.93
   1  15  14   63.89    4.45
  -1  15  14   71.48    4.64
  -1  15 -14   71.79    4.62
   1  15 -14   66.22    4.37
  -1  15 -14   66.52    4.25
   1  15 -14   64.55    4.51
  -1 -15 -14   64.73    4.67
  -1  15 -14   69.25    4.24
   1 -15 -14   72.34    4.81
   1  15 -14   69.95    4.30
   1  15 -14   73.56    4.77
  -1  15 -14   61.40    4.41
  -1  15 -14   73.31    4.70
  -1 -15 -14   77.94    4.93
   1  15 -14   62.03    4.41
  -1  15 -14   72.64    4.69
  -1  15 -14   61.32    4.13
   1  15 -14   65.51    4.21
   1  15 -15  373.85   16.17
  -1  15  15  402.00   17.04
   1  15  15  382.16   16.86
   1  15 -15  403.31   17.07
  -1  15 -15  402.66   16.63
  -1  15 -15  411.64   17.14
   1  15 -15  403.80   16.83
   1  15 -15  423.35   17.22
  -1  15 -15  384.91   16.40
  -1 -15 -15  408.90   17.35
   1 -15 -15  406.15   17.38
   1  15 -15  405.37   16.58
   1  15 -15  422.64   16.80
  -1  15 -15  409.72   17.15
   1  15 -15  419.16   17.13
  -1  15 -15  388.30   16.66
   1  15 -15  404.60   17.16
  -1  15 -15  420.00   17.22
  -1  15 -15  385.79   16.99
   1  15 -15  388.25   16.86
[truncated: 4,043,538 more chars]
