# Supplementary material for: Synthesis, characterization, DFT calculations, and crystal structure of [Ru2(O2CCF3)2(CO)4L2]: tri­fluoro­acetate-bridged dimeric ruthenium(I) sawhorse complexes bearing phosphine ligands
Source: Acta Crystallogr E Crystallogr Commun. 2026 Jun 23;82(Pt 7):849–53. doi: 10.1107/S2056989026006316 (PMC13330910; doi:10.1107/S2056989026006316)
Supplement: Supplementary file 2 [file e-82-00849-Isup2.hkl]

data_I                                                                          
_shelx_title ' tm1222a_a.res in Pbca'                                           
_shelx_refln_list_code          4                                               
_shelx_F_calc_maximum     1177.72                                               
_exptl_crystal_F_000      6160.00                                               
_reflns_d_resolution_high  0.7822                                               
                                                                                
loop_                                                                           
 _space_group_symop_operation_xyz                                               
 'x, y, z'                                                                      
 '-x+1/2, -y, z+1/2'                                                            
 '-x, y+1/2, -z+1/2'                                                            
 'x+1/2, -y+1/2, -z'                                                            
 '-x, -y, -z'                                                                   
 'x-1/2, y, -z-1/2'                                                             
 'x, -y-1/2, z-1/2'                                                             
 '-x-1/2, y-1/2, z'                                                             
                                                                                
_cell_length_a    20.2997                                                       
_cell_length_b    18.1382                                                       
_cell_length_c    27.0110                                                       
_cell_angle_alpha  90.000                                                       
_cell_angle_beta   90.000                                                       
_cell_angle_gamma  90.000                                                       
                                                                                
_shelx_F_squared_multiplier     1.000                                           
                                                                                
loop_                                                                           
 _refln_index_h                                                                 
 _refln_index_k                                                                 
 _refln_index_l                                                                 
 _refln_F_squared_calc                                                          
 _refln_F_squared_meas                                                          
 _refln_F_squared_sigma                                                         
 _refln_observed_status                                                         
   2   0   0      63820.82      64905.41      4405.27 o                         
   4   0   0      21150.64      20928.64       883.95 o                         
   6   0   0     233113.39     222651.69      8265.17 o                         
   8   0   0     496015.31     476220.06     17507.50 o                         
  10   0   0      59819.53      60973.03      2537.19 o                         
  12   0   0      44756.86      47831.35      1588.50 o                         
  14   0   0      81445.33      77117.80      3840.61 o                         
  16   0   0         11.28        136.28        45.80 o                         
  18   0   0       9390.91       9162.45       229.36 o                         
  20   0   0      10275.52      11044.02       261.55 o                         
  22   0   0       3730.65       4033.39       237.85 o                         
  24   0   0      18850.20      18619.67       806.80 o                         
   2   1   0      25506.41      24002.04       432.74 o                         
   4   1   0         39.40        267.86        76.07 o                         
   6   1   0       2829.01       2663.72       235.18 o                         
   8   1   0      22124.19      19801.17       685.87 o                         
  10   1   0     224297.09     214609.80      4578.67 o                         
  12   1   0     172777.48     165095.80      2922.13 o                         
  14   1   0      17448.66      16448.86       975.84 o                         
  16   1   0      12769.93      12436.47       245.38 o                         
  18   1   0      26683.07      28053.16       359.24 o                         
  20   1   0      40958.16      42379.48       546.72 o                         
  22   1   0      56446.09      58571.17       785.80 o                         
  24   1   0      16562.09      15788.36       433.18 o                         
   0   2   0    1387013.25    1029356.94     43874.85 o                         
   2   2   0     214386.67     190805.92      3988.71 o                         
   4   2   0      12027.23      11334.38       397.87 o                         
   6   2   0      22041.63      23341.29       828.23 o                         
   8   2   0       2682.86       3009.19       176.70 o                         
  10   2   0      26318.98      26557.04       513.62 o                         
  12   2   0      68776.40      72950.58      1521.63 o                         
  14   2   0      23926.50      25200.53       574.50 o                         
  16   2   0       7153.28       6628.79       163.77 o                         
  18   2   0      11429.06      12224.96       210.16 o                         
  20   2   0         14.79         86.73        37.11 o                         
  22   2   0      11881.59      12284.67       230.61 o                         
  24   2   0       5972.67       6135.88       194.98 o                         
   2   3   0      12569.63      12827.56       423.41 o                         
   4   3   0      22434.56      22451.91       615.78 o                         
   6   3   0         32.61        113.48        64.69 o                         
   8   3   0     108349.14     111973.02      2533.38 o                         
  10   3   0      72873.85      68379.63      1373.87 o                         
  12   3   0      15615.77      13981.59       409.07 o                         
  14   3   0       5086.36       5470.84       163.22 o                         
  16   3   0       5910.19       5842.43       137.07 o                         
  18   3   0      21277.20      21733.06       316.42 o                         
  20   3   0       2876.98       2830.45       108.88 o                         
  22   3   0       6114.53       6186.39       163.31 o                         
  24   3   0        330.06        357.25        41.55 o                         
   0   4   0       1730.80       1823.65       139.87 o                         
   2   4   0      16981.94      17708.04       507.15 o                         
   4   4   0         55.15        207.67        30.47 o                         
   6   4   0     224631.55     224960.75     13330.98 o                         
   8   4   0       1492.39       1517.00       112.42 o                         
  10   4   0       2758.84       3005.42       201.46 o                         
  12   4   0       7705.73       8671.25       466.45 o                         
  14   4   0      34765.85      34767.61       526.61 o                         
  16   4   0       3774.74       3841.49       102.84 o                         
  18   4   0        405.08        394.21        40.56 o                         
  20   4   0      12978.19      13943.23       237.68 o                         
  22   4   0        202.32        249.27        40.11 o                         
  24   4   0       1320.06       1260.45        83.63 o                         
   2   5   0      18307.84      18624.33       635.06 o                         
   4   5   0      92439.26      89818.34      1992.08 o                         
   6   5   0     228578.80     226725.06      6212.80 o                         
   8   5   0      91520.89      89817.09      5835.65 o                         
  10   5   0      26261.42      25433.16       716.01 o                         
  12   5   0       7392.02       7617.70       369.90 o                         
  14   5   0       5207.56       5314.47       128.55 o                         
  16   5   0       6283.83       5717.81       126.11 o                         
  18   5   0       4613.51       4943.44       162.94 o                         
  20   5   0      44391.10      47160.86       657.68 o                         
  22   5   0        562.18        652.98        50.21 o                         
  24   5   0        528.30        623.80        57.28 o                         
   0   6   0      72800.17      75206.66      2160.86 o                         
   2   6   0      38109.90      38502.85      1303.06 o                         
   4   6   0     117258.55     109036.94      2492.67 o                         
   6   6   0       9277.02       8774.28       361.52 o                         
   8   6   0      23372.18      22708.79       547.80 o                         
  10   6   0      92133.59      88070.06      1798.33 o                         
  12   6   0       1611.10       1939.35       156.70 o                         
  14   6   0      37462.46      37828.01       519.05 o                         
  16   6   0      12272.74      12734.12       221.82 o                         
  18   6   0       2173.47       2236.88        88.05 o                         
  20   6   0        169.74        260.27        44.87 o                         
  22   6   0       2277.68       2513.21       106.85 o                         
  24   6   0       1492.94       1506.34        90.19 o                         
   2   7   0      29835.43      29156.19      1183.23 o                         
   4   7   0      22250.73      21811.34      1140.55 o                         
   6   7   0      22130.72      20364.29       647.86 o                         
   8   7   0       5161.53       4619.61       264.55 o                         
  10   7   0     117538.02     113210.35      2270.30 o                         
  12   7   0      23517.28      21514.36       431.63 o                         
  14   7   0       2356.83       2346.94        90.23 o                         
  16   7   0       3855.50       3832.48       125.73 o                         
  18   7   0      29575.55      30642.25       525.43 o                         
  20   7   0      61760.76      66757.32       943.42 o                         
  22   7   0      27920.18      29528.19       506.26 o                         
  24   7   0       2555.79       2644.13       101.77 o                         
   0   8   0      64456.21      56783.66      2550.05 o                         
   2   8   0     367571.53     352469.56      6579.82 o                         
   4   8   0      30537.45      29271.65       812.02 o                         
   6   8   0        473.93        526.34        69.35 o                         
   8   8   0      57794.74      54894.93      1403.11 o                         
  10   8   0     186235.48     180782.97      6273.00 o                         
  12   8   0      53639.07      56197.89       723.10 o                         
  14   8   0       5511.84       5137.36       139.30 o                         
  16   8   0         67.30         92.93        36.82 o                         
  18   8   0        676.80        795.58        62.27 o                         
  20   8   0       2799.34       3139.93       105.34 o                         
  22   8   0       7931.23       8859.33       248.52 o                         
  24   8   0        820.77        614.98        48.83 o                         
   2   9   0      21246.78      22757.45       623.75 o                         
   4   9   0      15156.80      15462.45       380.94 o                         
   6   9   0     216465.95     218898.73      7517.72 o                         
   8   9   0      22797.26      21879.79       693.33 o                         
  10   9   0      65119.93      64609.96      1656.70 o                         
  12   9   0     164338.77     162498.62      1900.92 o                         
  14   9   0      11963.17      11717.60       208.85 o                         
  16   9   0      30264.99      30706.91       490.05 o                         
  18   9   0        694.30        798.54        64.26 o                         
  20   9   0      21055.56      22970.20       391.10 o                         
  22   9   0      97520.69      99098.84      1682.89 o                         
   0  10   0     284812.41     268072.53      7268.88 o                         
   2  10   0      91212.24      91445.73      2347.75 o                         
   4  10   0      21384.50      21601.69       503.73 o                         
   6  10   0      19780.15      18138.38       742.27 o                         
   8  10   0        703.72        426.39        92.25 o                         
  10  10   0      87951.05      86816.52      1101.58 o                         
  12  10   0       1797.78       1924.79        71.57 o                         
  14  10   0      21606.71      22548.78       320.38 o                         
  16  10   0        331.97        386.38        44.04 o                         
  18  10   0      30618.00      33353.56       586.87 o                         
  20  10   0       6448.70       6115.34       140.89 o                         
  22  10   0       1021.85       1106.88        66.32 o                         
   2  11   0         45.91         89.70        46.36 o                         
   4  11   0      10547.51      12716.89       847.52 o                         
   6  11   0     129496.52     129717.52      3858.99 o                         
   8  11   0      35334.26      35660.12       614.12 o                         
  10  11   0       9834.13      10270.09       178.12 o                         
  12  11   0       8713.32       8365.45       174.21 o                         
  14  11   0      12664.55      12822.38       233.64 o                         
  16  11   0      30570.17      31598.09       489.14 o                         
  18  11   0       6181.41       6096.30       139.93 o                         
  20  11   0       3325.23       3213.31       101.26 o                         
  22  11   0      49666.38      48719.42      1320.54 o                         
   0  12   0      30298.88      29960.97      1276.10 o                         
   2  12   0       2019.64       1854.05       145.80 o                         
   4  12   0       2658.33       2791.54       219.77 o                         
   6  12   0      77951.45      78955.45      1404.56 o                         
   8  12   0       3396.19       3331.25        87.99 o                         
  10  12   0         24.85        103.12        37.47 o                         
  12  12   0       9268.32       9349.85       181.11 o                         
  14  12   0        255.34        409.98        38.29 o                         
  16  12   0      43067.64      44143.19       578.42 o                         
  18  12   0       8019.19       8295.26       177.60 o                         
  20  12   0       5732.88       5816.54       268.72 o                         
  22  12   0       2445.78       1738.60        79.72 o                         
   2  13   0        133.40        124.31        41.37 o                         
   4  13   0      37747.45      37029.72       703.40 o                         
   6  13   0       2408.71       2546.49        96.71 o                         
   8  13   0       7069.57       7012.73       226.90 o                         
  10  13   0      12783.38      12716.07       226.95 o                         
  12  13   0      33595.57      34966.81       494.35 o                         
  14  13   0      59780.11      61772.88       941.19 o                         
  16  13   0         14.30         84.77        32.20 o                         
  18  13   0       1350.28       1391.77        88.08 o                         
  20  13   0        321.10        329.08        45.66 o                         
   0  14   0       1310.38       1343.58       146.22 o                         
   2  14   0      65130.99      64459.04      1048.66 o                         
   4  14   0       4428.25       4768.07       147.12 o                         
   6  14   0      10140.24       9720.47       227.06 o                         
   8  14   0      10816.90      10838.40       222.62 o                         
  10  14   0        372.87        420.32        37.96 o                         
  12  14   0       2912.94       2765.59        93.54 o                         
  14  14   0        952.56       1056.05        62.80 o                         
  16  14   0      26471.98      26674.83       433.29 o                         
  18  14   0       6627.75       6557.28       150.81 o                         
  20  14   0       1747.64       1746.17        91.10 o                         
   2  15   0       4295.24       4118.62       132.04 o                         
   4  15   0      31968.77      32305.42       575.97 o                         
   6  15   0       2463.89       2211.99        91.33 o                         
   8  15   0         51.38        101.06        36.42 o                         
  10  15   0        789.56        899.04        64.51 o                         
  12  15   0      10765.87      11043.73       213.96 o                         
  14  15   0      38646.55      38236.47       596.54 o                         
  16  15   0          1.94          4.14        27.30 o                         
  18  15   0       4298.39       4148.06       240.56 o                         
   0  16   0      62183.60      59899.17      1715.11 o                         
   2  16   0      64319.15      63069.61       984.10 o                         
   4  16   0      17923.34      17643.87       317.65 o                         
   6  16   0      29991.21      29488.52       471.43 o                         
   8  16   0      14266.76      14631.64       286.94 o                         
  10  16   0      29800.20      30143.38       496.93 o                         
  12  16   0      10221.31       9992.37       208.49 o                         
  14  16   0       1369.31       1262.92        63.11 o                         
  16  16   0       2168.61       1969.50        84.94 o                         
  18  16   0       4151.70       3593.18       116.14 o                         
   2  17   0      23457.54      23606.52       443.77 o                         
   4  17   0      12489.94      12305.80       291.39 o                         
   6  17   0         71.41        139.06        37.76 o                         
   8  17   0       7539.95       7448.44       174.64 o                         
  10  17   0      17829.49      18670.52       525.60 o                         
  12  17   0      14366.01      14876.08       320.13 o                         
  14  17   0        309.10        354.88        46.24 o                         
  16  17   0        500.94        381.71        89.59 o                         
   0  18   0      45928.36      47340.97      1967.18 o                         
   2  18   0      44616.50      43066.04       804.02 o                         
   4  18   0       9558.67       9680.69       226.43 o                         
   6  18   0       1085.52       1290.57        73.38 o                         
   8  18   0        693.07        773.37        73.20 o                         
  10  18   0       6943.62       6700.31       228.57 o                         
  12  18   0      19657.11      19615.11       391.93 o                         
  14  18   0        703.52        739.79        62.61 o                         
  16  18   0      21553.52      20196.43       851.27 o                         
   2  19   0       1871.76       1684.78        89.37 o                         
   4  19   0      28810.03      28234.83       580.67 o                         
   6  19   0      35607.16      36706.20       881.40 o                         
   8  19   0      11501.88      11167.54       286.36 o                         
  10  19   0      14857.28      14778.20       397.78 o                         
  12  19   0      10438.07      10935.96       269.50 o                         
  14  19   0       2632.46       2179.30        84.05 o                         
   0  20   0      41079.32      42032.30      1153.53 o                         
   2  20   0        186.65        275.57        44.74 o                         
   4  20   0       3122.97       3127.86       119.56 o                         
   6  20   0      14877.83      15532.18       410.75 o                         
   8  20   0       4176.79       4200.11       155.66 o                         
  10  20   0       5595.28       5674.97       136.24 o                         
  12  20   0       2011.17       1785.31       209.80 o                         
   2  21   0       9627.54       8910.80       310.66 o                         
   4  21   0      19315.64      20037.80       565.08 o                         
   6  21   0      41315.09      41728.91      1083.37 o                         
   8  21   0       4139.09       3600.74       145.46 o                         
  10  21   0       4589.89       4081.73       320.36 o                         
   0  22   0       6463.56       6230.84       555.01 o                         
   2  22   0       6064.68       6954.70       243.11 o                         
   4  22   0       3217.76       3278.73       148.80 o                         
   6  22   0      14069.89      14063.42       400.36 o                         
   8  22   0       8109.77       6894.15       407.69 o                         
   1   1   1        680.35        851.05        54.47 o                         
   2   1   1      13487.41      12396.83       240.30 o                         
   3   1   1      12306.03      11665.78       257.95 o                         
   4   1   1      46070.02      43978.82       716.47 o                         
   5   1   1       4940.78       5365.86       141.70 o                         
   6   1   1      33336.53      32911.57       539.14 o                         
   7   1   1         19.50         94.36        33.69 o                         
   8   1   1        392.44        538.46        54.76 o                         
   9   1   1      11769.02      12239.33       279.57 o                         
  10   1   1      86881.19      87119.91      1169.27 o                         
  11   1   1       1228.30       1195.49        65.41 o                         
  12   1   1        655.48        837.12        68.19 o                         
  13   1   1      15785.79      16438.04       379.53 o                         
  14   1   1       7597.93       7749.66       226.68 o                         
  15   1   1       7621.54       7677.71       108.21 o                         
  16   1   1       6435.21       6438.76        90.77 o                         
  17   1   1       1670.32       1802.49        59.76 o                         
  18   1   1      13083.33      13483.31       162.96 o                         
  19   1   1       1179.89       1164.34        42.57 o                         
  20   1   1       9584.42       9980.01       134.73 o                         
  21   1   1        393.54        405.27        31.94 o                         
  22   1   1       6668.67       6830.98       113.96 o                         
  23   1   1        562.08        570.65        34.26 o                         
  24   1   1       2532.75       2211.66        63.23 o                         
  25   1   1        794.10        735.90        34.16 o                         
   0   2   1     109265.10     104650.66      2236.81 o                         
   1   2   1       3614.83       3479.26        76.65 o                         
   2   2   1      32248.59      31597.00       472.38 o                         
   3   2   1       7381.23       7273.19       163.63 o                         
   4   2   1       4630.46       4453.72       142.70 o                         
   5   2   1      51758.78      53692.46       828.86 o                         
   6   2   1        463.78        397.80        48.86 o                         
   7   2   1      53539.88      52755.47       682.06 o                         
   8   2   1      50329.86      49818.55       746.46 o                         
   9   2   1      16682.61      16851.53       333.73 o                         
  10   2   1      67144.46      67781.56       935.61 o                         
  11   2   1      54865.75      55694.85       858.62 o                         
  12   2   1       4421.97       4568.26       159.89 o                         
  13   2   1      33917.03      36393.38       654.28 o                         
  14   2   1        260.85        448.97        60.31 o                         
  15   2   1       6620.53       6961.31       109.83 o                         
  16   2   1       7914.73       7851.52       122.73 o                         
  17   2   1         94.91        129.01        24.40 o                         
  18   2   1       3688.35       3785.69        76.91 o                         
  19   2   1      33420.36      33859.14       329.59 o                         
  20   2   1          8.45         42.37        26.40 o                         
  21   2   1      20524.36      21829.20       244.01 o                         
  22   2   1       5564.36       6039.61       100.99 o                         
  23   2   1        466.38        527.24        34.96 o                         
  24   2   1       3539.39       3494.08        80.15 o                         
  25   2   1       2167.04       1875.43        83.85 o                         
   1   3   1      70483.34      70311.35      1093.65 o                         
   2   3   1       2770.33       2649.06        98.14 o                         
   3   3   1      61633.97      57684.27       845.22 o                         
   4   3   1      40272.42      39775.14       619.05 o                         
   5   3   1       1271.85       1084.72        69.41 o                         
   6   3   1       1220.32       1271.65        89.88 o                         
   7   3   1       3731.18       4256.74       196.62 o                         
   8   3   1        888.94       1174.24        89.85 o                         
   9   3   1      41952.74      42095.51       779.43 o                         
  10   3   1      97402.89      94188.82      1175.82 o                         
  11   3   1      20690.33      20989.86       455.43 o                         
  12   3   1      42621.27      39466.79       631.63 o                         
  13   3   1      25580.13      25836.93       542.25 o                         
  14   3   1       5727.02       5574.12       111.70 o                         
  15   3   1       2490.95       2519.50        60.03 o                         
  16   3   1        618.15        622.89        37.95 o                         
  17   3   1         49.04        106.15        25.97 o                         
  18   3   1      10106.97      10394.83       139.40 o                         
  19   3   1       1427.94       1540.35        56.32 o                         
  20   3   1      50459.22      52867.79       515.86 o                         
  21   3   1         57.39        143.43        27.28 o                         
  22   3   1      19568.62      20951.88       278.63 o                         
  23   3   1       1095.97       1097.33        47.22 o                         
  24   3   1       1736.48       1545.91        53.35 o                         
  25   3   1         67.26        108.14        18.62 o                         
   0   4   1     391855.62     375099.22      6701.76 o                         
   1   4   1      20543.24      21667.25       363.58 o                         
   2   4   1      90906.64      86701.14      1171.42 o                         
   3   4   1     153069.36     149736.64      2366.37 o                         
   4   4   1        239.88        352.51        37.61 o                         
   5   4   1      38807.64      40357.62       694.02 o                         
   6   4   1      29058.19      29156.41       546.18 o                         
   7   4   1      15689.83      16711.60       364.17 o                         
   8   4   1     129595.61     123406.89      2267.36 o                         
   9   4   1     122147.45     117708.43      1607.19 o                         
  10   4   1     164842.38     163747.33      1962.40 o                         
  11   4   1      70725.73      69163.51      1093.50 o                         
  12   4   1      16482.13      17015.08       387.52 o                         
  13   4   1      21607.33      22954.39       496.25 o                         
  14   4   1        330.47        447.30        32.84 o                         
  15   4   1        880.83        724.10        36.51 o                         
  16   4   1      13047.11      12776.01       155.77 o                         
  17   4   1       1300.71       1377.57        44.74 o                         
  18   4   1       2938.59       2886.57        65.37 o                         
  19   4   1      57835.12      59817.66       579.05 o                         
  20   4   1       1628.40       1798.89        54.48 o                         
  21   4   1      24991.91      26504.17       308.63 o                         
  22   4   1      12227.36      12920.35       183.37 o                         
  23   4   1       9858.77      10827.69       184.07 o                         
  24   4   1      10276.12      10887.75       204.89 o                         
  25   4   1      10930.61      10666.98       307.29 o                         
   1   5   1      51841.32      51231.39       912.01 o                         
   2   5   1      16637.94      15998.39       302.61 o                         
   3   5   1     242205.42     233041.72      4391.83 o                         
   4   5   1       8257.88       7946.90       172.35 o                         
   5   5   1      82216.38      84016.35      1369.31 o                         
   6   5   1       2514.82       2407.79       149.12 o                         
   7   5   1        220.53        334.92        64.12 o                         
   8   5   1       1880.53       1713.83       123.37 o                         
   9   5   1       5301.25       5338.69       162.14 o                         
  10   5   1      33400.21      32599.77       574.12 o                         
  11   5   1      28199.62      28951.87       532.92 o                         
  12   5   1      85553.10      83155.45      1410.79 o                         
  13   5   1       9654.36       9454.28       270.32 o                         
  14   5   1       1531.53       1695.09        48.73 o                         
  15   5   1      18850.92      18756.31       209.07 o                         
  16   5   1        638.77        718.59        37.08 o                         
  17   5   1        831.71        822.43        38.46 o                         
  18   5   1       8781.00       9377.09       143.26 o                         
  19   5   1       5853.86       5959.53       105.18 o                         
  20   5   1      58580.21      62522.64       595.70 o                         
  21   5   1         95.70        129.61        25.95 o                         
  22   5   1      34492.89      36488.70       407.80 o                         
  23   5   1      10865.76      11372.65       210.46 o                         
  24   5   1        393.51        320.26        28.09 o                         
  25   5   1      12702.51      11682.28       202.82 o                         
   0   6   1      61191.17      59088.62      1421.58 o                         
   1   6   1       1275.05       1589.36        79.32 o                         
   2   6   1      15788.59      13932.60       287.48 o                         
   3   6   1      30042.94      30071.96       550.82 o                         
   4   6   1       2085.87       2016.86       112.22 o                         
   5   6   1       5712.12       5715.60       167.65 o                         
   6   6   1      16352.04      16523.24       384.05 o                         
   7   6   1       2459.48       2258.94       144.68 o                         
   8   6   1      14809.96      14170.35       296.43 o                         
   9   6   1      88673.70      86100.55      1316.72 o                         
  10   6   1      67863.89      70530.19      1118.51 o                         
  11   6   1      55830.87      56981.04       944.62 o                         
  12   6   1       2585.83       2777.08       121.10 o                         
  13   6   1        517.19        547.41        36.20 o                         
  14   6   1         93.78        142.30        22.87 o                         
  15   6   1       8025.46       7663.56       121.26 o                         
  16   6   1        540.97        523.11        32.04 o                         
  17   6   1       4379.03       4557.24        87.90 o                         
  18   6   1       4594.37       4886.18        91.95 o                         
  19   6   1      12218.89      12846.45       181.26 o                         
  20   6   1          2.57         58.52        26.82 o                         
  21   6   1      11482.72      12111.46       166.95 o                         
  22   6   1       9740.14       9955.91       147.49 o                         
  23   6   1      27197.21      28341.05       463.79 o                         
  24   6   1       1393.31       1446.33        49.08 o                         
  25   6   1       3614.67       3052.48        82.49 o                         
   1   7   1       1107.10       1795.24        92.02 o                         
   2   7   1      92456.54      90056.77      1365.13 o                         
   3   7   1      49182.26      46662.20       907.22 o                         
   4   7   1      13718.12      14043.35       381.67 o                         
   5   7   1      12763.68      12656.97       265.03 o                         
   6   7   1      12138.86      13100.68       338.18 o                         
   7   7   1      17005.05      16455.01       343.72 o                         
   8   7   1       3817.35       4060.59       145.32 o                         
   9   7   1       1653.87       1511.86        84.09 o                         
  10   7   1      47694.72      49851.39       835.35 o                         
  11   7   1       3238.32       3509.03       138.40 o                         
  12   7   1      19723.48      19637.11       323.93 o                         
  13   7   1      43142.01      42434.52       448.16 o                         
  14   7   1        424.85        384.10        30.79 o                         
  15   7   1      11261.00      11404.79       167.69 o                         
  16   7   1       4775.66       4755.61        94.89 o                         
  17   7   1       2062.03       1974.16        58.73 o                         
  18   7   1      10704.95      10839.48       162.71 o                         
  19   7   1        224.90        328.33        31.10 o                         
  20   7   1      14487.08      15085.98       199.28 o                         
  21   7   1        118.43        118.55        26.04 o                         
  22   7   1       3201.82       3133.15        77.83 o                         
  23   7   1         50.99         50.76        19.86 o                         
  24   7   1        573.56        613.68        29.53 o                         
   0   8   1        714.12        323.93        94.15 o                         
   1   8   1      25299.38      23666.87       500.27 o                         
   2   8   1        107.23        215.06        42.11 o                         
   3   8   1      13473.08      12499.58       470.62 o                         
   4   8   1      27258.82      28505.57       551.50 o                         
   5   8   1      24204.39      23050.15       590.85 o                         
   6   8   1        970.75        706.21        56.10 o                         
   7   8   1      16606.38      15581.89       323.57 o                         
   8   8   1       6005.75       6058.93       229.47 o                         
   9   8   1       3742.02       3968.58       156.27 o                         
  10   8   1        208.83        172.57        66.55 o                         
  11   8   1         28.21         48.68        49.80 o                         
  12   8   1       2639.16       2753.69        79.92 o                         
  13   8   1      17664.55      17638.78       218.27 o                         
  14   8   1       2500.48       2542.23        65.17 o                         
  15   8   1      23969.16      24600.08       325.38 o                         
  16   8   1        873.56        951.19        45.89 o                         
  17   8   1       2157.55       2106.66        63.77 o                         
  18   8   1       2418.01       2326.95        65.80 o                         
  19   8   1       3721.79       3669.25        84.52 o                         
  20   8   1       1512.93       1401.38        50.70 o                         
  21   8   1       1177.09       1196.65        48.95 o                         
  22   8   1        755.55        704.47        34.29 o                         
  23   8   1        676.37        698.92        40.63 o                         
  24   8   1       1033.20        816.11        55.13 o                         
   1   9   1      15657.83      17393.15       529.08 o                         
   2   9   1       8264.60       8477.31       215.18 o                         
   3   9   1        157.42        259.68        40.33 o                         
   4   9   1      24440.97      23812.80       372.04 o                         
   5   9   1       1984.64       2236.38        87.37 o                         
   6   9   1       1329.99       1349.13        84.27 o                         
   7   9   1       7317.36       7239.99       202.20 o                         
   8   9   1       4651.73       4837.61       163.67 o                         
   9   9   1        430.62        614.66       106.06 o                         
  10   9   1       1919.46       1757.50       110.99 o                         
  11   9   1        582.99        708.34        35.34 o                         
  12   9   1       1781.39       1982.21        55.78 o                         
  13   9   1       5571.00       5434.93        95.16 o                         
  14   9   1       2581.98       2646.28        64.88 o                         
  15   9   1      10498.58      10727.04       148.61 o                         
  16   9   1       4822.53       4590.22        95.68 o                         
  17   9   1       4174.61       4263.68       101.33 o                         
  18   9   1        163.48        265.89        31.39 o                         
  19   9   1       5034.46       4940.86        98.89 o                         
  20   9   1       6366.03       6636.85       114.71 o                         
  21   9   1       1085.59        941.21        38.27 o                         
  22   9   1        317.64        352.51        28.53 o                         
  23   9   1       2364.41       2210.95        67.87 o                         
   0  10   1       4830.52       4058.20       248.16 o                         
   1  10   1         61.97        154.04        35.45 o                         
   2  10   1      13147.96      12581.77       264.97 o                         
   3  10   1      29422.18      28788.12       587.34 o                         
   4  10   1        594.41        631.64        69.04 o                         
   5  10   1        761.03        677.75        61.03 o                         
   6  10   1      64258.30      62680.45      1279.35 o                         
   7  10   1      13453.56      12990.99       324.61 o                         
   8  10   1      18451.81      17885.55       411.18 o                         
   9  10   1       9048.23       8554.04       236.46 o                         
  10  10   1       7704.31       7697.69       116.50 o                         
  11  10   1        392.83        422.58        29.28 o                         
  12  10   1       1075.44       1122.63        42.51 o                         
  13  10   1        148.22        154.98        23.88 o                         
  14  10   1       6035.92       5722.59        94.40 o                         
  15  10   1      10997.94      11609.79       148.35 o                         
  16  10   1       7830.87       8352.92       130.13 o                         
  17  10   1        474.94        572.96        36.18 o                         
  18  10   1       6709.21       6830.12       126.14 o                         
  19  10   1      15927.73      15782.91       210.87 o                         
  20  10   1       2829.05       2872.60        74.95 o                         
  21  10   1       8766.44       8806.47       166.31 o                         
  22  10   1       3507.15       3297.35       111.26 o                         
  23  10   1        294.09        354.50        32.88 o                         
   1  11   1       7562.50       7349.24       196.29 o                         
   2  11   1        690.88        664.27        63.05 o                         
   3  11   1      15592.62      14661.82       298.47 o                         
   4  11   1      25115.64      24442.99       435.38 o                         
   5  11   1        751.55        568.68        79.44 o                         
   6  11   1       7289.98       7526.18       234.44 o                         
   7  11   1       9823.47       8625.32       274.50 o                         
   8  11   1         72.03        164.92        29.64 o                         
   9  11   1      59350.80      58425.79       537.72 o                         
  10  11   1        289.34        302.70        24.89 o                         
  11  11   1        825.17        897.33        38.81 o                         
  12  11   1      29042.57      29651.98       319.02 o                         
  13  11   1      13220.95      13290.01       178.52 o                         
  14  11   1       6992.38       7074.65       109.29 o                         
  15  11   1         49.66         73.80        22.50 o                         
  16  11   1       4342.93       4159.26        77.83 o                         
  17  11   1       2924.65       2837.77        68.36 o                         
  18  11   1       4189.66       4351.78        80.25 o                         
  19  11   1       5584.08       5690.85        92.43 o                         
  20  11   1      18027.28      17697.00       235.30 o                         
  21  11   1        875.60        814.04        42.61 o                         
  22  11   1      13317.96      13142.10       312.66 o                         
   0  12   1      96104.37      90653.40      1846.90 o                         
   1  12   1         64.46        126.09        37.08 o                         
   2  12   1      42630.72      40176.64       764.25 o                         
   3  12   1      25084.31      24813.98       557.19 o                         
   4  12   1      20506.40      20803.56       486.10 o                         
   5  12   1       1249.26       1336.99        84.40 o                         
   6  12   1      18951.79      18617.90       310.45 o                         
   7  12   1      63986.62      62461.30       625.11 o                         
   8  12   1      19167.67      19446.85       202.14 o                         
   9  12   1       5144.35       5286.56        83.59 o                         
  10  12   1      28883.98      28572.26       273.66 o                         
  11  12   1      21430.62      21698.21       224.44 o                         
  12  12   1       6041.75       6355.73       102.96 o                         
  13  12   1      27705.04      28615.93       298.52 o                         
  14  12   1        655.82        650.46        33.59 o                         
  15  12   1        610.83        736.99        32.89 o                         
  16  12   1        120.59        155.03        24.53 o                         
  17  12   1         92.24        134.29        22.37 o                         
  18  12   1       1845.41       1919.57        65.82 o                         
  19  12   1       5537.12       5828.03       108.75 o                         
  20  12   1         20.34         44.46        20.52 o                         
  21  12   1      29848.11      30279.37       492.79 o                         
  22  12   1       5555.69       4769.65       197.26 o                         
   1  13   1      33797.32      33692.76       456.37 o                         
   2  13   1      13225.82      13103.05       210.61 o                         
   3  13   1      67918.09      67239.42       789.21 o                         
   4  13   1       3290.51       3174.65        92.15 o                         
   5  13   1      12003.10      11151.20       163.23 o                         
   6  13   1       3388.90       3059.21        72.84 o                         
   7  13   1       1312.38       1303.10        46.44 o                         
   8  13   1       8811.58       8972.28       128.07 o                         
   9  13   1      33804.38      33628.15       345.62 o                         
  10  13   1      20618.27      20641.80       224.27 o                         
  11  13   1       1473.30       1532.07        53.80 o                         
  12  13   1      15347.73      15811.53       203.57 o                         
  13  13   1       7905.97       7928.46       128.74 o                         
  14  13   1         97.21        192.31        27.26 o                         
  15  13   1       2187.01       2307.62        61.14 o                         
  16  13   1       1088.92       1088.47        46.58 o                         
  17  13   1        833.41        862.08        37.58 o                         
  18  13   1       1516.27       1638.07        55.87 o                         
  19  13   1       2081.56       2178.53        58.23 o                         
  20  13   1      24153.72      24418.95       555.06 o                         
  21  13   1       1884.31       1662.62        92.94 o                         
   0  14   1      17832.07      16480.38       343.91 o                         
   1  14   1        346.57        328.07        30.54 o                         
   2  14   1       3145.77       3147.99        79.34 o                         
   3  14   1         24.80         68.46        25.39 o                         
   4  14   1        827.24        840.36        42.52 o                         
   5  14   1      27473.75      27487.82       325.21 o                         
   6  14   1       4297.51       4164.49       102.06 o                         
   7  14   1      18985.27      19297.22       242.56 o                         
   8  14   1         90.95        137.18        23.97 o                         
   9  14   1      51046.11      51063.49       472.42 o                         
  10  14   1      10387.50      10562.38       149.40 o                         
  11  14   1      38079.45      38483.12       358.46 o                         
  12  14   1         77.67        123.42        24.53 o                         
  13  14   1       3344.66       3557.46        83.14 o                         
  14  14   1        118.43        137.65        25.24 o                         
  15  14   1        841.24        934.70        50.71 o                         
  16  14   1       6704.02       6894.20       109.37 o                         
  17  14   1        542.69        470.84        29.47 o                         
  18  14   1        192.64        206.19        23.72 o                         
  19  14   1      18172.03      18917.99       251.69 o                         
  20  14   1        377.26        424.20        29.65 o                         
   1  15   1       1429.55       1514.27        56.97 o                         
   2  15   1       4543.98       4168.06        92.87 o                         
   3  15   1      22805.04      23383.52       315.93 o                         
   4  15   1      18804.97      18498.28       241.70 o                         
   5  15   1       8991.31       8697.46       169.72 o                         
   6  15   1      16438.92      15672.10       198.47 o                         
   7  15   1        152.50        231.38        27.28 o                         
   8  15   1        335.01        349.62        33.03 o                         
   9  15   1        510.67        634.19        38.47 o                         
  10  15   1       2228.83       2234.88        55.91 o                         
  11  15   1       1054.91       1158.84        42.07 o                         
  12  15   1       1388.91       1571.15        48.86 o                         
  13  15   1       1749.42       1741.88        65.74 o                         
  14  15   1       1403.62       1319.25        47.82 o                         
  15  15   1       2937.78       2916.72        71.85 o                         
  16  15   1        106.02        139.05        22.64 o                         
  17  15   1       2372.48       2356.70        99.78 o                         
  18  15   1       1575.83       1465.56        65.31 o                         
  19  15   1       5329.36       4985.03       122.40 o                         
   0  16   1      16020.74      16863.37       421.80 o                         
   1  16   1      28115.76      28551.93       426.36 o                         
   2  16   1        453.26        521.18        40.72 o                         
   3  16   1       8207.17       8378.67       138.30 o                         
   4  16   1       1636.01       1716.83        68.18 o                         
   5  16   1       7610.17       7577.22       123.19 o                         
   6  16   1       4202.06       4174.41        91.29 o                         
   7  16   1       4081.96       4155.48        86.57 o                         
   8  16   1      12340.56      12344.55       185.90 o                         
   9  16   1      29045.52      29521.84       348.52 o                         
  10  16   1       3121.00       3190.03        72.40 o                         
  11  16   1       1586.37       1606.30        54.41 o                         
  12  16   1       2230.10       2325.80        70.50 o                         
  13  16   1       4028.87       3762.14        78.46 o                         
  14  16   1       3098.13       2719.69        96.01 o                         
  15  16   1         39.73         29.18        22.54 o                         
  16  16   1      11764.91      11768.94       288.53 o                         
  17  16   1         29.39         -6.68        25.23 o                         
  18  16   1       3063.53       2779.79       140.56 o                         
   1  17   1       1528.27       1424.98        74.10 o                         
   2  17   1       1901.13       1926.13        67.15 o                         
   3  17   1       1295.97       1220.71        53.21 o                         
   4  17   1      25350.78      25312.42       344.69 o                         
   5  17   1       3348.67       3350.76        89.48 o                         
   6  17   1      32757.06      32838.27       397.90 o                         
   7  17   1       4704.63       4619.20       118.92 o                         
   8  17   1        205.69        219.33        31.18 o                         
   9  17   1        524.77        438.25        38.25 o                         
  10  17   1        135.13         83.83        31.39 o                         
  11  17   1        103.04        136.42        31.13 o                         
  12  17   1       6381.50       6383.20       131.66 o                         
  13  17   1         95.71         96.21        23.40 o                         
  14  17   1       7089.29       6970.11       135.86 o                         
  15  17   1       3253.64       3357.75       103.68 o                         
  16  17   1         42.22         57.40        19.84 o                         
  17  17   1      12189.87      11857.23       208.09 o                         
   0  18   1       4296.16       4021.42       233.32 o                         
   1  18   1        204.94        193.01        36.97 o                         
   2  18   1      11435.96      11266.50       178.04 o                         
   3  18   1       1535.71       1625.74        58.35 o                         
   4  18   1        393.06        321.32        31.24 o                         
   5  18   1      15606.90      15357.89       212.77 o                         
   6  18   1       9970.76      10547.98       168.18 o                         
   7  18   1      21296.89      21301.83       309.60 o                         
   8  18   1       9982.09      10367.04       168.43 o                         
   9  18   1       2920.44       2906.63        84.39 o                         
  10  18   1       8513.66       8694.04       184.95 o                         
  11  18   1       4712.74       4643.92       119.19 o                         
  12  18   1       3260.98       3475.24        78.11 o                         
  13  18   1       3524.09       3588.82        99.93 o                         
  14  18   1       7835.14       7887.98       164.67 o                         
  15  18   1         13.35         36.46        20.86 o                         
  16  18   1      24732.46      22376.86       480.98 o                         
   1  19   1       1740.51       1896.84        71.71 o                         
   2  19   1       2251.57       2004.19        72.26 o                         
   3  19   1       5661.38       5746.94       113.76 o                         
   4  19   1      32610.20      32690.75       397.62 o                         
   5  19   1       2861.93       2834.77        78.98 o                         
   6  19   1      18630.61      18682.93       270.89 o                         
   7  19   1       3568.76       3516.56        88.78 o                         
   8  19   1         34.56         20.47        30.41 o                         
   9  19   1       1690.50       1656.46        61.70 o                         
  10  19   1        689.31        751.96        42.45 o                         
  11  19   1         26.44         57.52        20.89 o                         
  12  19   1       6590.93       6605.08       115.27 o                         
  13  19   1        771.74        705.31        34.23 o                         
  14  19   1       3907.82       3581.56       112.25 o                         
   0  20   1      30020.05      30278.36       523.34 o                         
   1  20   1          0.15         10.80        25.98 o                         
   2  20   1      19581.11      19763.28       280.90 o                         
   3  20   1       1801.75       1693.03        60.14 o                         
   4  20   1       1499.57       1702.54        66.95 o                         
   5  20   1        136.58        178.29        32.90 o                         
   6  20   1       2618.49       2731.42        88.33 o                         
   7  20   1        522.19        538.75        41.50 o                         
   8  20   1      11800.52      11405.30       260.22 o                         
   9  20   1       2107.19       2004.14        68.07 o                         
  10  20   1       8350.31       8112.06       130.14 o                         
  11  20   1       2481.71       2060.24       116.04 o                         
  12  20   1       1412.90       1244.16        45.19 o                         
  13  20   1       1547.94       1163.60        87.86 o                         
   1  21   1      24423.58      25757.21       339.25 o                         
   2  21   1       1500.98       1352.50        45.76 o                         
   3  21   1        104.63        141.32        27.94 o                         
   4  21   1       2222.06       2071.71        67.17 o                         
   5  21   1       7156.10       6644.67       250.02 o                         
   6  21   1          5.31         64.50        23.21 o                         
   7  21   1       2487.99       2318.26        80.63 o                         
   8  21   1       1150.09       1051.23        39.08 o                         
   9  21   1       2714.32       2219.51        48.90 o                         
  10  21   1       5544.72       4775.40       160.83 o                         
   0  22   1       3457.50       3713.29       165.50 o                         
   1  22   1        865.74        847.54        34.21 o                         
   2  22   1       6050.87       5952.87       137.97 o                         
   3  22   1       3321.36       3302.81        91.87 o                         
   4  22   1        411.18        408.51        29.97 o                         
   5  22   1        234.72        288.38        23.57 o                         
   6  22   1       1554.66       1572.09        46.38 o                         
   7  22   1       4748.74       4763.09        97.84 o                         
   8  22   1        284.35        226.42        24.44 o                         
   1  23   1       7183.97       6119.65       199.98 o                         
   2  23   1       1099.55        868.50        44.29 o                         
   0   0   2        840.10        771.44        73.93 o                         
   1   0   2       7657.38       6759.44       217.77 o                         
   2   0   2       4448.18       4018.11       114.15 o                         
   3   0   2         83.04        257.06        35.26 o                         
   4   0   2      14250.39      15207.74       349.05 o                         
   5   0   2      21797.71      22826.20       506.52 o                         
   6   0   2       3990.28       4452.02       197.18 o                         
   7   0   2     352792.19     345255.19      6390.89 o                         
   8   0   2     126980.46     121972.62      2391.31 o                         
   9   0   2      16077.55      13739.28       404.50 o                         
  10   0   2      31345.39      33023.87       607.79 o                         
  11   0   2     144033.75     142341.05      2741.65 o                         
  12   0   2     104743.53     110753.98      1976.14 o                         
  13   0   2      88124.42      88285.74      1508.61 o                         
  14   0   2      35301.42      35855.79       941.35 o                         
  15   0   2        125.04        177.66        28.41 o                         
  16   0   2        360.26        373.61        33.22 o                         
  17   0   2       1120.19       1049.98        50.00 o                         
  18   0   2      20478.17      20416.03       262.21 o                         
  19   0   2      47120.60      49080.96       568.91 o                         
  20   0   2         23.50         61.46        35.34 o                         
  21   0   2      99009.60     101783.77      1312.19 o                         
  22   0   2         80.40        131.38        36.72 o                         
  23   0   2       5509.80       5758.65       130.39 o                         
  24   0   2       6029.90       6760.73       166.70 o                         
  25   0   2      12407.01      13003.18       330.06 o                         
   1   1   2     271946.22     249587.16      3430.11 o                         
   2   1   2     174120.06     165459.59      2485.62 o                         
   3   1   2     163494.36     153513.78      2002.61 o                         
   4   1   2      22365.95      21418.82       312.76 o                         
   5   1   2       1683.08       1834.08        58.22 o                         
   6   1   2      53841.21      53327.72       771.69 o                         
   7   1   2      20710.03      20505.00       357.56 o                         
   8   1   2      34524.46      35729.71       541.18 o                         
   9   1   2      13838.54      13742.23       267.43 o                         
  10   1   2       3851.93       4518.42       120.20 o                         
  11   1   2      69435.95      69078.80       908.28 o                         
  12   1   2       5122.27       5624.22       143.59 o                         
  13   1   2      64372.30      69107.34       934.05 o                         
  14   1   2        288.38        427.62        50.19 o                         
  15   1   2      31171.54      30862.43       286.02 o                         
  16   1   2      13961.21      13243.46       147.21 o                         
  17   1   2      10194.76       9939.37       120.01 o                         
  18   1   2       1343.84       1229.60        41.25 o                         
  19   1   2       3981.09       4284.68        76.43 o                         
  20   1   2      26430.03      27136.19       273.49 o                         
  21   1   2       1261.11       1275.19        45.46 o                         
  22   1   2        717.46        812.68        37.90 o                         
  23   1   2       1452.35       1562.31        51.03 o                         
  24   1   2       9778.21      10377.30       154.01 o                         
  25   1   2        441.38        434.71        29.08 o                         
   0   2   2       4063.78       3789.21       131.14 o                         
   1   2   2       9641.10       8776.43       148.11 o                         
   2   2   2      13345.74      12680.14       236.29 o                         
   3   2   2      10206.62       9640.90       187.22 o                         
   4   2   2      17140.19      16856.04       330.72 o                         
   5   2   2      11403.73      12031.29       250.43 o                         
   6   2   2      90288.54      88663.30      1156.39 o                         
   7   2   2      22575.13      22776.81       362.40 o                         
   8   2   2        628.44        873.99        45.88 o                         
   9   2   2      36703.69      33354.72       536.11 o                         
  10   2   2      52033.08      52724.31       769.07 o                         
  11   2   2      24113.77      23265.44       454.09 o                         
  12   2   2        858.28        921.50        64.28 o                         
  13   2   2      63430.95      61977.40       959.09 o                         
  14   2   2      18420.94      18434.29       338.22 o                         
  15   2   2       1742.27       1831.64        49.43 o                         
  16   2   2        141.07        221.21        24.52 o                         
  17   2   2      37493.13      37857.17       350.61 o                         
  18   2   2        650.46        726.23        36.31 o                         
  19   2   2      30651.67      31627.02       319.27 o                         
  20   2   2       3346.07       3352.24        74.39 o                         
  21   2   2      48440.07      50370.43       477.26 o                         
  22   2   2       2458.59       2396.31        62.00 o                         
  23   2   2      20961.56      21901.68       293.95 o                         
  24   2   2        803.73        796.82        35.92 o                         
  25   2   2       1298.14       1172.83        42.44 o                         
   1   3   2      44923.05      44568.33       580.02 o                         
   2   3   2      10179.92      10050.89       202.37 o                         
   3   3   2       8621.26       8212.14       169.10 o                         
   4   3   2      41916.99      41487.52       704.09 o                         
   5   3   2      29924.89      29330.60       495.84 o                         
   6   3   2        541.27        490.72        56.87 o                         
   7   3   2       1789.68       1708.29        87.47 o                         
   8   3   2       8846.30       8307.29       271.32 o                         
   9   3   2      23416.42      23390.04       586.14 o                         
  10   3   2       6299.41       6431.44       188.00 o                         
  11   3   2      15194.57      14770.89       297.62 o                         
  12   3   2        717.40        530.20        51.21 o                         
  13   3   2      14027.84      15068.34       412.74 o                         
  14   3   2       4067.55       4091.87        87.14 o                         
  15   3   2      14933.42      15129.54       187.99 o                         
  16   3   2         47.85         50.00        21.94 o                         
  17   3   2       1093.23       1084.63        43.67 o                         
  18   3   2       3811.90       3733.03        77.71 o                         
  19   3   2          4.39         76.31        25.48 o                         
  20   3   2       2346.21       2523.90        64.24 o                         
  21   3   2         18.36         30.59        26.89 o                         
  22   3   2      14814.08      15680.45       205.31 o                         
  23   3   2        894.91        982.28        43.50 o                         
  24   3   2       3671.28       3877.49        88.46 o                         
  25   3   2       1147.71       1165.35        41.45 o                         
   0   4   2       4947.40       4581.27       165.60 o                         
   1   4   2       1979.44       1816.40        61.09 o                         
   2   4   2      62806.05      62917.73       866.51 o                         
   3   4   2         56.77        180.71        33.41 o                         
   4   4   2     151572.62     151508.47      1900.31 o                         
   5   4   2        735.66        959.75        69.15 o                         
   6   4   2      24420.81      24517.68       448.39 o                         
   7   4   2      23327.81      23660.16       449.98 o                         
   8   4   2      47274.28      46402.35       844.20 o                         
   9   4   2      42161.22      43071.75       560.68 o                         
  10   4   2       1098.34       1071.90        54.08 o                         
  11   4   2      27682.79      29332.65       450.87 o                         
  12   4   2       8215.57       7212.84       191.64 o                         
  13   4   2         16.64         72.66        41.72 o                         
  14   4   2        186.67        163.26        21.31 o                         
  15   4   2        346.67        518.83        31.68 o                         
  16   4   2         60.71         82.43        22.32 o                         
  17   4   2       3954.24       3990.20        77.89 o                         
  18   4   2       2071.38       1996.24        58.14 o                         
  19   4   2        699.88        748.07        40.29 o                         
  20   4   2        315.24        335.40        34.43 o                         
  21   4   2        755.17        835.40        39.96 o                         
  22   4   2       4311.89       4392.37        93.20 o                         
  23   4   2       3043.59       3300.87        89.14 o                         
  24   4   2        465.86        349.14        33.75 o                         
  25   4   2        943.63        730.06        37.39 o                         
   1   5   2       6710.31       6592.77       150.37 o                         
   2   5   2      14396.34      14029.54       253.68 o                         
   3   5   2       9206.64       9362.88       225.11 o                         
   4   5   2      27513.67      28870.27       489.05 o                         
   5   5   2       6060.87       5116.12       176.31 o                         
   6   5   2       6493.34       5848.36       222.06 o                         
   7   5   2      15263.85      14422.04       335.98 o                         
   8   5   2       4042.66       3416.83       106.59 o                         
   9   5   2       7188.77       6872.44       165.39 o                         
  10   5   2       2458.10       2937.68       103.76 o                         
  11   5   2       4994.91       4972.42       139.97 o                         
  12   5   2      40301.47      42362.47       681.07 o                         
  13   5   2       2781.76       2689.61        98.08 o                         
  14   5   2       2758.26       2795.27        70.85 o                         
  15   5   2      25675.96      26090.90       262.10 o                         
  16   5   2       3702.53       3628.20        76.43 o                         
  17   5   2        178.93        141.82        23.76 o                         
  18   5   2         42.51         66.78        23.31 o                         
  19   5   2       1664.43       1760.04        55.30 o                         
  20   5   2          8.79         68.60        26.02 o                         
  21   5   2        403.78        404.18        29.64 o                         
  22   5   2        151.79        209.30        28.25 o                         
  23   5   2        194.95        230.24        26.41 o                         
  24   5   2       2135.34       2267.33        66.34 o                         
  25   5   2       3070.04       2786.74        62.27 o                         
   0   6   2        889.03        870.01        87.65 o                         
   1   6   2      15231.60      15418.43       428.87 o                         
   2   6   2      16497.23      16675.02       302.60 o                         
   3   6   2       8158.41       7885.68       191.93 o                         
   4   6   2      72306.19      69319.64      1136.21 o                         
   5   6   2      17773.65      16564.15       350.82 o                         
   6   6   2       7452.87       7029.30       257.63 o                         
   7   6   2        381.75        437.30        54.65 o                         
   8   6   2      17944.13      17661.59       317.32 o                         
   9   6   2      10837.33       9790.37       235.90 o                         
  10   6   2       1026.94        994.44        74.97 o                         
  11   6   2      86523.99      89030.20      1237.75 o                         
  12   6   2        858.25       1074.10        71.91 o                         
  13   6   2      60769.95      61444.86       625.10 o                         
  14   6   2        448.32        516.19        31.46 o                         
  15   6   2      12568.70      12695.12       162.62 o                         
  16   6   2      21475.67      22090.37       252.73 o                         
  17   6   2      11126.49      11127.64       149.67 o                         
  18   6   2      24958.37      25411.73       274.73 o                         
  19   6   2      34561.16      36128.99       392.81 o                         
  20   6   2       3165.33       2895.09        70.23 o                         
  21   6   2      34747.98      36686.38       415.54 o                         
  22   6   2       7201.28       7275.34       118.50 o                         
  23   6   2      13101.88      13079.28       249.15 o                         
  24   6   2       3165.99       3395.28        87.79 o                         
  25   6   2         72.57         21.30        18.90 o                         
   1   7   2     242074.03     235029.30      3124.05 o                         
   2   7   2      46895.38      46239.88       754.39 o                         
   3   7   2      11184.34      10941.94       252.05 o                         
   4   7   2      25924.02      25322.02       726.35 o                         
   5   7   2      45919.67      44897.69       665.74 o                         
   6   7   2      63154.86      61337.96      1068.94 o                         
   7   7   2      24858.83      23962.56       432.57 o                         
   8   7   2       9184.04       8292.02       212.96 o                         
   9   7   2     173385.61     169941.31      2310.66 o                         
  10   7   2         31.83         57.32        38.49 o                         
  11   7   2      19510.44      19497.42       404.80 o                         
  12   7   2      13020.54      13217.75       223.10 o                         
  13   7   2       5211.24       5355.78        99.04 o                         
  14   7   2       1347.67       1308.57        48.83 o                         
  15   7   2        737.64        773.59        42.01 o                         
  16   7   2       1636.18       1638.76        59.23 o                         
  17   7   2        253.10        224.11        29.68 o                         
  18   7   2       6136.40       6345.03       114.96 o                         
  19   7   2         40.98        109.48        28.59 o                         
  20   7   2         56.35         84.40        26.82 o                         
  21   7   2         37.17        130.38        26.97 o                         
  22   7   2        644.76        544.64        32.02 o                         
  23   7   2       4982.72       5171.81        95.58 o                         
  24   7   2        184.73        221.09        20.43 o                         
   0   8   2      24770.95      25153.90       754.89 o                         
   1   8   2      10705.79      10501.65       265.91 o                         
   2   8   2       4354.79       4518.50       143.00 o                         
   3   8   2       1565.20       1159.50        78.50 o                         
   4   8   2      27689.17      28097.74       555.51 o                         
   5   8   2       2626.77       2482.85       102.65 o                         
   6   8   2      12656.35      12962.27       326.62 o                         
   7   8   2      14487.39      12799.22       403.55 o                         
   8   8   2       8710.31       7688.65       212.70 o                         
   9   8   2      87926.64      85935.16      1761.08 o                         
  10   8   2      38142.54      38158.95       712.88 o                         
  11   8   2      60274.71      59654.17       949.50 o                         
  12   8   2      16822.44      17194.76       213.45 o                         
  13   8   2      56056.52      56115.08       553.75 o                         
  14   8   2       9328.88       9359.85       142.57 o                         
  15   8   2       3464.52       3450.79        89.13 o                         
  16   8   2      23888.85      24211.46       282.28 o                         
  17   8   2      51571.39      52212.84       547.18 o                         
  18   8   2       9657.43      10189.41       153.84 o                         
  19   8   2      46615.64      49561.95       544.36 o                         
  20   8   2       3246.64       3481.29        77.94 o                         
  21   8   2      46743.27      49448.07       595.44 o                         
  22   8   2       7197.17       7663.88       130.51 o                         
  23   8   2      29823.09      30968.95       414.88 o                         
  24   8   2       8248.37       7593.66       140.86 o                         
   1   9   2     136514.92     130097.84      2111.34 o                         
   2   9   2      14658.23      14938.53       341.55 o                         
   3   9   2      93364.41      86417.73      1178.88 o                         
   4   9   2       7732.30       7659.40       197.40 o                         
   5   9   2      51021.40      51747.11       838.44 o                         
   6   9   2       1285.15       1667.60       304.39 o                         
   7   9   2      15691.28      16063.07       341.28 o                         
   8   9   2       2640.02       3246.76       149.64 o                         
   9   9   2     108799.94     108390.71      1706.20 o                         
  10   9   2        187.58        163.87        41.80 o                         
  11   9   2      24469.07      24275.29       269.67 o                         
  12   9   2       8544.79       7986.42       150.85 o                         
  13   9   2       3203.39       3373.15        75.28 o                         
  14   9   2        106.21        101.33        24.70 o                         
  15   9   2       4440.44       4400.32        91.80 o                         
  16   9   2       3571.24       3571.14        79.15 o                         
  17   9   2       5013.13       5193.46       117.76 o                         
  18   9   2       4258.94       4542.70        92.95 o                         
  19   9   2       5245.87       5549.57       105.31 o                         
  20   9   2       1658.13       1489.09        48.49 o                         
  21   9   2       2356.62       2410.19        58.26 o                         
  22   9   2        505.32        499.36        31.17 o                         
  23   9   2       3178.53       3111.88       125.29 o                         
   0  10   2      48677.65      46260.71      1492.80 o                         
   1  10   2        431.82        314.41        57.56 o                         
   2  10   2       6910.82       6255.39       168.81 o                         
   3  10   2       2337.27       2344.90       102.04 o                         
   4  10   2       9734.57      10013.17       223.90 o                         
   5  10   2       4242.68       4055.73       195.79 o                         
   6  10   2         14.35         90.28        38.84 o                         
   7  10   2      55185.39      54827.59       838.48 o                         
   8  10   2       1464.74       1449.29        88.48 o                         
   9  10   2      24294.91      23062.75       335.22 o                         
  10  10   2          2.80         72.92        22.00 o                         
  11  10   2      60342.74      60273.83       574.91 o                         
  12  10   2       4769.97       4521.25        93.68 o                         
  13  10   2      18770.60      19607.43       242.26 o                         
  14  10   2      11494.63      11657.14       168.19 o                         
  15  10   2         34.56         78.51        24.73 o                         
  16  10   2        110.35        112.15        26.97 o                         
  17  10   2      12220.93      12410.47       172.02 o                         
  18  10   2         99.70        156.10        29.44 o                         
  19  10   2      38327.85      39967.26       476.02 o                         
  20  10   2       6939.18       6834.37       124.11 o                         
  21  10   2      43371.13      46167.68       576.49 o                         
  22  10   2       7967.67       7950.16       200.06 o                         
  23  10   2      16067.51      14735.62       247.42 o                         
   1  11   2       8787.11       8085.53       215.55 o                         
   2  11   2      35597.70      35597.89       760.29 o                         
   3  11   2      23771.64      21953.84       426.60 o                         
   4  11   2       1927.42       1849.14        92.17 o                         
   5  11   2      22937.29      23060.42       431.42 o                         
   6  11   2      65178.93      66005.70      1102.68 o                         
   7  11   2        723.91        750.18        63.17 o                         
   8  11   2       2386.41       1979.11       105.01 o                         
   9  11   2      11621.51      11466.34       150.39 o                         
  10  11   2       4134.88       4112.42        78.31 o                         
  11  11   2      15061.50      15207.96       184.96 o                         
  12  11   2        490.87        628.20        37.53 o                         
  13  11   2       4635.38       4781.31       107.02 o                         
  14  11   2       2597.50       2450.57        72.08 o                         
  15  11   2      30331.84      30203.36       325.91 o                         
  16  11   2        666.41        564.51        34.90 o                         
  17  11   2      10375.35      11164.81       163.37 o                         
  18  11   2        769.12        808.73        37.52 o                         
  19  11   2       4238.56       4350.70        87.75 o                         
  20  11   2       1623.67       1599.44        43.90 o                         
  21  11   2         42.80         83.54        22.55 o                         
  22  11   2       2589.95       2546.14        61.02 o                         
   0  12   2       3577.76       3548.16       152.65 o                         
   1  12   2       4294.53       4038.31       128.59 o                         
   2  12   2      12978.38      12379.25       306.22 o                         
   3  12   2       5009.79       4673.15       171.08 o                         
   4  12   2       3434.57       3192.14       230.53 o                         
   5  12   2      28875.55      29106.03       411.51 o                         
   6  12   2       2891.74       2543.00        72.25 o                         
   7  12   2      57851.65      58469.93       562.68 o                         
   8  12   2      18275.24      17836.41       205.22 o                         
   9  12   2       3655.54       3822.95        74.89 o                         
  10  12   2      12873.35      12358.62       154.13 o                         
  11  12   2         87.08        139.29        25.29 o                         
  12  12   2       1888.48       1861.47        55.98 o                         
  13  12   2        112.85        169.66        26.23 o                         
  14  12   2        682.28        691.99        36.09 o                         
  15  12   2       8594.57       8676.02       123.52 o                         
  16  12   2       1828.92       1734.83        49.99 o                         
  17  12   2       2072.30       2006.12        55.06 o                         
  18  12   2         20.39         60.98        20.23 o                         
  19  12   2       3320.66       3299.79        70.99 o                         
  20  12   2       1564.75       1587.44        48.72 o                         
  21  12   2       9670.74       9402.37       180.73 o                         
  22  12   2        403.02        412.43        40.98 o                         
   1  13   2       1968.39       1734.72        63.08 o                         
   2  13   2        786.87        755.73        43.97 o                         
   3  13   2         37.64        115.22        29.26 o                         
   4  13   2       2072.89       2110.33        71.22 o                         
   5  13   2      11414.31      11580.84       174.16 o                         
   6  13   2       4233.68       4161.99        84.22 o                         
   7  13   2       8597.71       8906.46       129.25 o                         
   8  13   2        134.50        200.14        24.63 o                         
   9  13   2       7623.33       7540.41       117.87 o                         
  10  13   2      22093.44      22502.93       244.00 o                         
  11  13   2       2967.28       2767.44        66.94 o                         
  12  13   2        405.04        335.91        29.38 o                         
  13  13   2       1346.25       1502.80        56.66 o                         
  14  13   2      20990.73      21552.58       270.96 o                         
  15  13   2      19229.53      18983.78       241.09 o                         
  16  13   2       4206.79       3924.97        80.87 o                         
  17  13   2       6397.72       6511.54       114.54 o                         
  18  13   2       6218.76       6136.66       124.26 o                         
  19  13   2       5212.48       5175.60        97.96 o                         
  20  13   2         93.47         62.37        26.73 o                         
  21  13   2       1034.90        861.51        32.20 o                         
   0  14   2      11897.69      11754.54       301.90 o                         
   1  14   2      14538.81      14647.15       224.62 o                         
   2  14   2       3923.07       3903.95        92.22 o                         
   3  14   2      48604.88      49230.12       590.70 o                         
   4  14   2       7317.63       7224.27       158.95 o                         
   5  14   2       8325.07       8676.24       145.39 o                         
   6  14   2      38481.15      38408.51       424.07 o                         
   7  14   2       1767.45       1818.08        57.12 o                         
   8  14   2       7016.53       6918.42       111.16 o                         
   9  14   2      14359.83      14164.33       173.14 o                         
  10  14   2       6021.62       6293.28       103.52 o                         
  11  14   2      32324.80      32789.09       336.33 o                         
  12  14   2         17.46         32.72        24.25 o                         
  13  14   2       7926.44       8229.13       143.79 o                         
  14  14   2       3201.51       3217.76        78.62 o                         
  15  14   2       5722.80       5441.50       102.91 o                         
  16  14   2      12079.67      12366.07       172.69 o                         
  17  14   2        424.61        437.94        30.88 o                         
  18  14   2       3093.44       3028.91        75.11 o                         
  19  14   2      10814.50      10915.02       255.67 o                         
  20  14   2        909.10        725.04        40.12 o                         
   1  15   2      80380.63      81272.30      1007.88 o                         
   2  15   2       4390.67       4336.51       110.61 o                         
   3  15   2      12276.50      11979.76       199.36 o                         
   4  15   2       8369.00       8491.49       135.21 o                         
   5  15   2       5208.10       4843.59       113.77 o                         
   6  15   2      12676.94      12511.61       198.22 o                         
   7  15   2      30115.96      29915.23       327.09 o                         
   8  15   2        475.11        582.83        35.32 o                         
   9  15   2      24032.61      24213.00       310.77 o                         
  10  15   2       1036.08       1046.63        43.41 o                         
  11  15   2      10989.36      11353.03       156.02 o                         
  12  15   2       8659.07       8779.29       137.40 o                         
  13  15   2       3467.81       3554.49        76.57 o                         
  14  15   2        779.99        720.33        41.26 o                         
  15  15   2       1225.50       1221.99        47.23 o                         
  16  15   2        186.69        191.23        23.61 o                         
  17  15   2      10796.81      10811.42       212.15 o                         
  18  15   2       1240.53       1227.99        46.15 o                         
  19  15   2       1187.99       1144.75        58.78 o                         
   0  16   2       4988.14       5226.23       292.60 o                         
   1  16   2       3541.98       3473.52       109.60 o                         
   2  16   2         63.14         38.08        29.70 o                         
   3  16   2       3425.98       3470.52        85.03 o                         
   4  16   2      12048.02      11529.06       169.04 o                         
   5  16   2        246.45        323.60        36.86 o                         
   6  16   2       1849.34       1889.24        60.73 o                         
   7  16   2       1453.38       1423.50        54.69 o                         
   8  16   2      17308.57      16708.34       232.24 o                         
   9  16   2      10707.14      11015.90       164.90 o                         
  10  16   2        372.94        376.50        30.31 o                         
  11  16   2      24301.56      24574.52       320.17 o                         
  12  16   2         69.00        134.11        30.69 o                         
  13  16   2      15922.07      16043.39       242.50 o                         
  14  16   2       2514.99       2348.14        71.73 o                         
  15  16   2       5475.80       5463.00       111.37 o                         
  16  16   2       4505.00       4655.65       116.26 o                         
  17  16   2       6131.46       6102.56       150.37 o                         
  18  16   2       6534.23       5942.80       145.57 o                         
   1  17   2      23692.71      24893.70       404.73 o                         
   2  17   2       2666.11       2414.37        75.46 o                         
   3  17   2        272.14        276.89        31.31 o                         
   4  17   2      12524.61      12305.56       178.54 o                         
   5  17   2       5185.38       5588.57       117.22 o                         
   6  17   2       7522.93       7277.37       135.17 o                         
   7  17   2       4997.32       4797.70        99.21 o                         
   8  17   2        315.38        264.12        30.22 o                         
   9  17   2      12424.88      12728.67       202.68 o                         
  10  17   2        103.42        104.13        31.08 o                         
  11  17   2      24232.91      24513.03       394.42 o                         
  12  17   2       5717.31       5686.40       124.83 o                         
  13  17   2       3740.67       3828.31       111.18 o                         
  14  17   2        422.47        295.39        27.46 o                         
  15  17   2        183.21        151.20        23.29 o                         
  16  17   2         37.63         50.27        23.21 o                         
  17  17   2         48.54         45.83        18.28 o                         
   0  18   2       3087.49       3415.50       171.50 o                         
   1  18   2        267.08        263.36        36.49 o                         
   2  18   2       6082.15       5692.91       114.27 o                         
   3  18   2        742.33        673.04        37.45 o                         
   4  18   2       3476.25       3334.82        76.51 o                         
   5  18   2      11869.70      12001.01       185.74 o                         
   6  18   2        668.31        690.63        44.36 o                         
   7  18   2      19844.54      19951.22       311.07 o                         
   8  18   2        538.56        536.21        41.91 o                         
   9  18   2      25949.91      27045.81       372.06 o                         
  10  18   2         98.42         92.44        31.13 o                         
  11  18   2      14360.64      14576.12       230.73 o                         
  12  18   2       3109.50       2952.21        73.17 o                         
  13  18   2       1518.72       1477.61        46.99 o                         
  14  18   2       4800.15       4732.38       111.43 o                         
  15  18   2         46.87         64.38        24.46 o                         
  16  18   2         31.54         16.25        21.45 o                         
   1  19   2      25646.22      25955.70       364.84 o                         
   2  19   2       2739.62       2575.24        90.43 o                         
   3  19   2       3140.69       2922.37        76.92 o                         
   4  19   2       1608.01       1555.74        59.67 o                         
   5  19   2       2231.60       2369.60        80.68 o                         
   6  19   2       1767.59       1640.85        65.75 o                         
   7  19   2        618.79        605.39        38.65 o                         
   8  19   2         47.82         49.95        26.88 o                         
   9  19   2       2681.01       2541.80        77.54 o                         
  10  19   2       3763.03       3777.38        92.41 o                         
  11  19   2       9427.43       8593.91       192.96 o                         
  12  19   2        400.70        388.13        34.90 o                         
  13  19   2       8333.47       8537.46       138.84 o                         
  14  19   2       2560.50       2114.03        54.99 o                         
   0  20   2      10767.14      10981.02       301.67 o                         
   1  20   2         53.63         63.96        24.03 o                         
   2  20   2        676.35        797.76        38.79 o                         
   3  20   2      13950.21      14375.98       228.50 o                         
   4  20   2       6660.31       6558.01       192.36 o                         
   5  20   2      27407.45      27913.35       412.42 o                         
   6  20   2        318.20        341.85        33.57 o                         
   7  20   2      14274.26      14509.26       272.66 o                         
   8  20   2        536.24        458.81        34.27 o                         
   9  20   2      11376.90      11493.65       226.82 o                         
  10  20   2        884.67        969.53        41.46 o                         
  11  20   2        148.10        146.66        19.97 o                         
  12  20   2       4930.50       4472.13        87.20 o                         
   1  21   2         76.09         44.40        25.19 o                         
   2  21   2        458.17        412.46        29.21 o                         
   3  21   2       1193.03       1139.36        48.29 o                         
   4  21   2       5642.93       5685.95       143.03 o                         
   5  21   2       4881.18       4622.62       111.94 o                         
   6  21   2          9.03         26.65        20.23 o                         
   7  21   2       2549.64       2419.68       122.76 o                         
   8  21   2       5744.35       5223.32       227.52 o                         
   9  21   2         40.49         36.78        14.90 o                         
  10  21   2        438.22        376.82        24.08 o                         
   0  22   2       3204.04       2920.92       230.16 o                         
   1  22   2       3009.15       2732.07        89.18 o                         
   2  22   2       5001.92       4782.09       150.81 o                         
   3  22   2       6438.86       6055.37       249.96 o                         
   4  22   2       1751.87       1559.63        48.36 o                         
   5  22   2      16394.65      14700.04       495.11 o                         
   6  22   2        609.43        566.93        31.56 o                         
   7  22   2       6832.49       6088.72       126.95 o                         
   1  23   2       4154.27       3985.04       144.68 o                         
   2  23   2        759.10        713.04        39.52 o                         
   1   1   3      18613.20      18171.78       248.89 o                         
   2   1   3        353.06        340.76        37.53 o                         
   3   1   3      49561.04      48816.44       722.61 o                         
   4   1   3       9089.56       8841.69       171.98 o                         
   5   1   3     270758.59     259498.52      3202.89 o                         
   6   1   3       2213.96       1943.55        67.52 o                         
   7   1   3       6814.88       6349.66       146.05 o                         
   8   1   3      95652.30      94507.43      1250.42 o                         
   9   1   3      15229.71      15611.53       293.38 o                         
  10   1   3      13795.45      13450.27       234.55 o                         
  11   1   3       5411.36       5885.16       135.51 o                         
  12   1   3        979.67        965.06        58.47 o                         
  13   1   3       9194.34       9259.41       191.20 o                         
  14   1   3       3615.49       3595.95       106.15 o                         
  15   1   3        751.08        741.60        32.59 o                         
  16   1   3       3164.97       3253.40        64.09 o                         
  17   1   3       2679.02       2453.22        53.58 o                         
  18   1   3       2864.46       2826.36        60.44 o                         
  19   1   3       2234.59       2192.13        54.35 o                         
  20   1   3       3932.60       3861.88        77.68 o                         
  21   1   3       2819.58       2746.94        66.55 o                         
  22   1   3       6714.23       7128.13       108.69 o                         
  23   1   3       2790.67       2856.62        67.27 o                         
  24   1   3       4738.26       4988.83        90.35 o                         
  25   1   3        616.99        711.83        52.33 o                         
   0   2   3      62934.25      59258.88      1305.82 o                         
   1   2   3      65157.03      62116.57       958.17 o                         
   2   2   3     133607.72     128687.85      1809.16 o                         
   3   2   3      85596.84      83073.03      1299.88 o                         
   4   2   3      69516.96      68247.57      1202.24 o                         
   5   2   3      68780.02      66593.52       928.17 o                         
   6   2   3       1095.65       1308.47        54.10 o                         
   7   2   3         10.12        106.93        20.86 o                         
   8   2   3      56733.25      54894.38       777.34 o                         
   9   2   3        120.43        336.69        52.92 o                         
  10   2   3       7924.16       7826.95       159.64 o                         
  11   2   3      32493.54      30926.50       423.99 o                         
  12   2   3      12261.71      11346.23       241.03 o                         
  13   2   3      17479.43      17355.39       301.24 o                         
  14   2   3      42272.13      42959.79       470.64 o                         
  15   2   3       9493.99       9889.55       127.26 o                         
  16   2   3      34777.10      36011.85       329.94 o                         
  17   2   3       7563.77       7807.83       110.26 o                         
  18   2   3       7859.44       7878.20       113.02 o                         
  19   2   3      19071.62      20330.44       218.35 o                         
  20   2   3       7196.43       7430.21       113.10 o                         
  21   2   3      46440.20      48841.14       490.07 o                         
  22   2   3        324.55        364.57        29.66 o                         
  23   2   3       8693.65       9267.84       144.02 o                         
  24   2   3        248.37        282.29        25.35 o                         
  25   2   3        154.98        157.84        22.89 o                         
   1   3   3      89628.34      87707.95      1112.55 o                         
   2   3   3      28045.77      28326.85       421.47 o                         
   3   3   3      23197.97      24750.97       407.90 o                         
   4   3   3       3077.49       3030.95       109.30 o                         
   5   3   3       4700.32       4549.98       135.02 o                         
   6   3   3      25779.14      24475.47       445.94 o                         
   7   3   3     136654.73     135310.92      1956.24 o                         
   8   3   3       1499.26       1167.80        76.14 o                         
   9   3   3       5751.92       5363.65       171.53 o                         
  10   3   3      10051.10       9392.14       204.13 o                         
  11   3   3      74209.41      73421.84      1029.42 o                         
  12   3   3        748.36        998.70        68.54 o                         
  13   3   3        925.66        801.41        62.68 o                         
  14   3   3        443.45        402.17        30.81 o                         
  15   3   3      31897.60      31856.50       325.48 o                         
  16   3   3       5215.30       5339.46        93.80 o                         
  17   3   3       1589.02       1703.62        53.56 o                         
  18   3   3      15869.90      16633.89       195.79 o                         
  19   3   3        363.99        373.04        31.52 o                         
  20   3   3      10525.52      10706.55       142.84 o                         
  21   3   3        136.85        243.69        29.42 o                         
  22   3   3        233.04        321.53        27.78 o                         
  23   3   3      26169.91      26788.18       317.01 o                         
  24   3   3      15812.50      16528.65       298.78 o                         
  25   3   3       9952.46       9701.55       171.07 o                         
   0   4   3      18346.80      17603.29       377.44 o                         
   1   4   3      18017.32      17490.18       244.44 o                         
   2   4   3      46505.73      46328.38       648.67 o                         
   3   4   3      99312.02      97793.06      1541.51 o                         
   4   4   3      23601.90      22295.43       348.58 o                         
   5   4   3       8303.88       7826.25       174.06 o                         
   6   4   3       4021.32       4124.57       132.09 o                         
   7   4   3        452.04        557.55        72.26 o                         
   8   4   3        821.85        941.37        63.75 o                         
   9   4   3      15244.03      17640.54       308.81 o                         
  10   4   3       1205.82       1182.67        61.69 o                         
  11   4   3      89031.97      86436.53      1195.42 o                         
  12   4   3      17528.96      16828.85       329.77 o                         
  13   4   3      69016.10      67479.53      1049.91 o                         
  14   4   3      15896.12      15917.64       178.13 o                         
  15   4   3      11716.62      12176.15       149.31 o                         
  16   4   3      23451.97      24448.56       257.37 o                         
  17   4   3       9430.17      10202.92       140.00 o                         
  18   4   3       4429.29       4346.02        82.85 o                         
  19   4   3      21594.02      23125.88       246.95 o                         
  20   4   3      18823.32      19778.02       233.35 o                         
  21   4   3      38852.13      40801.21       404.74 o                         
  22   4   3        257.28        291.53        29.38 o                         
  23   4   3       8340.11       8538.78       144.64 o                         
  24   4   3       5978.91       5983.13       127.62 o                         
  25   4   3        509.92        375.30        24.92 o                         
   1   5   3      26791.37      25578.96       347.77 o                         
   2   5   3        967.11       1155.70        61.34 o                         
   3   5   3      12253.21      12003.60       240.77 o                         
   4   5   3      39456.47      40233.27       660.34 o                         
   5   5   3       6726.45       6641.67       190.63 o                         
   6   5   3      82643.86      80682.46      1176.63 o                         
   7   5   3      48163.32      48632.54       720.74 o                         
   8   5   3      19489.76      16923.97       285.89 o                         
   9   5   3     117570.25     113769.29      1344.14 o                         
  10   5   3      18142.29      16853.61       307.07 o                         
  11   5   3      37306.80      36001.05       540.23 o                         
  12   5   3         69.62        179.28        37.02 o                         
  13   5   3       4861.25       4450.78       101.46 o                         
  14   5   3        351.51        428.77        27.20 o                         
  15   5   3       8567.49       8505.67       120.89 o                         
  16   5   3       8291.70       8372.00       121.09 o                         
  17   5   3        107.92        141.87        22.58 o                         
  18   5   3      28799.79      30168.93       306.11 o                         
  19   5   3       1872.97       2096.49        60.20 o                         
  20   5   3       2259.03       2316.68        64.50 o                         
  21   5   3        141.89        134.86        26.57 o                         
  22   5   3       2521.44       2764.23        70.17 o                         
  23   5   3       7593.18       7844.33       128.94 o                         
  24   5   3       9513.23       9998.45       166.32 o                         
  25   5   3       5425.76       4672.30       173.34 o                         
   0   6   3      13464.47      13605.06       396.19 o                         
   1   6   3      68415.38      66612.67       895.48 o                         
   2   6   3     253316.53     249335.41      3043.42 o                         
   3   6   3      49179.43      45163.40       675.44 o                         
   4   6   3      34817.34      32231.11       606.26 o                         
   5   6   3      40693.68      42924.88       723.68 o                         
   6   6   3      31249.91      31556.75       587.52 o                         
   7   6   3       5179.90       5825.52       202.38 o                         
   8   6   3      16317.29      16580.82       321.40 o                         
   9   6   3      16389.09      16290.90       275.59 o                         
  10   6   3       3672.56       3719.98       114.66 o                         
  11   6   3      53413.11      53606.54       727.30 o                         
  12   6   3      44020.44      43557.46       620.58 o                         
  13   6   3      17473.57      17983.42       218.51 o                         
  14   6   3      36893.38      36723.85       355.83 o                         
  15   6   3       4194.61       4616.51        85.59 o                         
  16   6   3      22822.46      23414.52       261.05 o                         
  17   6   3       3208.79       3585.41        84.69 o                         
  18   6   3      22210.55      22579.92       250.85 o                         
  19   6   3       7035.32       7313.34       121.72 o                         
  20   6   3       7049.44       7334.19       114.96 o                         
  21   6   3      20978.52      21905.51       269.27 o                         
  22   6   3       3618.65       3800.65        78.26 o                         
  23   6   3        932.53        931.37        38.75 o                         
  24   6   3         77.21         97.02        19.30 o                         
   1   7   3      31607.68      30862.64       460.38 o                         
   2   7   3        458.08        344.95        38.67 o                         
   3   7   3      69334.62      71701.03      1079.18 o                         
   4   7   3       4002.58       3721.92       130.66 o                         
   5   7   3        127.03        306.99        51.37 o                         
   6   7   3      44008.00      42258.05       731.91 o                         
   7   7   3        888.32       1002.56        62.90 o                         
   8   7   3      14880.87      14668.30       298.14 o                         
   9   7   3       2338.92       2121.90        91.21 o                         
  10   7   3      10483.86       9488.22       233.44 o                         
  11   7   3         57.36         89.73        40.65 o                         
  12   7   3       2037.59       2102.80        72.15 o                         
  13   7   3       3035.97       2741.32        63.52 o                         
  14   7   3       8584.92       8265.97       126.51 o                         
  15   7   3       1992.03       1934.57        60.62 o                         
  16   7   3       4332.59       4761.97       100.97 o                         
  17   7   3          2.49         23.88        24.17 o                         
  18   7   3      10823.29      11191.75       154.72 o                         
  19   7   3       1228.40       1196.50        48.61 o                         
  20   7   3       2796.06       3171.81        74.11 o                         
  21   7   3        890.52        839.92        40.55 o                         
  22   7   3       7983.66       8078.26       129.13 o                         
  23   7   3        768.91        863.39        33.34 o                         
  24   7   3       6724.93       6523.38       107.43 o                         
   0   8   3      34518.14      36393.77       760.63 o                         
   1   8   3       6368.14       6324.22       238.08 o                         
   2   8   3      13013.42      13599.20       354.82 o                         
   3   8   3       5306.31       5961.37       185.44 o                         
   4   8   3      32131.65      31652.81       568.39 o                         
   5   8   3      55548.16      55414.82       909.04 o                         
   6   8   3         44.33         95.79        48.70 o                         
   7   8   3      19991.73      20073.38       389.34 o                         
   8   8   3      16140.98      16379.61       579.80 o                         
   9   8   3        221.36        169.38        44.60 o                         
  10   8   3        552.56        621.43        83.05 o                         
  11   8   3         43.11         67.22        29.70 o                         
  12   8   3      12164.84      12315.02       165.95 o                         
  13   8   3      10601.35      10936.67       160.87 o                         
  14   8   3       3373.59       3615.21        92.99 o                         
  15   8   3       1524.25       1576.78        53.51 o                         
  16   8   3       4577.97       4667.63        95.75 o                         
  17   8   3       5033.75       4745.98        94.65 o                         
  18   8   3       7926.53       8105.01       136.37 o                         
  19   8   3       2966.47       3111.25        80.92 o                         
  20   8   3       1274.17       1365.85        47.97 o                         
  21   8   3       1025.05       1006.90        45.84 o                         
  22   8   3        186.17        205.59        25.42 o                         
  23   8   3        275.29        307.62        21.45 o                         
  24   8   3         77.63         64.41        16.66 o                         
   1   9   3        832.59       1297.50        82.41 o                         
   2   9   3        597.34        583.23        59.31 o                         
   3   9   3       1781.04       1720.47        94.97 o                         
   4   9   3      23952.77      25388.04       492.17 o                         
   5   9   3       6843.00       7138.39       185.35 o                         
   6   9   3      10909.89      10967.99       282.22 o                         
   7   9   3       1017.03        868.92        70.78 o                         
   8   9   3         10.25         48.23        39.12 o                         
   9   9   3      10173.88      10107.45       264.80 o                         
  10   9   3      18038.93      18795.02       294.40 o                         
  11   9   3        571.85        650.90        36.47 o                         
  12   9   3       7327.42       6968.57       125.73 o                         
  13   9   3        328.86        354.77        30.21 o                         
  14   9   3        654.55        671.91        37.17 o                         
  15   9   3        544.65        552.34        36.12 o                         
  16   9   3       1993.14       2083.73        62.12 o                         
  17   9   3      18232.95      19021.10       240.53 o                         
  18   9   3      20394.96      20856.08       263.50 o                         
  19   9   3        694.91        757.43        39.03 o                         
  20   9   3       2118.38       2277.96        68.78 o                         
  21   9   3         18.46         41.11        25.10 o                         
  22   9   3         52.52        113.33        20.47 o                         
  23   9   3       8105.75       7126.82       241.87 o                         
   0  10   3       9749.53      10206.72       398.96 o                         
   1  10   3      12259.63      13675.29       327.02 o                         
   2  10   3       8517.68       7937.34       238.04 o                         
   3  10   3      33084.35      32869.12       563.28 o                         
   4  10   3       1638.41       2128.79        94.38 o                         
   5  10   3      39309.43      36493.82       611.64 o                         
   6  10   3       1219.84       1110.43        92.75 o                         
   7  10   3      48895.88      51094.89       835.14 o                         
   8  10   3        201.31        317.35        54.03 o                         
   9  10   3       2520.18       2491.93        78.29 o                         
  10  10   3       3294.00       3092.95        73.33 o                         
  11  10   3      58637.22      59605.83       613.94 o                         
  12  10   3       1354.76       1306.61        51.58 o                         
  13  10   3      27149.50      27661.68       322.65 o                         
  14  10   3       4422.62       4184.99        85.78 o                         
  15  10   3      12836.99      13091.62       169.84 o                         
  16  10   3        968.91       1112.75        45.70 o                         
  17  10   3      27153.22      27255.19       305.92 o                         
  18  10   3       1596.62       1575.78        49.57 o                         
  19  10   3      12509.66      12514.02       178.52 o                         
  20  10   3        382.11        349.64        28.21 o                         
  21  10   3       7131.52       7396.01       120.50 o                         
  22  10   3         73.86         90.51        17.99 o                         
  23  10   3      11213.61       9610.04       229.97 o                         
   1  11   3      79029.70      80377.30      1168.10 o                         
   2  11   3       2403.58       2257.66       119.16 o                         
   3  11   3       1807.96       2328.42       106.77 o                         
   4  11   3       4571.31       3982.91       143.88 o                         
   5  11   3      18553.89      16887.33       363.97 o                         
   6  11   3      16241.17      15921.98       360.92 o                         
   7  11   3      57790.75      57717.91       650.19 o                         
   8  11   3      13591.02      13490.35       191.44 o                         
   9  11   3      70300.30      70591.23       639.39 o                         
  10  11   3       5160.92       5008.66       110.40 o                         
  11  11   3       8560.48       8219.42       130.80 o                         
  12  11   3       1205.68       1249.80        49.23 o                         
  13  11   3       8570.48       8262.85       142.58 o                         
  14  11   3       6664.35       6743.89       112.76 o                         
  15  11   3       1608.82       1631.85        53.55 o                         
  16  11   3       2141.29       2191.97        60.39 o                         
  17  11   3      12027.51      12309.20       168.26 o                         
  18  11   3       6200.91       6263.91       122.81 o                         
  19  11   3       7539.00       7831.47       123.42 o                         
  20  11   3      10648.83      10611.49       171.39 o                         
  21  11   3       1561.56       1624.77        56.60 o                         
  22  11   3       7046.16       6930.23       119.04 o                         
   0  12   3        174.14        263.35       104.39 o                         
   1  12   3       8961.50       8677.27       270.87 o                         
   2  12   3      17296.29      16549.11       446.57 o                         
   3  12   3      52642.47      52201.06       892.39 o                         
   4  12   3      18958.34      18973.39       522.53 o                         
   5  12   3      13921.99      13699.43       278.75 o                         
   6  12   3       1662.12       1597.54        50.05 o                         
   7  12   3      23502.71      23987.88       268.94 o                         
   8  12   3       6868.17       7048.22       113.86 o                         
   9  12   3       5832.10       5802.12        99.88 o                         
  10  12   3      11739.86      11527.27       155.86 o                         
  11  12   3      57375.93      58237.71       552.35 o                         
  12  12   3       4546.60       4535.30        88.13 o                         
  13  12   3      18387.67      18591.96       220.34 o                         
  14  12   3      25648.50      26883.36       306.10 o                         
  15  12   3       1414.95       1482.59        52.24 o                         
  16  12   3       8624.99       9216.25       143.77 o                         
  17  12   3       7742.70       8031.92       138.18 o                         
  18  12   3      17785.72      18692.71       221.26 o                         
  19  12   3      12846.62      12666.44       169.00 o                         
  20  12   3       1726.49       1823.31        62.13 o                         
  21  12   3      11264.16      11631.83       212.52 o                         
  22  12   3       1626.23       1343.56        56.03 o                         
   1  13   3      55960.97      56358.47       665.40 o                         
   2  13   3      17007.40      16809.41       287.36 o                         
   3  13   3       4833.42       4969.92       151.81 o                         
   4  13   3       6651.81       6536.10       133.71 o                         
   5  13   3        693.22        578.11        34.70 o                         
   6  13   3       3950.78       3774.15        76.68 o                         
   7  13   3      18724.91      18925.93       224.45 o                         
   8  13   3      70516.41      70985.76       669.54 o                         
   9  13   3      27778.52      28559.26       304.78 o                         
  10  13   3       1418.40       1669.34        56.09 o                         
  11  13   3      10954.35      10938.18       160.25 o                         
  12  13   3       8846.85       8868.26       149.42 o                         
  13  13   3        539.07        600.01        41.71 o                         
  14  13   3        616.45        685.92        39.04 o                         
  15  13   3        256.70        331.03        28.95 o                         
  16  13   3        142.36        161.05        26.26 o                         
  17  13   3      15113.07      14858.15       185.20 o                         
  18  13   3      10741.14      10825.78       150.60 o                         
  19  13   3       1292.45       1270.94        44.39 o                         
  20  13   3       7587.82       7026.41       326.67 o                         
  21  13   3       1115.92        986.52        35.89 o                         
   0  14   3        508.83        498.90        88.94 o                         
   1  14   3      13481.04      13732.55       193.18 o                         
   2  14   3       9007.60       8581.83       185.94 o                         
   3  14   3       1474.12       1684.77        62.11 o                         
   4  14   3      12583.40      12175.91       195.76 o                         
   5  14   3         21.35         99.79        24.74 o                         
   6  14   3       3493.59       3491.23        75.35 o                         
   7  14   3       8905.06       9067.84       136.32 o                         
   8  14   3       1827.28       1798.75        60.21 o                         
   9  14   3       2388.59       2510.87        81.37 o                         
  10  14   3       1444.41       1676.70        60.68 o                         
  11  14   3       4839.64       5236.94       103.87 o                         
  12  14   3      19234.19      19944.04       289.10 o                         
  13  14   3       3700.74       3678.94        89.96 o                         
  14  14   3       6497.07       6756.44       120.16 o                         
  15  14   3       1003.17       1130.65        47.39 o                         
  16  14   3       4864.91       5278.25       119.84 o                         
  17  14   3        513.78        579.73        31.20 o                         
  18  14   3      26396.29      26076.70       389.75 o                         
  19  14   3       6508.97       5720.09       194.32 o                         
  20  14   3       1363.93       1356.62        54.14 o                         
   1  15   3      19941.13      18775.36       307.92 o                         
   2  15   3         68.50        115.16        28.29 o                         
   3  15   3       1361.22       1588.02        62.90 o                         
   4  15   3       1339.56       1177.59        50.64 o                         
   5  15   3       1689.27       1696.20        60.46 o                         
   6  15   3      18615.52      18471.21       222.31 o                         
   7  15   3        851.31        887.36        53.76 o                         
   8  15   3      39662.50      39937.81       457.42 o                         
   9  15   3       1075.68       1101.32        50.10 o                         
  10  15   3        237.15        281.69        32.35 o                         
  11  15   3       7813.84       8075.01       129.01 o                         
  12  15   3       1026.49       1046.11        45.92 o                         
  13  15   3        104.30        122.29        24.46 o                         
  14  15   3        232.94        349.93        31.72 o                         
  15  15   3         49.91         68.93        25.22 o                         
  16  15   3         15.85         19.75        19.95 o                         
  17  15   3       2390.76       2366.47        53.71 o                         
  18  15   3       5584.14       5676.11       115.69 o                         
  19  15   3         58.22         61.17        14.25 o                         
   0  16   3      17422.90      17436.13       388.99 o                         
   1  16   3      10437.77      10877.63       201.90 o                         
   2  16   3      14257.45      14518.17       238.86 o                         
   3  16   3       6211.37       6088.38       125.45 o                         
   4  16   3       8884.45       8618.63       140.66 o                         
   5  16   3       8045.82       8174.17       134.94 o                         
   6  16   3        163.72        167.18        26.99 o                         
   7  16   3       1455.99       1572.10        59.23 o                         
   8  16   3       3571.85       3184.26        85.13 o                         
   9  16   3         39.94         61.52        25.98 o                         
  10  16   3      10306.56      10221.13       161.01 o                         
  11  16   3        330.25        374.36        34.34 o                         
  12  16   3      17027.81      18158.79       238.34 o                         
  13  16   3       3084.43       3176.42        84.18 o                         
  14  16   3       2082.66       2051.74        67.90 o                         
  15  16   3       8876.82       8676.89       139.62 o                         
  16  16   3       7796.39       7572.26       149.22 o                         
  17  16   3        286.98        269.19        24.72 o                         
  18  16   3       8421.40       7959.28       139.94 o                         
   1  17   3        740.92        625.56        50.24 o                         
   2  17   3       6962.15       7450.03       144.85 o                         
   3  17   3       4472.50       4229.51        98.22 o                         
   4  17   3       3217.36       3309.48        85.61 o                         
   5  17   3         58.26         50.67        23.94 o                         
   6  17   3      16338.43      16516.81       228.04 o                         
   7  17   3       3252.77       3321.22        85.26 o                         
   8  17   3      18383.78      19000.87       263.76 o                         
   9  17   3      12861.44      12989.95       196.32 o                         
  10  17   3       3595.11       3472.00        82.79 o                         
  11  17   3       2122.13       2228.79        82.19 o                         
  12  17   3       1418.63       1346.29        54.17 o                         
  13  17   3       1087.64       1037.26        47.84 o                         
  14  17   3        783.33        909.33        43.45 o                         
  15  17   3       8581.17       8660.66       228.88 o                         
  16  17   3        226.53        199.66        32.59 o                         
  17  17   3       3499.82       3028.89       105.75 o                         
   0  18   3       8973.25       8781.33       308.99 o                         
   1  18   3       7555.07       7146.61       137.67 o                         
   2  18   3       9202.10       9583.68       167.91 o                         
   3  18   3      25661.38      26346.24       421.20 o                         
   4  18   3       3901.58       3916.88        86.80 o                         
   5  18   3      15695.40      16390.77       255.50 o                         
   6  18   3       1539.84       1362.44        57.89 o                         
   7  18   3         48.69         91.81        28.04 o                         
   8  18   3        816.72        797.57        52.15 o                         
   9  18   3       4549.17       4470.51       129.57 o                         
  10  18   3        253.97        252.31        33.13 o                         
  11  18   3        219.85        212.74        27.59 o                         
  12  18   3       2398.62       2377.58        65.86 o                         
  13  18   3      14938.54      14956.72       224.33 o                         
  14  18   3         10.59         35.21        20.02 o                         
  15  18   3       4271.76       4205.53       187.44 o                         
  16  18   3        683.52        628.30        33.62 o                         
   1  19   3      17341.08      16450.92       229.66 o                         
   2  19   3        568.84        537.15        43.46 o                         
   3  19   3       3703.52       3613.79        92.35 o                         
   4  19   3       5644.00       5563.96       110.28 o                         
   5  19   3        792.77        769.35        48.65 o                         
   6  19   3       1064.27       1003.42        49.16 o                         
   7  19   3      12502.24      12400.90       195.00 o                         
   8  19   3         10.51         57.12        24.88 o                         
   9  19   3      21569.26      22193.96       334.45 o                         
  10  19   3       1376.92       1367.09        48.24 o                         
  11  19   3       6006.09       6021.15       128.60 o                         
  12  19   3       1860.63       1658.95        55.44 o                         
  13  19   3       4073.70       3777.92        79.13 o                         
  14  19   3          8.68         13.44        15.20 o                         
   0  20   3       2196.10       1999.97       120.01 o                         
   1  20   3       2994.85       2980.33        78.25 o                         
   2  20   3       3957.02       4172.04       109.29 o                         
   3  20   3      10466.51      10727.50       189.97 o                         
   4  20   3         27.00         39.14        27.82 o                         
   5  20   3      18555.78      19375.34       302.29 o                         
   6  20   3        841.25        903.63        47.52 o                         
   7  20   3        658.14        692.70        48.65 o                         
   8  20   3       1957.44       1816.44        66.96 o                         
   9  20   3       2549.56       2613.95        87.07 o                         
  10  20   3        998.27        943.49        35.88 o                         
  11  20   3        168.47        212.40        24.68 o                         
  12  20   3       3329.69       3070.43        77.86 o                         
   1  21   3       3324.64       3184.33        70.35 o                         
   2  21   3       5524.48       5811.40       112.95 o                         
   3  21   3       1079.44       1030.42        42.75 o                         
   4  21   3       4326.10       4527.30       129.26 o                         
   5  21   3          1.31         16.43        20.45 o                         
   6  21   3       1532.54       1379.43        55.03 o                         
   7  21   3        417.04        384.56        23.30 o                         
   8  21   3       8511.22       8684.55       176.68 o                         
   9  21   3       6835.22       6706.95       122.40 o                         
  10  21   3       2729.33       2461.74        74.54 o                         
   0  22   3       5091.40       4754.46       227.21 o                         
   1  22   3          1.70          3.27        15.41 o                         
   2  22   3       4762.85       4188.54       199.29 o                         
   3  22   3        916.07        779.92        34.66 o                         
   4  22   3       2818.27       2809.15        82.93 o                         
   5  22   3        165.93        167.71        20.23 o                         
   6  22   3         85.77        126.48        25.00 o                         
   7  22   3       1752.81       1575.85        48.97 o                         
   1  23   3       1649.95       1360.18       206.79 o                         
   2  23   3       7251.54       5858.81       190.16 o                         
   0   0   4       8744.99       8703.35       192.14 o                         
   1   0   4        204.18        386.12        43.03 o                         
   2   0   4     169853.70     153965.06      2836.49 o                         
   3   0   4      30184.16      27448.16       659.15 o                         
   4   0   4      66862.84      65709.94      1479.32 o                         
   5   0   4     169348.83     170431.44      2878.82 o                         
   6   0   4      44458.34      46300.73       972.72 o                         
   7   0   4      58007.76      54182.81      1145.08 o                         
   8   0   4     187063.41     185564.89      3547.54 o                         
   9   0   4      37368.76      39638.27       913.56 o                         
  10   0   4      16656.01      15186.87       320.97 o                         
  11   0   4      10484.13       9503.38       261.12 o                         
  12   0   4      46638.70      48953.68       908.72 o                         
  13   0   4      20387.97      21683.25       464.96 o                         
  14   0   4      42217.97      45053.48       656.01 o                         
  15   0   4      12193.67      11607.93       178.30 o                         
  16   0   4       4670.27       4697.81       113.35 o                         
  17   0   4        350.69        428.33        37.99 o                         
  18   0   4       4529.84       4621.75       102.38 o                         
  19   0   4       1891.31       1872.22        74.27 o                         
  20   0   4       6171.45       5777.81       150.85 o                         
  21   0   4       6884.63       7036.95       167.18 o                         
  22   0   4        582.02        572.59        50.56 o                         
  23   0   4       7915.53       8177.73       186.44 o                         
  24   0   4         59.20         93.24        33.78 o                         
  25   0   4      31401.10      31656.38       716.33 o                         
   1   1   4      10006.83       9824.49       141.10 o                         
   2   1   4       1798.33       1484.79        44.25 o                         
   3   1   4      37798.56      38148.43       631.20 o                         
   4   1   4      21328.79      20235.25       428.41 o                         
   5   1   4      13106.85      13576.59       249.72 o                         
   6   1   4       4243.63       4018.50       114.40 o                         
   7   1   4        587.76        579.50        49.92 o                         
   8   1   4     425828.84     403305.94      5236.81 o                         
   9   1   4        275.59        540.84        51.72 o                         
  10   1   4        411.96        513.28        37.77 o                         
  11   1   4      12644.12      12571.56       213.95 o                         
  12   1   4       2666.83       2514.15        83.93 o                         
  13   1   4     136348.09     137953.06      1477.15 o                         
  14   1   4      15410.89      14662.40       221.16 o                         
  15   1   4      85939.86      86738.87       679.16 o                         
  16   1   4       7255.10       7168.69        99.73 o                         
  17   1   4      10669.00      10740.87       136.33 o                         
  18   1   4      36498.91      37332.40       340.90 o                         
  19   1   4      11761.40      12224.05       152.44 o                         
  20   1   4      34001.79      35814.94       369.17 o                         
  21   1   4       3106.66       3134.58        70.08 o                         
  22   1   4      31182.77      32181.79       383.56 o                         
  23   1   4      19160.90      19650.00       266.77 o                         
  24   1   4      10203.31      10636.34       154.45 o                         
  25   1   4      12624.52      12091.33       237.59 o                         
   0   2   4      12459.71      12941.27       285.92 o                         
   1   2   4      49232.22      47089.06       687.95 o                         
   2   2   4      61604.86      60710.86       880.88 o                         
   3   2   4      52767.20      50443.05       810.71 o                         
   4   2   4      40761.46      38758.53       807.10 o                         
   5   2   4     112543.68     110243.39      1611.88 o                         
   6   2   4      11305.16      11091.65       224.74 o                         
   7   2   4      10086.17       9487.36       228.25 o                         
   8   2   4      25036.33      24535.85       689.24 o                         
   9   2   4        566.07        621.06        68.10 o                         
  10   2   4      27573.69      26857.61       391.99 o                         
  11   2   4       8048.60       7492.57       185.19 o                         
  12   2   4       7459.09       7292.78       164.50 o                         
  13   2   4        780.99        902.92        64.17 o                         
  14   2   4      65602.29      66465.27       625.63 o                         
  15   2   4       2825.12       2912.37        60.79 o                         
  16   2   4        421.74        529.88        27.48 o                         
  17   2   4        427.63        461.50        28.47 o                         
  18   2   4       1157.16       1110.67        41.89 o                         
  19   2   4        111.14        126.64        25.03 o                         
  20   2   4      24155.99      24459.46       250.28 o                         
  21   2   4       3745.52       3993.71        77.39 o                         
  22   2   4       2077.68       2080.76        59.92 o                         
  23   2   4       5862.38       6132.16       111.67 o                         
  24   2   4       8112.56       8060.61       130.24 o                         
  25   2   4      23684.76      23468.41       366.53 o                         
   1   3   4      68541.76      66705.16       976.92 o                         
   2   3   4       2961.85       2902.76        77.39 o                         
   3   3   4        203.29        384.57        34.78 o                         
   4   3   4      55034.12      54835.36       846.64 o                         
   5   3   4       5821.75       5556.33       156.67 o                         
   6   3   4      44950.27      46030.00       752.25 o                         
   7   3   4        200.17        269.19        52.42 o                         
   8   3   4      59878.47      59332.08      1059.16 o                         
   9   3   4      14598.52      14843.77       298.86 o                         
  10   3   4      63733.00      62728.98       834.27 o                         
  11   3   4      17902.68      18622.22       317.20 o                         
  12   3   4       2133.64       1932.86        80.00 o                         
  13   3   4      42268.73      41831.76       569.20 o                         
  14   3   4       1954.49       2117.74        58.87 o                         
  15   3   4       1045.80       1069.13        38.96 o                         
  16   3   4       2901.79       2915.31        65.70 o                         
  17   3   4       8555.57       8677.64       124.25 o                         
  18   3   4      10514.75      10567.76       131.76 o                         
  19   3   4         89.60        107.60        26.47 o                         
  20   3   4      23774.94      25412.16       257.30 o                         
  21   3   4      11747.81      11718.14       151.01 o                         
  22   3   4       5952.02       6073.02       108.89 o                         
  23   3   4       4660.79       4827.95        92.24 o                         
  24   3   4       3924.43       3997.80        81.81 o                         
  25   3   4       2073.59       2016.53        53.18 o                         
   0   4   4     103427.46     102108.12      2209.64 o                         
   1   4   4      20338.85      18962.45       318.08 o                         
   2   4   4      75529.91      74247.62      1102.67 o                         
   3   4   4      13153.49      12547.76       224.21 o                         
   4   4   4      10472.35      11370.89       236.02 o                         
   5   4   4      47543.86      49238.40       699.21 o                         
   6   4   4       1046.61       1064.58        68.13 o                         
   7   4   4       4409.54       4677.76       160.14 o                         
   8   4   4         17.11         53.16        39.79 o                         
   9   4   4      19418.92      19575.12       334.33 o                         
  10   4   4         46.62         73.59        28.06 o                         
  11   4   4        486.80        299.08        39.47 o                         
  12   4   4        208.54        311.66        44.08 o                         
  13   4   4      12263.92      12016.47       261.76 o                         
  14   4   4       8783.86       8758.18       124.37 o                         
  15   4   4       5434.62       5445.69        88.41 o                         
  16   4   4       3163.91       3462.75        81.66 o                         
  17   4   4        764.24        765.12        37.06 o                         
  18   4   4       1563.58       1657.55        51.47 o                         
  19   4   4        226.89        331.43        30.87 o                         
  20   4   4       4526.45       4672.48        91.53 o                         
  21   4   4       1011.29        957.35        38.64 o                         
  22   4   4       1022.16       1022.54        40.97 o                         
  23   4   4       5801.57       5807.95       109.37 o                         
  24   4   4       3026.23       3061.60        73.35 o                         
  25   4   4       6443.11       5702.77       159.69 o                         
   1   5   4      13149.52      14163.68       268.86 o                         
   2   5   4      81364.77      85137.34      1186.26 o                         
   3   5   4        150.82        169.76        25.84 o                         
   4   5   4       1484.78       1404.55        96.15 o                         
   5   5   4      35723.18      35016.29       614.21 o                         
   6   5   4       6099.64       5626.90       210.97 o                         
   7   5   4        117.32        140.25        36.01 o                         
   8   5   4       8817.45       9295.82       205.34 o                         
   9   5   4       2471.95       2608.88        98.96 o                         
  10   5   4       7235.77       7177.38       168.18 o                         
  11   5   4       1000.72       1109.36        66.41 o                         
  12   5   4      38929.80      40899.99       654.57 o                         
  13   5   4        285.27        374.27        29.97 o                         
  14   5   4       4231.57       4292.48        77.62 o                         
  15   5   4       8666.84       8857.63       124.64 o                         
  16   5   4       5600.64       5898.70       101.56 o                         
  17   5   4       1410.48       1380.02        48.01 o                         
  18   5   4       5748.52       5912.24        97.19 o                         
  19   5   4       5753.46       5920.11       100.26 o                         
  20   5   4         29.45         90.62        27.42 o                         
  21   5   4       4574.52       4909.75        94.40 o                         
  22   5   4       1994.68       2103.67        65.62 o                         
  23   5   4       7573.64       7960.15       129.77 o                         
  24   5   4         13.80         28.37        19.69 o                         
  25   5   4       5065.71       4557.89       112.21 o                         
   0   6   4     105754.35     102670.13      1825.59 o                         
   1   6   4        602.24        697.18        49.21 o                         
   2   6   4      51570.15      52237.88       781.45 o                         
   3   6   4       8795.41       8217.50       307.14 o                         
   4   6   4      25992.01      27033.68       531.33 o                         
   5   6   4     169945.80     168509.25      2446.37 o                         
   6   6   4      18509.59      18261.54       395.96 o                         
   7   6   4      26807.54      26678.04       481.47 o                         
   8   6   4        921.38       1290.06        63.54 o                         
   9   6   4         49.68        174.46        36.98 o                         
  10   6   4       3663.21       3968.01       130.03 o                         
  11   6   4      11463.81      10417.97       222.80 o                         
  12   6   4      26053.96      25445.57       411.25 o                         
  13   6   4      17938.38      18169.51       212.64 o                         
  14   6   4       2676.62       2541.53        81.61 o                         
  15   6   4       2844.66       2720.43        64.03 o                         
  16   6   4       3774.39       3922.52        84.65 o                         
  17   6   4       1670.80       1770.78        63.58 o                         
  18   6   4        203.87        272.33        31.24 o                         
  19   6   4       9087.18       9031.83       137.90 o                         
  20   6   4         15.18         49.04        26.18 o                         
  21   6   4       6436.35       6788.01       114.14 o                         
  22   6   4       2765.44       2757.15        68.09 o                         
  23   6   4          7.15         24.79        19.26 o                         
  24   6   4       2957.52       2825.48        65.49 o                         
   1   7   4      49563.83      50098.21       708.69 o                         
   2   7   4     128172.54     128856.85      1919.94 o                         
   3   7   4        241.47        359.12        48.90 o                         
   4   7   4        157.50        278.18        50.35 o                         
   5   7   4      35253.23      33178.11       584.29 o                         
   6   7   4       9332.31       9139.10       243.85 o                         
   7   7   4      29484.48      29427.17       530.51 o                         
   8   7   4       6533.73       6151.63       171.19 o                         
   9   7   4      26551.29      26185.88       429.91 o                         
  10   7   4      45269.58      44773.29       695.35 o                         
  11   7   4          3.35         74.10        37.71 o                         
  12   7   4      42524.39      42719.28       456.35 o                         
  13   7   4       2888.91       2670.41        65.02 o                         
  14   7   4       2789.00       2825.70        66.93 o                         
  15   7   4       7167.57       7044.91       112.13 o                         
  16   7   4       1250.16       1277.27        54.83 o                         
  17   7   4      57931.27      59088.23       564.12 o                         
  18   7   4       8546.00       8784.66       131.76 o                         
  19   7   4      47762.29      49599.46       512.28 o                         
  20   7   4      10338.01      11184.12       170.26 o                         
  21   7   4        157.45        219.02        29.54 o                         
  22   7   4      15573.98      16215.06       217.37 o                         
  23   7   4      12013.98      11954.58       164.85 o                         
  24   7   4       5515.69       5002.89        84.90 o                         
   0   8   4      61990.02      58427.44      1134.62 o                         
   1   8   4      20505.90      21002.24       417.95 o                         
   2   8   4     205407.52     207113.20      2821.31 o                         
   3   8   4     194270.02     189163.61      2416.01 o                         
   4   8   4      30279.83      30050.45       519.66 o                         
   5   8   4     247830.20     244555.42      3489.96 o                         
   6   8   4      52995.84      52874.68       995.89 o                         
   7   8   4      69830.49      70487.82      1001.19 o                         
   8   8   4      38829.43      39034.37       627.89 o                         
   9   8   4      36085.48      36594.62       608.28 o                         
  10   8   4      25003.85      24658.38       488.16 o                         
  11   8   4      59250.16      60668.27       701.52 o                         
  12   8   4      17116.04      16669.74       240.78 o                         
  13   8   4      14327.97      14029.80       199.88 o                         
  14   8   4      43166.43      42580.48       442.90 o                         
  15   8   4       7752.65       8125.24       120.87 o                         
  16   8   4         34.90         87.79        24.00 o                         
  17   8   4       7489.12       7113.31       121.43 o                         
  18   8   4        757.55        718.93        37.00 o                         
  19   8   4       2346.52       2352.96        62.72 o                         
  20   8   4        705.82        723.89        41.94 o                         
  21   8   4        130.47        182.44        26.61 o                         
  22   8   4        495.30        557.50        32.25 o                         
  23   8   4       1396.67       1318.27        40.42 o                         
  24   8   4        153.40        142.60        23.40 o                         
   1   9   4      57473.80      59545.86       899.04 o                         
   2   9   4      36406.52      39199.98       623.56 o                         
   3   9   4      14730.52      15586.17       335.78 o                         
   4   9   4       5498.83       5637.15       175.43 o                         
   5   9   4       8864.69       7433.15       183.92 o                         
   6   9   4        214.06        298.63        44.95 o                         
   7   9   4       8769.79       8603.13       217.97 o                         
   8   9   4       4358.32       3644.80       136.65 o                         
   9   9   4      20974.69      22550.17       435.23 o                         
  10   9   4      80527.08      79198.81       850.21 o                         
  11   9   4       3551.88       3494.02        83.45 o                         
  12   9   4       8794.67       8809.80       153.68 o                         
  13   9   4      17836.54      18090.03       249.62 o                         
  14   9   4      10294.93      10703.22       162.55 o                         
  15   9   4      10852.36      10474.78       160.40 o                         
  16   9   4         71.60        129.67        25.70 o                         
  17   9   4      51605.59      53802.27       551.77 o                         
  18   9   4      44546.10      46368.78       533.19 o                         
  19   9   4      12407.43      13246.82       191.40 o                         
  20   9   4      15697.00      16644.79       267.12 o                         
  21   9   4       1192.07       1439.67        55.86 o                         
  22   9   4      12791.55      13046.17       157.98 o                         
  23   9   4      16106.69      14943.41       300.04 o                         
   0  10   4      18642.80      17713.65       570.73 o                         
   1  10   4      22435.22      23986.48       466.19 o                         
   2  10   4      11898.30      11156.83       268.44 o                         
   3  10   4      33754.09      32872.79       594.14 o                         
   4  10   4       3960.80       3542.81       156.72 o                         
   5  10   4      10197.47       9659.15       238.44 o                         
   6  10   4       9340.36       9455.16       234.75 o                         
   7  10   4      68116.35      69404.47      1154.49 o                         
   8  10   4      62907.29      64761.20      1026.80 o                         
   9  10   4      14372.26      13986.82       210.91 o                         
  10  10   4       2099.43       2061.15        63.16 o                         
  11  10   4       6420.41       6640.29       118.89 o                         
  12  10   4       9422.95       9566.40       162.21 o                         
  13  10   4       6097.26       5938.68       122.90 o                         
  14  10   4      29624.92      30949.65       344.17 o                         
  15  10   4        738.29        803.91        42.25 o                         
  16  10   4       9012.99       9095.80       152.99 o                         
  17  10   4        609.72        667.64        38.84 o                         
  18  10   4       1768.45       1861.25        55.63 o                         
  19  10   4        586.19        595.87        37.61 o                         
  20  10   4       5453.16       5487.70       104.64 o                         
  21  10   4        199.26        268.29        25.48 o                         
  22  10   4         33.86         63.84        18.21 o                         
  23  10   4         76.42         48.49        25.37 o                         
   1  11   4        730.15        699.76        83.98 o                         
   2  11   4      61341.42      60544.93       884.41 o                         
   3  11   4       5553.15       4354.25       170.95 o                         
   4  11   4        281.83        302.53        55.33 o                         
   5  11   4       2401.18       2145.82       138.89 o                         
   6  11   4        817.97        847.34        80.62 o                         
   7  11   4       8085.23       8033.33       136.55 o                         
   8  11   4      51606.96      50354.08       536.48 o                         
   9  11   4       1025.49       1053.34        64.77 o                         
  10  11   4      20892.58      21186.62       243.10 o                         
  11  11   4       1162.89       1126.10        43.17 o                         
  12  11   4       5865.72       5924.53       143.70 o                         
  13  11   4       9841.03      10365.76       155.39 o                         
  14  11   4       2428.91       2601.96        70.54 o                         
  15  11   4       1901.02       1945.96        64.18 o                         
  16  11   4       3223.21       3253.61        77.51 o                         
  17  11   4       5796.49       6390.42       119.33 o                         
  18  11   4      18734.31      19085.24       255.21 o                         
  19  11   4       8627.94       9129.50       132.32 o                         
  20  11   4       7841.79       7902.64       126.24 o                         
  21  11   4        907.51        871.88        42.84 o                         
  22  11   4       4415.85       4030.81       122.17 o                         
   0  12   4      15254.05      15301.66       565.48 o                         
   1  12   4       2918.98       3011.89       146.69 o                         
   2  12   4       6286.41       6475.56       232.22 o                         
   3  12   4        114.52        159.69        48.55 o                         
   4  12   4       6843.00       6306.26       174.57 o                         
   5  12   4       1782.78       1880.34        69.30 o                         
   6  12   4       2666.83       2731.48        69.80 o                         
   7  12   4      57412.12      56231.05       540.78 o                         
   8  12   4        304.04        409.71        90.09 o                         
   9  12   4      27408.18      27483.06       312.08 o                         
  10  12   4        857.33        714.80        47.79 o                         
  11  12   4      12020.66      12051.38       195.37 o                         
  12  12   4      23793.76      24455.01       278.17 o                         
  13  12   4      25145.75      25523.86       286.95 o                         
  14  12   4      29500.49      30957.45       370.53 o                         
  15  12   4       3379.02       3479.18        79.68 o                         
  16  12   4      13746.91      14322.23       184.34 o                         
  17  12   4         71.68        100.29        25.36 o                         
  18  12   4       4337.44       4526.88        85.37 o                         
  19  12   4      17576.47      17935.22       231.19 o                         
  20  12   4        603.90        491.30        28.29 o                         
  21  12   4       9015.94       8938.61       169.50 o                         
   1  13   4        793.10        803.68        54.09 o                         
   2  13   4      38951.65      38343.14       457.54 o                         
   3  13   4      40841.53      40856.41       476.32 o                         
   4  13   4      25496.19      26459.07       345.25 o                         
   5  13   4       2418.00       2538.49        68.30 o                         
   6  13   4      10877.62      10650.48       163.82 o                         
   7  13   4        309.92        376.85        30.04 o                         
   8  13   4      24048.66      23899.10       282.27 o                         
   9  13   4       9846.76      10247.27       149.89 o                         
  10  13   4        203.65        192.67        28.15 o                         
  11  13   4       1101.01       1189.43        56.84 o                         
  12  13   4        358.07        322.75        34.83 o                         
  13  13   4       3958.96       3948.19        83.19 o                         
  14  13   4        947.17       1019.10        42.57 o                         
  15  13   4       1394.88       1441.87        50.11 o                         
  16  13   4       4686.04       4594.42        86.12 o                         
  17  13   4       1134.48       1114.56        40.50 o                         
  18  13   4        418.30        506.23        29.36 o                         
  19  13   4        429.69        417.32        26.66 o                         
  20  13   4        180.32        206.14        19.79 o                         
  21  13   4        207.77        174.54        19.55 o                         
   0  14   4      43945.21      41975.12       616.87 o                         
   1  14   4      22303.84      21583.57       336.50 o                         
   2  14   4        190.07        214.36        31.63 o                         
   3  14   4      39058.13      39790.07       483.06 o                         
   4  14   4       3480.72       3377.27        79.50 o                         
   5  14   4       5707.31       5289.50       103.36 o                         
   6  14   4        913.80        833.12        43.30 o                         
   7  14   4       5359.52       5501.49       116.13 o                         
   8  14   4      12801.88      12292.55       187.02 o                         
   9  14   4       2857.60       2620.12        82.97 o                         
  10  14   4       7482.44       7051.45       121.81 o                         
  11  14   4      19726.84      19677.44       259.94 o                         
  12  14   4       2867.44       2845.96        83.93 o                         
  13  14   4       4691.64       4623.98        98.82 o                         
  14  14   4         59.97        136.71        28.27 o                         
  15  14   4       6328.01       6765.62       117.86 o                         
  16  14   4       3663.16       3959.84        82.53 o                         
  17  14   4       2049.07       2103.48        58.92 o                         
  18  14   4         83.02         76.51        21.68 o                         
  19  14   4      19158.04      19027.71       290.40 o                         
  20  14   4        267.59        226.81        21.87 o                         
   1  15   4       4656.13       4565.83        99.14 o                         
   2  15   4       5023.03       4978.58       104.61 o                         
   3  15   4         40.12         77.87        23.68 o                         
   4  15   4       4208.69       4174.58        93.94 o                         
   5  15   4        116.18        111.59        26.34 o                         
   6  15   4       1959.15       1993.75        63.07 o                         
   7  15   4      17537.96      17355.26       219.51 o                         
   8  15   4       7264.42       7574.21       135.35 o                         
   9  15   4      29985.43      31138.23       362.11 o                         
  10  15   4      10549.85      10864.57       177.66 o                         
  11  15   4       6967.43       6778.34       135.90 o                         
  12  15   4        513.08        556.73        43.91 o                         
  13  15   4      10367.75      10682.09       164.59 o                         
  14  15   4        930.69       1133.05        47.20 o                         
  15  15   4      22611.86      23058.26       322.28 o                         
  16  15   4          7.02         17.88        24.17 o                         
  17  15   4      31418.27      32447.43       393.49 o                         
  18  15   4       3132.11       3152.84        68.83 o                         
  19  15   4       2592.59       2076.85        63.87 o                         
   0  16   4       7802.28       8201.44       207.91 o                         
   1  16   4        731.64        791.13        41.94 o                         
   2  16   4      27648.32      28359.42       405.15 o                         
   3  16   4      17661.19      18450.64       263.16 o                         
   4  16   4       4723.35       4897.24        99.65 o                         
   5  16   4      25826.95      26151.67       299.33 o                         
   6  16   4        846.00        759.12        40.11 o                         
   7  16   4      14924.59      15621.75       220.11 o                         
   8  16   4        571.40        721.08        44.39 o                         
   9  16   4        537.93        665.72        42.13 o                         
  10  16   4      16426.11      16703.85       230.41 o                         
  11  16   4       1488.02       1491.95        56.32 o                         
  12  16   4      38427.12      40172.68       482.60 o                         
  13  16   4      12450.26      12748.55       195.08 o                         
  14  16   4       1381.01       1371.53        48.20 o                         
  15  16   4       2653.22       2915.67        71.73 o                         
  16  16   4       2506.68       2235.29        60.79 o                         
  17  16   4        104.72        133.93        18.45 o                         
  18  16   4         14.46         17.29        14.28 o                         
   1  17   4        113.73        170.12        30.46 o                         
   2  17   4       5871.95       5905.79       131.33 o                         
   3  17   4        118.04        164.27        27.43 o                         
   4  17   4       1494.96       1506.55        58.09 o                         
   5  17   4        305.38        340.72        29.43 o                         
   6  17   4       1702.01       1875.82        60.93 o                         
   7  17   4       1547.21       1666.48        68.98 o                         
   8  17   4      20177.09      20523.47       280.83 o                         
   9  17   4       8350.89       8512.41       140.32 o                         
  10  17   4       5178.21       5390.17       102.98 o                         
  11  17   4       2250.66       2103.10        71.06 o                         
  12  17   4       6212.04       6626.36       122.97 o                         
  13  17   4       1020.16       1229.55        51.32 o                         
  14  17   4        916.08       1014.56        43.36 o                         
  15  17   4       9284.73       9266.96       238.32 o                         
  16  17   4         60.73         48.26        21.45 o                         
  17  17   4      18419.79      17379.08       351.03 o                         
   0  18   4       8056.40       7699.04       279.80 o                         
   1  18   4       3506.78       3270.78        92.10 o                         
   2  18   4       4741.48       4876.98       109.66 o                         
   3  18   4       2118.44       2338.32        76.63 o                         
   4  18   4      10862.78      10800.57       174.75 o                         
   5  18   4       3716.92       3834.78        88.45 o                         
   6  18   4        156.92        180.86        27.15 o                         
   7  18   4       4013.87       3932.63        89.37 o                         
   8  18   4       1473.74       1383.08        62.30 o                         
   9  18   4        118.33        140.90        27.14 o                         
  10  18   4         81.36         86.75        26.19 o                         
  11  18   4        265.78        280.55        31.45 o                         
  12  18   4      33231.22      33548.54       434.75 o                         
  13  18   4        457.72        466.22        29.94 o                         
  14  18   4       4805.46       4737.52       142.12 o                         
  15  18   4        364.67        327.97        29.01 o                         
  16  18   4       3876.13       3154.50       116.29 o                         
   1  19   4       6207.98       6176.06       115.30 o                         
   2  19   4       4460.04       4618.87       106.50 o                         
   3  19   4      21373.24      21002.71       289.80 o                         
   4  19   4        578.88        581.90        36.53 o                         
   5  19   4        783.87        748.58        46.87 o                         
   6  19   4      12311.95      12720.40       264.38 o                         
   7  19   4        902.65        881.08        40.23 o                         
   8  19   4      36363.00      37563.41       461.20 o                         
   9  19   4       3199.56       3315.75        82.51 o                         
  10  19   4        616.85        540.20        33.55 o                         
  11  19   4       4403.09       4256.84        89.88 o                         
  12  19   4         22.68         39.63        18.37 o                         
  13  19   4       7954.43       7433.08       254.68 o                         
  14  19   4          2.95         44.56        16.90 o                         
   0  20   4         43.79          5.12        51.61 o                         
   1  20   4        401.63        413.48        38.89 o                         
   2  20   4      10938.86      10839.92       176.73 o                         
   3  20   4        745.61        754.03        42.18 o                         
   4  20   4       1967.02       2064.44        66.45 o                         
   5  20   4        158.50        116.24        31.70 o                         
   6  20   4        118.32        149.11        27.82 o                         
   7  20   4       3442.85       3676.13        88.63 o                         
   8  20   4        709.28        771.92        42.15 o                         
   9  20   4      13309.80      14099.39       257.34 o                         
  10  20   4         66.23         80.48        22.32 o                         
  11  20   4       6388.18       6125.53       236.15 o                         
  12  20   4      10805.86       9215.97       279.80 o                         
   1  21   4       9648.24       9942.98       149.42 o                         
   2  21   4      19656.02      20605.53       284.54 o                         
   3  21   4      12243.53      12154.45       188.71 o                         
   4  21   4       3674.44       3463.46       105.04 o                         
   5  21   4        126.67        143.38        22.93 o                         
   6  21   4      10919.87      10161.25       242.46 o                         
   7  21   4      10010.11       9232.50       303.69 o                         
   8  21   4       4841.99       4585.22       141.82 o                         
   9  21   4       7067.26       6339.32       157.26 o                         
  10  21   4         50.27         50.73        16.21 o                         
   0  22   4          9.69         63.07        23.76 o                         
   1  22   4        639.76        596.66        27.16 o                         
   2  22   4         75.18        124.52        18.92 o                         
   3  22   4      14019.86      12640.86       358.44 o                         
   4  22   4       1632.12       1601.38        55.74 o                         
   5  22   4       2034.85       1767.95        62.36 o                         
   6  22   4       1756.95       1602.71        47.59 o                         
   7  22   4       1066.89       1120.80        44.95 o                         
   1  23   4       3746.78       3009.70       162.86 o                         
   1   1   5       6747.82       6350.05       104.60 o                         
   2   1   5      87126.42      83760.62      1056.80 o                         
   3   1   5       6952.97       6346.38       178.37 o                         
   4   1   5       3779.10       3685.56       101.55 o                         
   5   1   5       7118.71       7215.57       163.31 o                         
   6   1   5      38275.66      38437.35       562.75 o                         
   7   1   5       3822.00       3433.30       112.23 o                         
   8   1   5       1283.66       1443.50        76.46 o                         
   9   1   5      12818.60      11979.46       234.87 o                         
  10   1   5       9406.66       9266.58       163.34 o                         
  11   1   5      12755.41      12732.59       204.80 o                         
  12   1   5       3779.78       3770.53       115.36 o                         
  13   1   5      29655.97      29333.58       553.42 o                         
  14   1   5      10801.67      10795.30       160.08 o                         
  15   1   5      26090.69      26183.37       242.24 o                         
  16   1   5         62.07        146.53        23.14 o                         
  17   1   5       1252.33       1219.67        42.84 o                         
  18   1   5       2121.22       2277.78        55.78 o                         
  19   1   5      12508.86      12847.08       157.00 o                         
  20   1   5        419.80        330.42        30.71 o                         
  21   1   5        463.98        461.17        30.48 o                         
  22   1   5       2100.30       2203.38        64.14 o                         
  23   1   5       6034.05       6331.96       120.35 o                         
  24   1   5        692.67        574.34        32.64 o                         
  25   1   5        485.75        468.04        32.52 o                         
   0   2   5      87371.23      86556.60      1696.52 o                         
   1   2   5      44958.67      42887.14       482.59 o                         
   2   2   5      58349.34      56402.67       780.01 o                         
   3   2   5     215697.44     209347.92      2923.38 o                         
   4   2   5     210800.45     210839.27      3186.89 o                         
   5   2   5     194029.17     193449.20      2742.76 o                         
   6   2   5     111122.55     106940.62      1470.46 o                         
   7   2   5     112381.36     106522.30      1397.53 o                         
   8   2   5       4614.44       4398.78       143.98 o                         
   9   2   5        108.85        157.51        51.78 o                         
  10   2   5       1049.78       1088.65        57.99 o                         
  11   2   5        371.64        304.65        34.63 o                         
  12   2   5       9692.88      10435.54       208.37 o                         
  13   2   5       5100.54       5133.10       145.68 o                         
  14   2   5      26198.17      26927.19       279.89 o                         
  15   2   5      21000.87      20750.80       212.25 o                         
  16   2   5      36473.60      36557.58       330.89 o                         
  17   2   5       3572.11       3816.43        74.88 o                         
  18   2   5        281.28        379.18        29.80 o                         
  19   2   5       2785.66       2679.53        61.49 o                         
  20   2   5       8280.36       9006.09       123.56 o                         
  21   2   5         59.83        113.68        24.11 o                         
  22   2   5        754.42        733.48        34.93 o                         
  23   2   5       2543.84       2552.37        73.74 o                         
  24   2   5       7609.11       7530.02       139.05 o                         
  25   2   5      10829.38       9659.52       211.37 o                         
   1   3   5       4361.49       4375.36       107.57 o                         
   2   3   5       7386.11       7164.85       142.54 o                         
   3   3   5       5505.92       5360.15       121.66 o                         
   4   3   5       4004.30       4379.13       120.61 o                         
   5   3   5      11080.26      10621.10       238.44 o                         
   6   3   5      19687.00      19232.22       495.74 o                         
   7   3   5        272.77        437.77        53.35 o                         
   8   3   5      21806.69      21755.97       443.66 o                         
   9   3   5      26228.86      24880.26       442.09 o                         
  10   3   5      27338.13      27739.35       404.52 o                         
  11   3   5      40816.62      41781.39       552.12 o                         
  12   3   5      13866.31      13343.52       239.20 o                         
  13   3   5      35026.60      34894.68       495.63 o                         
  14   3   5      33360.72      33900.93       333.10 o                         
  15   3   5      42835.06      42592.20       388.08 o                         
  16   3   5        449.36        410.05        33.30 o                         
  17   3   5      22927.64      23442.02       240.31 o                         
  18   3   5       2544.04       2832.37        64.14 o                         
  19   3   5      22014.84      22736.73       237.69 o                         
  20   3   5      13340.53      14223.37       168.12 o                         
  21   3   5       1084.57       1172.82        44.26 o                         
  22   3   5        535.59        571.56        33.50 o                         
  23   3   5      15738.90      16924.16       233.81 o                         
  24   3   5       1307.28       1254.10        45.17 o                         
  25   3   5      11083.89       9707.45       246.93 o                         
   0   4   5     250715.64     249038.03      4984.70 o                         
   1   4   5      18101.55      18731.52       339.71 o                         
   2   4   5      52343.09      52261.96       750.11 o                         
   3   4   5      78073.72      75573.20      1041.30 o                         
   4   4   5       5217.15       4967.37       140.32 o                         
   5   4   5     198372.42     195929.97      2467.79 o                         
   6   4   5      16395.20      15403.33       313.97 o                         
   7   4   5       9961.09       8590.84       219.59 o                         
   8   4   5      84600.29      81193.92      1178.01 o                         
   9   4   5       8083.39       7114.96       149.23 o                         
  10   4   5      31468.28      32128.43       455.86 o                         
  11   4   5       1623.88       1616.45        68.59 o                         
  12   4   5         29.59        122.01        29.43 o                         
  13   4   5      13682.26      14249.30       226.80 o                         
  14   4   5       8996.03       8269.26       121.16 o                         
  15   4   5         65.48         93.18        23.10 o                         
  16   4   5      80637.28      81646.66       716.54 o                         
  17   4   5       2852.32       2745.46        72.93 o                         
  18   4   5       6918.04       6913.76       103.58 o                         
  19   4   5       3046.37       3278.49        72.46 o                         
  20   4   5        355.65        323.57        27.64 o                         
  21   4   5         84.35        100.97        24.42 o                         
  22   4   5        173.27        209.36        26.39 o                         
  23   4   5      11819.83      12411.94       180.73 o                         
  24   4   5      13148.85      13397.87       213.02 o                         
  25   4   5      10818.12       9870.20       205.51 o                         
   1   5   5       8121.86       8423.28       243.59 o                         
   2   5   5       8340.64       7875.02       194.45 o                         
   3   5   5      49961.80      48163.96       751.00 o                         
   4   5   5       7434.94       6844.66       215.13 o                         
   5   5   5      19941.86      18905.12       355.94 o                         
   6   5   5      57741.44      55951.23       808.58 o                         
   7   5   5      24085.55      22275.81       399.21 o                         
   8   5   5        111.30        229.17        37.39 o                         
   9   5   5        803.66        623.62        47.41 o                         
  10   5   5       4581.86       4425.82       127.16 o                         
  11   5   5      51902.16      52315.77       751.28 o                         
  12   5   5       5270.70       5028.45       146.34 o                         
  13   5   5      58347.10      56561.85       565.89 o                         
  14   5   5      31810.70      32695.80       336.15 o                         
  15   5   5      39635.71      39641.21       382.47 o                         
  16   5   5       1908.65       2185.06        60.42 o                         
  17   5   5      21471.21      21921.26       248.04 o                         
  18   5   5       1266.58       1429.34        46.61 o                         
  19   5   5      16617.94      17142.10       209.36 o                         
  20   5   5      10065.45      10312.71       164.99 o                         
  21   5   5       1121.79       1150.89        47.34 o                         
  22   5   5       2403.35       2327.56        58.86 o                         
  23   5   5       7548.75       7965.77       133.52 o                         
  24   5   5       1282.74       1069.19        54.55 o                         
  25   5   5       4938.17       3930.87       114.84 o                         
   0   6   5        330.41        416.66        69.92 o                         
   1   6   5      64489.17      66199.59       915.76 o                         
   2   6   5        663.72        634.33        59.48 o                         
   3   6   5      31416.63      31309.32       527.58 o                         
   4   6   5      12694.70      12524.75       311.38 o                         
   5   6   5      42894.55      39743.86       645.79 o                         
   6   6   5        309.94        362.67        60.09 o                         
   7   6   5       5724.48       4456.73       166.15 o                         
   8   6   5      10425.59       9934.40       264.54 o                         
   9   6   5      42525.84      41996.63       627.71 o                         
  10   6   5      15639.94      16422.63       348.28 o                         
  11   6   5       8145.19       8230.03       228.77 o                         
  12   6   5       8239.34       8296.33       174.60 o                         
  13   6   5       9178.88       9495.22       140.25 o                         
  14   6   5       5328.93       5377.76       102.70 o                         
  15   6   5       3891.27       3763.58        82.56 o                         
  16   6   5      37975.64      39434.00       406.99 o                         
  17   6   5      17432.55      18443.61       232.24 o                         
  18   6   5        500.74        576.52        41.96 o                         
  19   6   5       3182.22       3230.95        92.04 o                         
  20   6   5       2216.34       2188.05        71.80 o                         
  21   6   5       6495.38       6708.60       127.24 o                         
  22   6   5        655.39        624.53        34.28 o                         
  23   6   5      12550.92      12900.02       173.86 o                         
  24   6   5       8018.64       8479.06       156.89 o                         
   1   7   5     102713.26     103627.23      1397.07 o                         
   2   7   5      19212.93      18889.86       373.55 o                         
   3   7   5      20038.14      21072.80       396.31 o                         
   4   7   5       5028.14       5456.90       178.18 o                         
   5   7   5      17517.66      17254.21       338.00 o                         
   6   7   5       3016.49       4065.98       143.84 o                         
   7   7   5      24500.42      24986.99       470.11 o                         
   8   7   5         81.06        185.18        50.85 o                         
   9   7   5       1903.28       2084.52        87.96 o                         
  10   7   5         41.32        162.39        37.20 o                         
  11   7   5      17199.32      18726.30       411.58 o                         
  12   7   5       1879.46       1950.49        60.27 o                         
  13   7   5      50708.01      49429.74       474.45 o                         
  14   7   5       3998.45       3925.89        79.02 o                         
  15   7   5       4271.45       4547.30        92.29 o                         
  16   7   5       3663.39       3429.11        83.75 o                         
  17   7   5      11940.66      11739.53       186.70 o                         
  18   7   5       2124.61       2267.10        69.97 o                         
  19   7   5      19443.63      20375.80       270.95 o                         
  20   7   5       2199.50       2310.04        75.99 o                         
  21   7   5        202.72        211.70        31.84 o                         
  22   7   5       1238.08       1131.62        40.37 o                         
  23   7   5       1073.98       1239.54        35.96 o                         
  24   7   5       2664.39       2383.79        56.99 o                         
   0   8   5      42060.17      42350.46       897.56 o                         
   1   8   5      78782.22      86347.62      1209.24 o                         
   2   8   5       8989.52       8551.88       221.70 o                         
   3   8   5        138.72        133.48        41.73 o                         
   4   8   5         60.63        253.46        65.57 o                         
   5   8   5       7243.78       6076.45       171.51 o                         
   6   8   5       5167.84       5839.92       193.75 o                         
   7   8   5       1317.63       1255.10        73.16 o                         
   8   8   5       8144.06       9011.95       282.60 o                         
   9   8   5       3987.42       3828.52       176.73 o                         
  10   8   5         91.04        197.76        46.09 o                         
  11   8   5      17348.51      17565.16       246.69 o                         
  12   8   5        129.85        140.37        27.01 o                         
  13   8   5        908.79        767.19        38.91 o                         
  14   8   5         92.71        140.63        26.74 o                         
  15   8   5          6.65         36.18        26.95 o                         
  16   8   5         13.61         67.20        27.53 o                         
  17   8   5       1813.25       1896.26        61.62 o                         
  18   8   5       1745.83       1744.33        58.00 o                         
  19   8   5       5422.18       5598.84       120.26 o                         
  20   8   5        571.57        565.09        41.12 o                         
  21   8   5       9045.09       9924.45       166.91 o                         
  22   8   5       5473.07       5570.60        94.85 o                         
  23   8   5       1382.17       1285.26        36.74 o                         
  24   8   5       2090.04       1435.26       120.00 o                         
   1   9   5      14328.21      15429.31       336.77 o                         
   2   9   5      31429.69      35084.21       581.04 o                         
   3   9   5        579.29        735.20        63.40 o                         
   4   9   5      65548.21      66661.68      1095.99 o                         
   5   9   5       2527.96       2660.06       118.60 o                         
   6   9   5       4679.99       4328.13       154.24 o                         
   7   9   5       1317.28       1254.39        77.01 o                         
   8   9   5        958.46       1146.54        78.87 o                         
   9   9   5       3297.21       3543.64       147.89 o                         
  10   9   5        374.07        458.64        42.99 o                         
  11   9   5      27128.53      28513.66       341.72 o                         
  12   9   5      30374.41      31176.80       369.62 o                         
  13   9   5       2677.90       2562.36        75.54 o                         
  14   9   5       5476.09       5643.49       118.10 o                         
  15   9   5       8184.90       8066.94       155.17 o                         
  16   9   5       4991.05       5202.34       105.81 o                         
  17   9   5        374.10        437.67        34.47 o                         
  18   9   5        369.96        325.97        33.46 o                         
  19   9   5        666.46        737.34        39.79 o                         
  20   9   5       5857.72       6053.77       123.28 o                         
  21   9   5       2101.21       2150.44        63.34 o                         
  22   9   5       4890.90       4831.48        81.04 o                         
  23   9   5        135.98        119.01        18.35 o                         
   0  10   5     134803.97     133826.45      2751.67 o                         
   1  10   5      18195.67      19110.72       425.24 o                         
   2  10   5      28210.07      30355.27       538.53 o                         
   3  10   5      16880.22      16225.01       454.24 o                         
   4  10   5       2564.23       3054.72       131.18 o                         
   5  10   5      13913.15      12851.90       350.43 o                         
   6  10   5       9163.69       9389.14       283.58 o                         
   7  10   5      15599.35      15088.03       311.16 o                         
   8  10   5      13778.56      13292.53       261.22 o                         
   9  10   5        237.04        231.66        32.93 o                         
  10  10   5      14476.38      14767.44       193.83 o                         
  11  10   5        189.38        216.17        27.71 o                         
  12  10   5       1144.86       1042.44        48.50 o                         
  13  10   5       4506.81       4296.20        93.17 o                         
  14  10   5       8842.81       9027.55       152.10 o                         
  15  10   5      14190.29      14789.29       234.58 o                         
  16  10   5       9722.09       9820.68       161.87 o                         
  17  10   5       3560.76       3642.78        85.26 o                         
  18  10   5       6763.44       6776.81       112.68 o                         
  19  10   5        915.49        811.74        40.13 o                         
  20  10   5        643.87        563.98        31.76 o                         
  21  10   5       4250.28       4622.87        82.05 o                         
  22  10   5      13580.34      13284.34       323.15 o                         
  23  10   5        360.01        233.58        42.86 o                         
   1  11   5        571.85        488.49        64.90 o                         
   2  11   5      21893.57      22529.17       446.30 o                         
   3  11   5         78.35         98.75        55.60 o                         
   4  11   5       5350.21       5237.08       194.56 o                         
   5  11   5        821.50       1090.59        92.75 o                         
   6  11   5      49981.89      52002.03       906.46 o                         
   7  11   5      55933.91      57455.90       586.45 o                         
   8  11   5      19546.62      19778.20       246.54 o                         
   9  11   5       1498.92       1553.65        63.52 o                         
  10  11   5       8506.83       8390.02       133.43 o                         
  11  11   5       2359.74       2629.73        66.89 o                         
  12  11   5      18291.05      19073.60       233.61 o                         
  13  11   5      16333.15      16227.87       211.77 o                         
  14  11   5       3570.02       3692.42        80.17 o                         
  15  11   5      27605.10      28863.04       350.29 o                         
  16  11   5       1192.55       1328.20        56.52 o                         
  17  11   5       7289.41       7847.66       151.57 o                         
  18  11   5       6866.43       7216.10       116.87 o                         
  19  11   5      16549.30      17233.35       213.76 o                         
  20  11   5       1456.49       1367.06        43.27 o                         
  21  11   5        125.25        148.28        19.04 o                         
  22  11   5       1469.68       1273.93        47.61 o                         
   0  12   5      37003.67      36743.93      1160.73 o                         
   1  12   5      12299.11      12024.74       343.81 o                         
   2  12   5      42751.67      44271.12       836.26 o                         
   3  12   5      43295.92      43055.02       659.97 o                         
   4  12   5       3107.71       3063.53       137.34 o                         
   5  12   5      67837.19      68366.45       685.89 o                         
   6  12   5      42987.24      42810.91       427.63 o                         
   7  12   5      31070.84      30601.85       317.63 o                         
   8  12   5       5945.89       5943.72       122.28 o                         
   9  12   5      17841.99      17886.68       235.42 o                         
  10  12   5       4926.58       5041.16        94.22 o                         
  11  12   5        150.97        266.34        29.03 o                         
  12  12   5       3062.92       3332.98        79.14 o                         
  13  12   5       1173.60       1255.04        47.91 o                         
  14  12   5      12937.68      13498.46       195.65 o                         
  15  12   5       9790.83      10155.73       158.42 o                         
  16  12   5      31574.99      33037.40       357.90 o                         
  17  12   5       7156.24       7674.23       128.11 o                         
  18  12   5      21383.58      21532.96       266.80 o                         
  19  12   5        530.81        577.10        31.94 o                         
  20  12   5       1106.25       1150.65        36.49 o                         
  21  12   5        687.19        713.02        38.26 o                         
   1  13   5       5555.80       4865.38       101.14 o                         
   2  13   5       7150.48       7338.52       122.84 o                         
   3  13   5      23173.04      22927.77       339.35 o                         
   4  13   5      27568.44      27020.09       309.46 o                         
   5  13   5      22184.69      22656.33       263.20 o                         
   6  13   5       7617.51       7749.60       128.03 o                         
   7  13   5       2651.48       2871.23        74.96 o                         
   8  13   5         58.77         91.18        26.04 o                         
   9  13   5       3867.11       3745.50        91.73 o                         
  10  13   5       4076.59       4196.68        90.54 o                         
  11  13   5       8099.57       8115.28       132.96 o                         
  12  13   5      10409.50      11186.65       206.85 o                         
  13  13   5      25259.19      25388.17       292.97 o                         
  14  13   5       6677.62       6777.09       112.07 o                         
  15  13   5      20685.26      22160.58       266.26 o                         
  16  13   5        248.01        222.17        26.85 o                         
  17  13   5      23553.17      24572.28       297.64 o                         
  18  13   5       3003.20       3042.12        72.21 o                         
  19  13   5       8368.93       8368.65       122.97 o                         
  20  13   5        423.91        321.02        19.94 o                         
  21  13   5         26.80         34.96        12.52 o                         
   0  14   5       1980.55       1779.07       100.87 o                         
   1  14   5       5859.35       5994.90       107.69 o                         
   2  14   5      12376.70      12328.67       182.09 o                         
   3  14   5      13165.69      13132.72       234.80 o                         
   4  14   5        615.56        613.29        39.60 o                         
   5  14   5      20213.25      19911.81       241.34 o                         
   6  14   5      11520.91      11567.76       201.80 o                         
   7  14   5      28031.56      28356.37       315.01 o                         
   8  14   5       4262.58       4323.99        92.71 o                         
   9  14   5      13156.95      13255.06       196.25 o                         
  10  14   5       3782.85       3735.45        97.80 o                         
  11  14   5         90.66        159.58        32.30 o                         
  12  14   5       5187.77       5223.30       117.61 o                         
  13  14   5       2954.64       3113.66        78.90 o                         
  14  14   5       4017.64       3893.89        88.38 o                         
  15  14   5       8545.58       8948.01       130.81 o                         
  16  14   5       7034.32       7149.49       122.45 o                         
  17  14   5        229.85        339.42        27.62 o                         
  18  14   5       2341.10       2567.29        61.76 o                         
  19  14   5       3185.20       3060.06        69.70 o                         
  20  14   5       1409.83       1202.11        52.54 o                         
   1  15   5       8672.25       8299.52       138.61 o                         
   2  15   5      17568.27      17020.99       228.91 o                         
   3  15   5       4747.57       4965.51        99.26 o                         
   4  15   5       2104.97       1976.17        57.56 o                         
   5  15   5       4071.41       4242.86        92.90 o                         
   6  15   5         34.02         96.55        27.39 o                         
   7  15   5       3482.67       3343.50        80.36 o                         
   8  15   5       5274.35       5386.88       104.28 o                         
   9  15   5       2104.16       2154.54        75.36 o                         
  10  15   5        332.27        307.00        35.06 o                         
  11  15   5       8362.58       8595.41       168.43 o                         
  12  15   5      19434.51      20469.86       295.00 o                         
  13  15   5      31444.62      31458.03       411.57 o                         
  14  15   5       1484.89       1574.31        53.20 o                         
  15  15   5       7604.45       7830.21       135.23 o                         
  16  15   5        293.82        260.30        29.15 o                         
  17  15   5       4788.62       5104.77        95.39 o                         
  18  15   5       2929.58       2829.52        63.56 o                         
  19  15   5       3754.07       3464.84       110.93 o                         
   0  16   5       4307.12       3848.87       129.61 o                         
   1  16   5         30.78         49.16        26.91 o                         
   2  16   5        127.17        115.96        27.64 o                         
   3  16   5      33186.20      32374.70       369.15 o                         
   4  16   5         48.49         94.46        27.30 o                         
   5  16   5       9392.66       9463.27       139.56 o                         
   6  16   5       7995.13       8232.52       131.52 o                         
   7  16   5        979.91       1048.97        49.47 o                         
   8  16   5       5321.60       5498.97       123.20 o                         
   9  16   5      25868.36      27074.70       341.37 o                         
  10  16   5       6298.03       6709.99       122.51 o                         
  11  16   5       1904.47       2171.74        71.13 o                         
  12  16   5        231.34        241.18        30.66 o                         
  13  16   5       3341.70       3490.61        80.25 o                         
  14  16   5       5277.50       5670.83       113.29 o                         
  15  16   5        183.94        259.41        26.10 o                         
  16  16   5        231.32        265.50        25.78 o                         
  17  16   5       9040.34       8561.93       266.48 o                         
  18  16   5        382.86        315.26        21.74 o                         
   1  17   5      23824.42      24756.12       325.17 o                         
   2  17   5      14343.01      14228.05       213.50 o                         
   3  17   5      10846.43      10622.39       153.94 o                         
   4  17   5      12033.32      12343.68       186.79 o                         
   5  17   5       1240.87       1117.08        47.00 o                         
   6  17   5       2130.00       1963.20        59.89 o                         
   7  17   5       3465.18       3396.09        82.10 o                         
   8  17   5         70.15         82.94        29.42 o                         
   9  17   5        626.93        685.94        44.66 o                         
  10  17   5        215.08        266.21        30.72 o                         
  11  17   5       4238.06       4165.68        84.04 o                         
  12  17   5       5957.00       5963.69       103.86 o                         
  13  17   5       8862.94       8633.21       189.77 o                         
  14  17   5       3545.03       3708.41        90.17 o                         
  15  17   5       1263.34       1376.83        53.10 o                         
  16  17   5        542.05        449.80        34.18 o                         
  17  17   5         59.05         59.18        19.33 o                         
   0  18   5       5813.74       6302.09       171.53 o                         
   1  18   5         55.85         54.14        24.25 o                         
   2  18   5       1671.85       1553.45        62.86 o                         
   3  18   5       2100.80       1949.43        74.96 o                         
   4  18   5       1043.65       1025.77        46.90 o                         
   5  18   5       8388.50       8225.01       150.26 o                         
   6  18   5         53.80         63.65        27.13 o                         
   7  18   5         54.48         72.09        27.07 o                         
   8  18   5      16492.14      17649.80       232.83 o                         
   9  18   5       4763.43       4745.61        90.61 o                         
  10  18   5      12923.95      13451.27       191.33 o                         
  11  18   5       3591.90       3739.77        87.58 o                         
  12  18   5       2007.36       1893.09        57.80 o                         
  13  18   5       5534.96       5910.64       147.84 o                         
  14  18   5       7055.75       7120.81       139.70 o                         
  15  18   5       1258.65       1003.12        67.89 o                         
   1  19   5      12005.42      11581.68       185.20 o                         
   2  19   5      11733.55      11793.24       207.10 o                         
   3  19   5       1410.94       1436.75        58.01 o                         
   4  19   5       8368.46       8416.97       151.90 o                         
   5  19   5       2436.37       2491.22        65.36 o                         
   6  19   5        309.96        385.97        34.23 o                         
   7  19   5       2506.31       2569.84        68.78 o                         
   8  19   5        627.60        615.15        31.94 o                         
   9  19   5       1967.62       1925.56        58.58 o                         
  10  19   5       3696.87       3753.06        94.12 o                         
  11  19   5        226.12        225.21        25.34 o                         
  12  19   5       3965.90       3861.57        91.29 o                         
  13  19   5       1192.95       1041.29        50.08 o                         
  14  19   5       5360.29       4615.15       121.09 o                         
   0  20   5       3429.31       3411.48       110.00 o                         
   1  20   5        116.62        111.11        26.25 o                         
   2  20   5       3173.51       2980.06        69.53 o                         
   3  20   5       7572.69       7571.31       147.50 o                         
   4  20   5        803.37        813.17        42.79 o                         
   5  20   5      10467.84      10503.57       275.82 o                         
   6  20   5       7572.47       7334.77       126.21 o                         
   7  20   5      12398.05      12387.53       213.29 o                         
   8  20   5      15638.51      16372.07       273.92 o                         
   9  20   5       6684.14       6831.33       146.66 o                         
  10  20   5       6291.94       6152.33       119.96 o                         
  11  20   5       2043.50       1787.11        52.18 o                         
  12  20   5          0.03         13.19        20.29 o                         
   1  21   5       2490.43       2548.71        60.87 o                         
   2  21   5       2609.06       2602.49        63.16 o                         
   3  21   5        154.38        132.57        22.91 o                         
   4  21   5       8047.82       7959.04       133.18 o                         
   5  21   5       6591.22       6698.99       119.12 o                         
   6  21   5       1107.05       1112.74        40.67 o                         
   7  21   5        631.56        671.34        32.67 o                         
   8  21   5          2.32         10.23        14.80 o                         
   9  21   5        135.40        140.77        18.09 o                         
  10  21   5        827.00        751.20        50.28 o                         
   0  22   5       3173.19       2789.72       146.63 o                         
   1  22   5         13.31         23.33        15.03 o                         
   2  22   5        789.05        774.98        29.29 o                         
   3  22   5       2245.58       1789.11        74.51 o                         
   4  22   5        285.79        249.98        22.71 o                         
   5  22   5       5378.03       5096.02       141.59 o                         
   6  22   5        117.40         86.78        16.67 o                         
   7  22   5       7115.12       6155.06       212.68 o                         
   0   0   6       2174.65       1955.53        98.81 o                         
   1   0   6      18968.64      19108.00       291.62 o                         
   2   0   6      26369.66      24682.00       482.28 o                         
   3   0   6        990.43        872.90        56.29 o                         
   4   0   6       1976.90       1886.25       100.40 o                         
   5   0   6      97260.12      99368.63      1730.04 o                         
   6   0   6     248306.72     242204.95      4058.11 o                         
   7   0   6     272215.06     269988.62      5069.68 o                         
   8   0   6      37110.41      36657.84       853.01 o                         
   9   0   6      73363.62      78362.55      1434.47 o                         
  10   0   6      13556.44      12630.35       329.99 o                         
  11   0   6       1905.27       1994.99       120.78 o                         
  12   0   6      21287.39      20147.43       411.36 o                         
  13   0   6      15762.58      17540.23       363.39 o                         
  14   0   6     148454.28     149811.59      1966.67 o                         
  15   0   6       9219.41       8614.31       205.01 o                         
  16   0   6     198418.03     197867.38      2524.94 o                         
  17   0   6       4254.81       4291.28       112.87 o                         
  18   0   6      95895.32      96594.73      1287.25 o                         
  19   0   6      27255.90      27634.99       448.35 o                         
  20   0   6        209.51        203.46        38.86 o                         
  21   0   6       1460.10       1740.82        79.54 o                         
  22   0   6       5329.16       5705.83       141.83 o                         
  23   0   6       7874.16       7757.75       165.02 o                         
  24   0   6      35115.28      35382.62       721.50 o                         
  25   0   6         95.50        133.82        32.35 o                         
   1   1   6      20845.25      21416.00       253.93 o                         
   2   1   6       7767.96       6890.03       127.00 o                         
   3   1   6     145740.36     135658.50      1793.42 o                         
   4   1   6      85177.45      82141.18      1212.56 o                         
   5   1   6       2019.66       2189.81        86.85 o                         
   6   1   6     256621.27     251690.38      3145.46 o                         
   7   1   6         39.38        156.26        37.35 o                         
   8   1   6      26896.46      24745.93       443.41 o                         
   9   1   6        658.95        638.61        67.99 o                         
  10   1   6       7051.09       6892.18       147.52 o                         
  11   1   6      11652.71      11664.46       204.57 o                         
  12   1   6        930.49       1449.37        87.56 o                         
  13   1   6       3910.25       3274.28       119.48 o                         
  14   1   6       7453.00       7621.26       117.03 o                         
  15   1   6       1490.65       1429.51        51.34 o                         
  16   1   6       5987.26       6391.83       107.78 o                         
  17   1   6      33428.34      33706.62       356.39 o                         
  18   1   6       3330.67       3338.94        69.72 o                         
  19   1   6        841.64        818.89        37.39 o                         
  20   1   6        113.35        142.68        24.68 o                         
  21   1   6         12.84         46.37        26.17 o                         
  22   1   6      10230.11      10392.31       169.97 o                         
  23   1   6      13893.61      14581.71       218.88 o                         
  24   1   6        353.44        354.18        26.66 o                         
  25   1   6       2550.92       2282.36        61.93 o                         
   0   2   6       2637.41       2641.41        96.84 o                         
   1   2   6      53310.42      51050.54       602.02 o                         
   2   2   6       8179.45       7954.91       135.97 o                         
   3   2   6       7423.04       8167.50       176.49 o                         
   4   2   6        239.52        363.35        63.18 o                         
   5   2   6       7812.22       8866.78       331.66 o                         
   6   2   6      12558.64      12994.87       284.13 o                         
   7   2   6      56921.32      55929.99       910.93 o                         
   8   2   6      17116.04      16418.46       342.37 o                         
   9   2   6      46617.01      48784.32       682.64 o                         
  10   2   6      17060.77      17953.41       280.04 o                         
  11   2   6        468.64        551.17        43.02 o                         
  12   2   6      30598.68      30898.87       459.31 o                         
  13   2   6      20381.23      20196.16       356.26 o                         
  14   2   6      21005.78      21552.58       264.71 o                         
  15   2   6      22050.12      21390.19       225.69 o                         
  16   2   6     104011.77     104950.92       863.04 o                         
  17   2   6         80.16        160.39        25.76 o                         
  18   2   6      39007.82      40124.05       382.67 o                         
  19   2   6      11166.20      11477.24       143.31 o                         
  20   2   6        529.12        626.54        33.27 o                         
  21   2   6       5529.59       5683.22       104.99 o                         
  22   2   6       2701.91       2651.24        63.78 o                         
  23   2   6       2997.54       2980.86        76.03 o                         
  24   2   6      25531.05      26583.12       359.27 o                         
  25   2   6         72.45         97.83        21.42 o                         
   1   3   6      63419.50      60303.52       801.40 o                         
   2   3   6      53688.43      51739.94       629.57 o                         
   3   3   6        357.50        311.16        27.87 o                         
   4   3   6        277.19        425.50        38.45 o                         
   5   3   6     102362.52     100018.54      1392.00 o                         
   6   3   6        249.94        334.04        46.10 o                         
   7   3   6      17219.04      18648.70       384.99 o                         
   8   3   6        624.26        616.26        61.92 o                         
   9   3   6      15810.83      15070.42       248.62 o                         
  10   3   6       2784.04       2729.53        96.00 o                         
  11   3   6       1211.46       1587.26        67.43 o                         
  12   3   6       2780.07       2792.21        93.82 o                         
  13   3   6      12211.01      11964.75       229.65 o                         
  14   3   6      20191.95      20144.24       227.50 o                         
  15   3   6       2907.56       2991.03        69.13 o                         
  16   3   6       1039.32       1046.50        43.05 o                         
  17   3   6        971.25       1221.78        44.83 o                         
  18   3   6         32.10         74.95        24.87 o                         
  19   3   6       3988.01       4267.10        86.41 o                         
  20   3   6         64.83        103.18        25.87 o                         
  21   3   6       1229.48       1108.27        45.64 o                         
  22   3   6         22.85         77.60        22.85 o                         
  23   3   6       6735.14       7422.87       130.57 o                         
  24   3   6         26.58         37.09        22.24 o                         
  25   3   6         31.58         44.23        15.70 o                         
   0   4   6      69335.39      69962.87      1139.80 o                         
   1   4   6       5872.31       5869.80       143.10 o                         
   2   4   6       2551.63       2470.58        81.44 o                         
   3   4   6       2850.13       2822.49       106.94 o                         
   4   4   6        416.89        665.59        55.84 o                         
   5   4   6       5443.52       4810.36       132.88 o                         
   6   4   6      46965.89      48831.98       716.77 o                         
   7   4   6     178163.16     181476.31      2332.43 o                         
   8   4   6        900.58       1051.90        56.83 o                         
   9   4   6       4884.41       4827.29       114.87 o                         
  10   4   6         95.99        171.59        30.45 o                         
  11   4   6       6594.68       6633.87       155.87 o                         
  12   4   6       1969.19       2242.71        85.38 o                         
  13   4   6         89.33        122.65        24.50 o                         
  14   4   6       3130.00       2995.31        65.70 o                         
  15   4   6       4244.36       4080.82        85.09 o                         
  16   4   6       6412.91       6204.02       105.98 o                         
  17   4   6        237.71        238.58        26.84 o                         
  18   4   6        582.47        568.88        36.13 o                         
  19   4   6       4322.30       4224.93        87.55 o                         
  20   4   6        206.66        149.60        27.35 o                         
  21   4   6       3354.86       3355.93        92.33 o                         
  22   4   6          2.27         32.42        22.20 o                         
  23   4   6       4173.38       4003.94        74.02 o                         
  24   4   6        933.30       1003.25        41.00 o                         
  25   4   6       2913.16       2680.60        88.30 o                         
   1   5   6        417.90        496.98        52.00 o                         
   2   5   6        244.18        193.23        40.13 o                         
   3   5   6       8935.44       9268.54       194.81 o                         
   4   5   6      37020.25      37248.61       735.95 o                         
   5   5   6        275.92        247.57        34.45 o                         
   6   5   6       9103.14       8891.92       229.50 o                         
   7   5   6       3396.73       3214.23       109.82 o                         
   8   5   6        924.86        711.92        54.11 o                         
   9   5   6       1212.21       1447.82        62.38 o                         
  10   5   6       9122.12       9202.60       188.41 o                         
  11   5   6         49.89        101.96        27.56 o                         
  12   5   6      25536.88      25955.28       395.73 o                         
  13   5   6       3994.22       3551.10        71.76 o                         
  14   5   6       2147.36       2320.51        58.28 o                         
  15   5   6       4046.78       3598.82        79.50 o                         
  16   5   6       1685.60       1856.82        67.81 o                         
  17   5   6        128.96        209.50        29.67 o                         
  18   5   6         60.12         66.78        27.71 o                         
  19   5   6        507.08        512.60        38.39 o                         
  20   5   6      27345.48      27906.55       360.65 o                         
  21   5   6        185.93        253.86        29.50 o                         
  22   5   6         55.88         70.15        22.63 o                         
  23   5   6        156.96        246.62        22.47 o                         
  24   5   6         13.20         30.57        21.95 o                         
   0   6   6     308583.06     319751.91      5344.31 o                         
   1   6   6      89860.74      89084.44      1477.72 o                         
   2   6   6      33413.77      34120.67       682.17 o                         
   3   6   6      29535.23      30187.81       526.23 o                         
   4   6   6       6332.50       7270.09       191.10 o                         
   5   6   6       5689.37       6339.38       204.21 o                         
   6   6   6      35074.12      33610.47       584.02 o                         
   7   6   6       6508.30       5020.27       190.03 o                         
   8   6   6      22278.79      21781.41       406.01 o                         
   9   6   6       7791.47       7986.42       186.35 o                         
  10   6   6      14801.41      15410.08       295.30 o                         
  11   6   6      21327.85      20824.12       429.16 o                         
  12   6   6       9238.79       8857.55       160.23 o                         
  13   6   6       1563.12       1598.14        48.50 o                         
  14   6   6      59422.41      59449.64       572.65 o                         
  15   6   6       3857.56       3700.30        86.73 o                         
  16   6   6      26540.46      27324.01       303.20 o                         
  17   6   6       4944.60       5079.82       118.38 o                         
  18   6   6      16837.70      17496.54       248.20 o                         
  19   6   6        132.38        244.49        34.96 o                         
  20   6   6        242.38        360.57        35.53 o                         
  21   6   6         12.12         43.55        26.15 o                         
  22   6   6        345.68        461.43        31.73 o                         
  23   6   6        113.26        140.56        20.19 o                         
  24   6   6      15712.42      14406.79       317.19 o                         
   1   7   6      88258.85      90148.38      1401.74 o                         
   2   7   6      29882.70      29141.90       515.78 o                         
   3   7   6       1079.44        900.52        77.94 o                         
   4   7   6     180203.88     176211.28      2259.41 o                         
   5   7   6       9062.40       9501.26       216.34 o                         
   6   7   6      30789.71      30704.50       594.90 o                         
   7   7   6       2603.94       2845.91       144.40 o                         
   8   7   6      12866.38      11799.73       284.51 o                         
   9   7   6       4057.05       3814.20       135.32 o                         
  10   7   6        254.68        272.39        45.28 o                         
  11   7   6       1990.40       2050.20        97.53 o                         
  12   7   6       8368.67       8423.32       128.93 o                         
  13   7   6      37907.62      38240.86       375.96 o                         
  14   7   6      57605.23      57404.36       543.33 o                         
  15   7   6      24100.36      24730.39       274.83 o                         
  16   7   6        266.85        321.74        32.36 o                         
  17   7   6       1014.63       1154.01        65.03 o                         
  18   7   6        385.70        516.97        38.12 o                         
  19   7   6        388.23        352.42        36.76 o                         
  20   7   6       1807.37       1589.83        66.83 o                         
  21   7   6          6.26         50.04        25.79 o                         
  22   7   6         53.05         51.55        19.77 o                         
  23   7   6       2994.12       2729.56       103.73 o                         
  24   7   6       3459.05       3243.18       127.17 o                         
   0   8   6      61733.29      62836.87      1241.71 o                         
   1   8   6      50762.16      52024.27       842.27 o                         
   2   8   6       1919.33       1764.86       108.01 o                         
   3   8   6      14984.24      14479.52       311.63 o                         
   4   8   6       7022.85       6335.59       197.41 o                         
   5   8   6       5016.77       5034.04       148.73 o                         
   6   8   6      54812.09      55021.61       878.30 o                         
   7   8   6      13024.13      12856.11       306.98 o                         
   8   8   6      38604.27      37714.84       617.67 o                         
   9   8   6      25657.12      26640.09       488.24 o                         
  10   8   6       4519.77       4797.27       166.94 o                         
  11   8   6        860.00        926.14        50.36 o                         
  12   8   6      13233.92      12836.76       162.35 o                         
  13   8   6       2084.82       2018.44        59.09 o                         
  14   8   6      48607.73      49448.83       561.28 o                         
  15   8   6       2019.27       2093.53        80.43 o                         
  16   8   6      99808.93     101389.38       974.56 o                         
  17   8   6       8185.62       8514.36       146.95 o                         
  18   8   6      39820.07      41911.27       510.38 o                         
  19   8   6        305.76        298.24        34.18 o                         
  20   8   6       4931.86       4837.48       115.31 o                         
  21   8   6         56.87         75.66        25.26 o                         
  22   8   6       1143.10       1180.77        43.94 o                         
  23   8   6      11284.15      11294.23       360.96 o                         
   1   9   6      11368.42      11648.61       364.30 o                         
   2   9   6      19546.99      18444.47       366.81 o                         
   3   9   6      28377.92      31321.90       535.26 o                         
   4   9   6      86673.77      83026.38      1320.66 o                         
   5   9   6       7565.07       6892.56       209.11 o                         
   6   9   6      50859.51      52091.16       870.11 o                         
   7   9   6       2419.72       2549.41       126.00 o                         
   8   9   6      34307.17      35055.14       605.41 o                         
   9   9   6       5292.74       5587.61       152.31 o                         
  10   9   6        430.82        327.30        31.98 o                         
  11   9   6       2516.92       2525.77        70.54 o                         
  12   9   6        420.41        423.38        36.02 o                         
  13   9   6       4562.54       4373.09        96.05 o                         
  14   9   6      17085.49      16301.80       214.77 o                         
  15   9   6      28322.94      29320.66       324.43 o                         
  16   9   6       5383.81       5282.97       106.03 o                         
  17   9   6       7740.34       7956.75       129.54 o                         
  18   9   6          0.12         34.93        28.33 o                         
  19   9   6       1038.09       1160.35        47.56 o                         
  20   9   6       3330.17       3623.68        89.16 o                         
  21   9   6       1208.73       1232.31        42.92 o                         
  22   9   6       1680.45       1569.59        46.98 o                         
  23   9   6      10617.45       9864.31       192.19 o                         
   0  10   6      53435.37      54568.67      1297.62 o                         
   1  10   6       3319.24       3313.73       160.49 o                         
   2  10   6       4183.27       3975.71       145.54 o                         
   3  10   6      18272.55      18000.00       396.53 o                         
   4  10   6      14973.47      13822.93       316.27 o                         
   5  10   6      12897.24      12814.64       402.48 o                         
   6  10   6      66458.47      68915.34      1188.36 o                         
   7  10   6      13277.05      13498.75       332.66 o                         
   8  10   6       3122.05       3239.86        93.12 o                         
   9  10   6      19800.68      19704.78       229.42 o                         
  10  10   6       6472.86       6081.65       115.03 o                         
  11  10   6      16575.10      16316.34       198.68 o                         
  12  10   6      29572.74      30243.69       329.84 o                         
  13  10   6        362.01        421.60        34.41 o                         
  14  10   6      26360.83      27565.58       390.01 o                         
  15  10   6       2668.52       2873.25        78.67 o                         
  16  10   6      37048.78      38651.91       479.83 o                         
  17  10   6      11737.36      12133.37       171.48 o                         
  18  10   6      16450.72      17784.07       221.65 o                         
  19  10   6       3335.33       3572.96        75.32 o                         
  20  10   6        517.22        550.39        33.63 o                         
  21  10   6        133.28        187.28        19.80 o                         
  22  10   6        285.39        232.15        26.69 o                         
   1  11   6      13818.48      14822.51       410.67 o                         
   2  11   6      11624.49      12239.00       302.88 o                         
   3  11   6      29587.43      32111.96       615.80 o                         
   4  11   6      22837.05      22006.65       498.87 o                         
   5  11   6      11193.64      11721.66       306.94 o                         
   6  11   6      18156.48      18571.37       266.18 o                         
   7  11   6      10633.20      10695.86       161.48 o                         
   8  11   6      17556.02      17607.92       267.85 o                         
   9  11   6        192.01        264.96        26.73 o                         
  10  11   6      10796.61       9839.69       141.18 o                         
  11  11   6       6151.14       6598.04       110.71 o                         
  12  11   6       5999.74       6227.60       106.40 o                         
  13  11   6      15684.58      15289.78       197.43 o                         
  14  11   6        568.01        480.98        35.06 o                         
  15  11   6       3213.70       3337.21        86.56 o                         
  16  11   6       3520.68       3483.02        85.52 o                         
  17  11   6       2527.40       2759.54        71.46 o                         
  18  11   6       1310.52       1306.45        46.53 o                         
  19  11   6       3222.32       3158.85        67.37 o                         
  20  11   6       9077.47       8940.18       149.01 o                         
  21  11   6          0.72         15.15        16.50 o                         
  22  11   6       3637.40       2895.37        67.74 o                         
   0  12   6      35754.76      35454.06      1413.15 o                         
   1  12   6      46126.80      47073.85       831.52 o                         
   2  12   6      12315.05      12241.90       277.82 o                         
   3  12   6        130.53        189.66        33.03 o                         
   4  12   6       1266.75       1159.31        49.36 o                         
   5  12   6        228.74        313.90        27.48 o                         
   6  12   6       1952.29       1924.54        55.16 o                         
   7  12   6       4974.85       5026.22        95.60 o                         
   8  12   6        149.59        178.19        28.23 o                         
   9  12   6       2858.35       2694.23        72.00 o                         
  10  12   6       2803.15       2630.85        66.05 o                         
  11  12   6       2470.77       2495.30        59.26 o                         
  12  12   6       1217.56       1150.10        44.54 o                         
  13  12   6       3786.05       3927.90        82.68 o                         
  14  12   6       3209.11       3678.25        80.71 o                         
  15  12   6         86.21        184.20        28.55 o                         
  16  12   6         34.26         63.81        25.60 o                         
  17  12   6       4204.02       4187.33        78.63 o                         
  18  12   6          5.82         33.71        26.81 o                         
  19  12   6       1014.84       1004.56        40.34 o                         
  20  12   6         44.03         63.88        15.74 o                         
  21  12   6         28.09         56.11        20.03 o                         
   1  13   6        291.31        315.14        29.57 o                         
   2  13   6       4943.27       4498.79        92.54 o                         
   3  13   6         51.65         78.50        22.98 o                         
   4  13   6       6664.53       6881.78       118.67 o                         
   5  13   6        393.04        330.67        31.76 o                         
   6  13   6       5523.24       5528.85       100.46 o                         
   7  13   6       3866.38       3922.13        89.88 o                         
   8  13   6        797.54        969.90        48.66 o                         
   9  13   6       1029.82       1113.88        48.70 o                         
  10  13   6      58418.41      58869.52       570.99 o                         
  11  13   6        509.99        696.08        38.06 o                         
  12  13   6      23927.89      24179.08       281.88 o                         
  13  13   6       2133.16       2422.11        65.07 o                         
  14  13   6       2274.14       2226.10        61.15 o                         
  15  13   6         37.16         22.92        22.42 o                         
  16  13   6       1345.72       1275.46        53.48 o                         
  17  13   6       1394.31       1315.62        48.18 o                         
  18  13   6       3049.04       3235.34        72.98 o                         
  19  13   6        238.28        219.79        19.99 o                         
  20  13   6      10541.82       9702.05       192.47 o                         
   0  14   6       5963.31       6098.53       158.78 o                         
   1  14   6        179.18        152.29        24.92 o                         
   2  14   6       9428.27       9774.55       160.20 o                         
   3  14   6        227.15        223.52        33.68 o                         
   4  14   6        918.68        869.50        43.71 o                         
   5  14   6         10.15        120.12        26.28 o                         
   6  14   6      15740.33      16759.26       196.83 o                         
   7  14   6          8.35         71.63        27.16 o                         
   8  14   6      14697.90      14936.59       210.70 o                         
   9  14   6       7334.98       7391.75       139.54 o                         
  10  14   6      19413.90      18980.81       258.84 o                         
  11  14   6        138.00        132.90        27.35 o                         
  12  14   6         15.15         63.37        27.69 o                         
  13  14   6        197.94        283.69        31.98 o                         
  14  14   6      10150.78      10310.78       143.64 o                         
  15  14   6       2283.35       2246.97        53.42 o                         
  16  14   6      25653.94      26504.44       417.53 o                         
  17  14   6       4515.20       4441.50        87.18 o                         
  18  14   6      15620.27      16091.65       214.78 o                         
  19  14   6       2091.49       2083.93        67.79 o                         
  20  14   6       2331.56       1657.53       113.57 o                         
   1  15   6          7.04         90.10        25.87 o                         
   2  15   6       9716.06       9361.40       143.58 o                         
   3  15   6      10873.57      10802.92       160.02 o                         
   4  15   6      32552.13      33747.77       378.73 o                         
   5  15   6       1058.20       1167.81        53.59 o                         
   6  15   6      11203.63      11670.24       164.20 o                         
   7  15   6       1919.03       1749.85        82.76 o                         
   8  15   6       4862.80       4852.17       115.76 o                         
   9  15   6       2372.29       2495.09        73.66 o                         
  10  15   6       5236.45       5383.24       122.19 o                         
  11  15   6        487.67        504.61        41.53 o                         
  12  15   6      29830.39      30503.23       406.61 o                         
  13  15   6        644.88        692.98        42.95 o                         
  14  15   6       4046.38       4144.08        90.03 o                         
  15  15   6        736.95        754.74        38.07 o                         
  16  15   6       1275.30       1312.30        46.59 o                         
  17  15   6        290.84        255.45        24.81 o                         
  18  15   6         64.59         99.91        18.52 o                         
  19  15   6        316.44        300.44        28.87 o                         
   0  16   6       2152.89       2194.00        97.59 o                         
   1  16   6       1619.42       1548.37        60.95 o                         
   2  16   6      11776.70      12282.36       169.74 o                         
   3  16   6      12700.40      12704.08       192.42 o                         
   4  16   6        155.76        169.53        25.59 o                         
   5  16   6      12246.02      12133.69       171.55 o                         
   6  16   6      33760.53      33313.30       393.27 o                         
   7  16   6       3595.89       3872.37        83.75 o                         
   8  16   6       8464.88       8667.92       147.78 o                         
   9  16   6       3346.19       3427.93        80.83 o                         
  10  16   6      15520.03      15894.20       222.35 o                         
  11  16   6       3056.90       3069.88        77.71 o                         
  12  16   6        168.27        140.01        28.67 o                         
  13  16   6        414.70        397.58        31.26 o                         
  14  16   6      37658.55      39166.33       442.05 o                         
  15  16   6         26.98         58.82        23.21 o                         
  16  16   6      31133.38      31339.09       364.08 o                         
  17  16   6        401.61        388.73        27.85 o                         
  18  16   6      13311.63      11743.85       281.16 o                         
   1  17   6      18994.89      17922.11       233.88 o                         
   2  17   6       6046.16       6151.17       110.76 o                         
   3  17   6       3596.51       3332.77        79.94 o                         
   4  17   6      41948.48      42930.76       482.19 o                         
   5  17   6       6167.14       6100.51       108.15 o                         
   6  17   6      14155.31      14900.53       189.17 o                         
   7  17   6        128.98        149.51        26.29 o                         
   8  17   6        280.02        333.86        33.48 o                         
   9  17   6       3515.38       3339.16        88.07 o                         
  10  17   6       1433.00       1429.90        52.38 o                         
  11  17   6        822.57        875.44        41.77 o                         
  12  17   6       5397.77       5651.17       100.08 o                         
  13  17   6      13764.79      14419.71       227.03 o                         
  14  17   6       2325.48       2144.47        66.90 o                         
  15  17   6      10415.76      11010.21       220.33 o                         
  16  17   6         49.93         25.99        16.54 o                         
  17  17   6        281.16        237.86        42.86 o                         
   0  18   6       6920.36       6892.49       216.98 o                         
   1  18   6       5902.47       5784.91       123.48 o                         
   2  18   6       8018.18       7892.20       160.65 o                         
   3  18   6        263.67        331.11        33.19 o                         
   4  18   6       6427.41       6348.81       111.01 o                         
   5  18   6       3000.19       3017.11        71.59 o                         
   6  18   6       3775.76       3463.98        76.15 o                         
   7  18   6      26359.80      26731.62       324.65 o                         
   8  18   6        957.54        935.12        43.96 o                         
   9  18   6       6326.39       6054.56       110.08 o                         
  10  18   6       2782.75       2787.90        72.37 o                         
  11  18   6        192.06        202.64        25.72 o                         
  12  18   6       5102.86       5106.80       100.08 o                         
  13  18   6       2277.07       2447.99        61.74 o                         
  14  18   6      21541.25      21746.37       368.08 o                         
  15  18   6        509.79        390.96        47.20 o                         
   1  19   6       5300.79       5379.13       123.15 o                         
   2  19   6        420.26        403.67        37.68 o                         
   3  19   6       5213.42       5120.83       118.72 o                         
   4  19   6       6244.24       6639.08       129.84 o                         
   5  19   6         18.43         33.00        24.25 o                         
   6  19   6      13544.69      13752.36       212.51 o                         
   7  19   6        703.22        777.13        37.98 o                         
   8  19   6       4817.08       4799.36        90.59 o                         
   9  19   6        474.54        496.22        31.61 o                         
  10  19   6       7179.54       7076.60       128.22 o                         
  11  19   6         57.16         71.23        20.28 o                         
  12  19   6       9716.96       9142.64       234.51 o                         
  13  19   6      10921.40       9773.79       479.40 o                         
  14  19   6        633.26        590.30        45.04 o                         
   0  20   6      24830.18      26157.67       503.97 o                         
   1  20   6        131.90        120.00        25.23 o                         
   2  20   6      18883.04      19366.72       249.44 o                         
   3  20   6        530.96        512.25        36.03 o                         
   4  20   6       2505.94       2536.47        58.34 o                         
   5  20   6       1772.10       1759.99        55.70 o                         
   6  20   6          5.61         -7.39        23.01 o                         
   7  20   6       4516.04       4411.41        92.14 o                         
   8  20   6       3577.41       3753.52       106.79 o                         
   9  20   6       8526.09       8491.89       156.55 o                         
  10  20   6       8375.19       7697.21       161.24 o                         
  11  20   6         31.96         66.13        17.85 o                         
  12  20   6       2097.90       1683.45        70.76 o                         
   1  21   6       7873.20       7645.47       125.83 o                         
   2  21   6       2706.19       2670.85        66.00 o                         
   3  21   6       5405.02       5480.25       116.85 o                         
   4  21   6         36.54         67.82        21.04 o                         
   5  21   6         36.97         49.83        17.84 o                         
   6  21   6        167.39        189.26        18.85 o                         
   7  21   6        362.70        319.10        23.15 o                         
   8  21   6       1512.07       1292.00        42.48 o                         
   9  21   6         93.32        112.68        14.48 o                         
  10  21   6      11293.40       8860.89       376.08 o                         
   0  22   6      43180.34      42014.73       884.60 o                         
   1  22   6       1295.79       1236.65        37.01 o                         
   2  22   6      13491.90      12790.17       382.98 o                         
   3  22   6        938.83        844.85        30.64 o                         
   4  22   6         65.36         58.09        17.71 o                         
   5  22   6        661.89        526.27        31.12 o                         
   6  22   6       2396.99       2008.95        68.76 o                         
   1   1   7       5926.03       5901.73        92.71 o                         
   2   1   7      28075.56      25848.31       334.27 o                         
   3   1   7        400.54        565.54        33.33 o                         
   4   1   7       3590.42       4460.50       200.87 o                         
   5   1   7      13693.70      14594.13       280.25 o                         
   6   1   7       7250.74       7875.39       192.74 o                         
   7   1   7      28747.95      27176.94       447.02 o                         
   8   1   7      27632.72      27909.24       527.10 o                         
   9   1   7      11610.52      11291.63       243.36 o                         
  10   1   7       4852.85       4823.68       123.97 o                         
  11   1   7       1845.80       1737.15        70.82 o                         
  12   1   7       2955.77       2910.02        93.49 o                         
  13   1   7         85.81        127.55        32.77 o                         
  14   1   7        100.48        153.36        20.35 o                         
  15   1   7        311.39        373.32        28.78 o                         
  16   1   7        189.19        244.61        30.62 o                         
  17   1   7        659.32        724.74        38.95 o                         
  18   1   7       2093.34       2071.60        62.64 o                         
  19   1   7       3689.93       3659.47        78.85 o                         
  20   1   7       4976.91       5157.69       102.28 o                         
  21   1   7        948.67        777.24        40.69 o                         
  22   1   7        405.24        420.69        32.67 o                         
  23   1   7       1293.95       1110.77        43.70 o                         
  24   1   7        124.77        167.04        24.35 o                         
  25   1   7       2910.63       2575.77        93.71 o                         
   0   2   7      15661.15      13770.43       243.55 o                         
   1   2   7      67561.43      66629.23       818.41 o                         
   2   2   7      51296.36      49063.81       615.85 o                         
   3   2   7      11860.47      12552.15       215.48 o                         
   4   2   7      43255.77      41332.40       611.58 o                         
   5   2   7     172896.25     167172.12      2238.52 o                         
   6   2   7      31621.36      30370.61       505.02 o                         
   7   2   7      26993.07      29746.47       766.99 o                         
   8   2   7      52455.29      51273.06       813.22 o                         
   9   2   7       5689.32       5286.92       135.33 o                         
  10   2   7      28669.06      30488.34       452.71 o                         
  11   2   7       9405.07       9176.75       191.00 o                         
  12   2   7      11300.96      11316.31       215.85 o                         
  13   2   7       1652.76       1453.30        81.79 o                         
  14   2   7       6129.14       5909.50        92.84 o                         
  15   2   7        357.62        397.34        29.16 o                         
  16   2   7      67758.43      67139.40       616.68 o                         
  17   2   7        934.52        950.10        45.58 o                         
  18   2   7      17599.94      17870.00       218.21 o                         
  19   2   7      28035.40      28608.00       314.90 o                         
  20   2   7       2165.85       2237.75        61.27 o                         
  21   2   7          6.63         17.15        23.25 o                         
  22   2   7       1043.64       1090.51        46.08 o                         
  23   2   7       4012.20       3876.11        82.17 o                         
  24   2   7      11803.46      12177.50       194.85 o                         
  25   2   7         16.09         42.86        28.79 o                         
   1   3   7         83.99        153.90        21.11 o                         
   2   3   7      17355.79      16973.90       227.70 o                         
   3   3   7       1107.49       1085.38        54.52 o                         
   4   3   7     238661.06     233340.03      2815.12 o                         
   5   3   7      21178.26      22883.50       394.58 o                         
   6   3   7     129082.80     125732.38      1729.20 o                         
   7   3   7      62654.28      56856.41       928.44 o                         
   8   3   7     101284.62     104564.68      1604.81 o                         
   9   3   7      14472.82      14801.80       255.23 o                         
  10   3   7       1657.75       1456.33        61.72 o                         
  11   3   7         10.78         70.90        29.66 o                         
  12   3   7       6606.29       6278.79       148.95 o                         
  13   3   7        420.30        374.46        33.96 o                         
  14   3   7        283.49        254.97        25.71 o                         
  15   3   7      15180.65      14169.94       179.95 o                         
  16   3   7      18935.05      19129.22       223.27 o                         
  17   3   7        184.28        232.66        25.98 o                         
  18   3   7         41.65         93.61        27.30 o                         
  19   3   7       8387.62       8486.05       142.48 o                         
  20   3   7       4915.69       4955.41        95.94 o                         
  21   3   7       3895.41       3794.76        83.44 o                         
  22   3   7        834.58        821.06        40.12 o                         
  23   3   7        167.51        194.74        26.73 o                         
  24   3   7       2898.81       2825.38        94.54 o                         
  25   3   7      12381.26      11564.51       328.05 o                         
   0   4   7      87766.14      89810.84      1592.04 o                         
   1   4   7      29734.80      28796.88       437.79 o                         
   2   4   7       3035.50       3077.43        87.05 o                         
   3   4   7       6018.28       6140.53       133.13 o                         
   4   4   7      74492.29      72760.41      1807.26 o                         
   5   4   7      66788.29      66542.55       915.65 o                         
   6   4   7     208702.92     208520.86      2646.94 o                         
   7   4   7      81481.23      80921.11      1190.49 o                         
   8   4   7      43334.46      40164.73       579.27 o                         
   9   4   7        122.04        134.05        30.84 o                         
  10   4   7       6497.33       6829.90       226.16 o                         
  11   4   7        895.98        878.25        51.77 o                         
  12   4   7       4748.52       4319.51       123.41 o                         
  13   4   7        571.94        468.65        33.38 o                         
  14   4   7      39024.26      38697.74       395.31 o                         
  15   4   7       9135.21       9125.37       133.49 o                         
  16   4   7     117061.59     116318.87       971.04 o                         
  17   4   7        367.87        345.40        30.75 o                         
  18   4   7     101405.44     101649.50      1021.98 o                         
  19   4   7       8534.53       8861.00       140.79 o                         
  20   4   7       2105.05       2172.84        61.12 o                         
  21   4   7       1585.95       1428.76        48.72 o                         
  22   4   7      10942.78      11221.31       171.81 o                         
  23   4   7       1045.57       1093.28        41.15 o                         
  24   4   7      23236.12      24476.38       374.92 o                         
   1   5   7      13489.58      13617.49       277.59 o                         
   2   5   7      12936.27      12580.42       251.22 o                         
   3   5   7      11144.88      10853.01       285.36 o                         
   4   5   7      74077.60      67898.37       979.55 o                         
   5   5   7      16697.96      15834.44       311.63 o                         
   6   5   7     184776.84     184330.97      2355.02 o                         
   7   5   7       9339.23       7907.13       177.32 o                         
   8   5   7      79705.78      79367.34      1007.31 o                         
   9   5   7       3113.79       3168.04        94.66 o                         
  10   5   7       9857.45      11297.47       219.83 o                         
  11   5   7        551.05        530.58        46.83 o                         
  12   5   7         54.55        149.27        33.86 o                         
  13   5   7        714.60        841.11        40.14 o                         
  14   5   7      26802.60      27325.69       295.48 o                         
  15   5   7      48812.57      49518.82       468.34 o                         
  16   5   7      12726.63      13208.59       182.28 o                         
  17   5   7       2776.96       3002.87        72.82 o                         
  18   5   7        650.59        646.90        42.56 o                         
  19   5   7        288.59        367.75        32.83 o                         
  20   5   7      13212.27      14015.07       223.18 o                         
  21   5   7         52.81         76.24        25.03 o                         
  22   5   7       1207.59       1201.99        44.52 o                         
  23   5   7       2491.68       2521.25        81.74 o                         
  24   5   7        266.86        376.23        30.19 o                         
   0   6   7      21498.98      21994.51       471.60 o                         
   1   6   7      80513.23      84178.57      1220.95 o                         
   2   6   7      30101.42      28891.21       566.71 o                         
   3   6   7     124457.25     125415.69      1831.30 o                         
   4   6   7      17482.73      16990.43       367.42 o                         
   5   6   7      80434.30      82948.46      1269.42 o                         
   6   6   7      25911.17      26874.45       573.14 o                         
   7   6   7        835.32        712.76        57.42 o                         
   8   6   7       2629.15       1903.84        78.72 o                         
   9   6   7       7914.37       7725.68       183.12 o                         
  10   6   7      14138.16      13892.20       257.01 o                         
  11   6   7        100.15        187.74        46.63 o                         
  12   6   7        232.74        410.43        39.23 o                         
  13   6   7       2395.49       2426.22        60.47 o                         
  14   6   7      33861.53      34343.09       346.09 o                         
  15   6   7      15442.94      15367.94       204.76 o                         
  16   6   7      46571.34      47253.25       478.53 o                         
  17   6   7       4092.42       3952.72       104.22 o                         
  18   6   7      30170.24      30638.57       416.42 o                         
  19   6   7         12.07         33.55        28.48 o                         
  20   6   7       2560.47       2707.39        77.95 o                         
  21   6   7         55.77         71.47        23.12 o                         
  22   6   7      10954.25      11344.68       160.37 o                         
  23   6   7         14.01         59.70        20.50 o                         
  24   6   7      21325.32      19171.51       387.63 o                         
   1   7   7      36103.43      37214.35       673.58 o                         
   2   7   7        106.82        141.70        53.55 o                         
   3   7   7      47463.98      48963.90       983.39 o                         
   4   7   7      33787.52      33251.45       584.77 o                         
   5   7   7       4344.49       4020.39       142.30 o                         
   6   7   7      35937.38      36222.75       695.70 o                         
   7   7   7       8433.17       8520.98       274.57 o                         
   8   7   7        790.89        485.67        59.66 o                         
   9   7   7          3.80         90.47        40.95 o                         
  10   7   7      20766.53      21138.40       410.01 o                         
  11   7   7       8592.39       8231.20       141.89 o                         
  12   7   7       1762.47       1986.15        53.13 o                         
  13   7   7         10.35        113.21        22.59 o                         
  14   7   7       2891.13       2922.32        69.80 o                         
  15   7   7      15754.74      16782.75       238.77 o                         
  16   7   7       6497.93       6619.87       124.63 o                         
  17   7   7        590.05        767.57        59.57 o                         
  18   7   7        567.42        671.03        45.24 o                         
  19   7   7       2844.40       2654.14        89.16 o                         
  20   7   7      16797.35      17288.80       231.46 o                         
  21   7   7       1218.43       1278.54        43.44 o                         
  22   7   7        245.17        245.58        22.14 o                         
  23   7   7       1556.29       1604.32        67.09 o                         
  24   7   7       2296.55       1641.13        57.03 o                         
   0   8   7      16447.17      16322.21       511.60 o                         
   1   8   7      36446.66      39087.48       676.83 o                         
   2   8   7      25803.54      25583.53       559.24 o                         
   3   8   7      30920.08      33470.55       618.13 o                         
   4   8   7       9462.71       9931.06       263.10 o                         
   5   8   7       4515.87       4304.43       148.72 o                         
   6   8   7       9720.54       9645.21       278.76 o                         
   7   8   7       4624.76       4932.22       214.76 o                         
   8   8   7      11213.92      12188.91       362.88 o                         
   9   8   7         14.53         33.03        44.33 o                         
  10   8   7      18775.20      19099.74       300.09 o                         
  11   8   7        812.14        877.54        39.77 o                         
  12   8   7        211.70        231.80        25.63 o                         
  13   8   7       6502.99       6555.23       106.41 o                         
  14   8   7       6185.50       6573.32       117.45 o                         
  15   8   7       6481.75       6587.95       118.28 o                         
  16   8   7       1110.90       1109.05        47.79 o                         
  17   8   7        176.48        153.48        31.53 o                         
  18   8   7       4740.68       4736.85       104.45 o                         
  19   8   7        223.56        184.18        31.59 o                         
  20   8   7       1240.85       1211.98        53.42 o                         
  21   8   7        750.25        842.58        33.95 o                         
  22   8   7          5.63          5.81        17.02 o                         
  23   8   7       1695.40       1451.79        57.61 o                         
   1   9   7       1335.45       1270.89        92.76 o                         
   2   9   7      25728.09      25358.89       463.14 o                         
   3   9   7      19615.62      19926.43       424.66 o                         
   4   9   7      15831.80      15607.53       368.20 o                         
   5   9   7       1028.12       1176.77        84.37 o                         
   6   9   7       3379.22       3421.62       151.49 o                         
   7   9   7       2914.85       2594.91       136.88 o                         
   8   9   7      24892.58      25390.60       625.44 o                         
   9   9   7       2067.69       2092.20        80.16 o                         
  10   9   7       3149.53       2969.39        72.28 o                         
  11   9   7        642.49        686.57        35.88 o                         
  12   9   7       6296.75       6308.92       108.95 o                         
  13   9   7        383.82        299.93        30.20 o                         
  14   9   7        355.43        395.14        33.36 o                         
  15   9   7       1235.97       1244.39        53.29 o                         
  16   9   7        386.20        463.55        37.41 o                         
  17   9   7        279.44        298.04        32.11 o                         
  18   9   7       6813.11       6811.41       128.18 o                         
  19   9   7         75.15        140.78        27.85 o                         
  20   9   7      15922.52      16590.80       224.44 o                         
  21   9   7          1.60         19.03        19.38 o                         
  22   9   7       4717.17       4316.23       126.94 o                         
  23   9   7        310.17        320.21        23.31 o                         
   0  10   7        397.00        647.00       123.32 o                         
   1  10   7        288.40        353.12        65.89 o                         
   2  10   7       3663.78       4172.98       185.30 o                         
   3  10   7        263.60        168.65        47.76 o                         
   4  10   7         36.11        104.96        44.62 o                         
   5  10   7       2078.87       2121.80       118.28 o                         
   6  10   7      40059.96      41107.51       789.19 o                         
   7  10   7       2088.16       2165.13       163.93 o                         
   8  10   7      27952.92      27462.68       324.51 o                         
   9  10   7       1433.87       1448.82        50.23 o                         
  10  10   7      21714.46      22697.44       276.38 o                         
  11  10   7      12951.07      12849.23       183.43 o                         
  12  10   7       4061.84       3781.56       110.63 o                         
  13  10   7       9070.83       9894.31       144.63 o                         
  14  10   7      31802.33      31371.21       371.07 o                         
  15  10   7       3061.21       2883.77        83.27 o                         
  16  10   7       7763.24       8026.45       153.28 o                         
  17  10   7       2551.11       2607.42        65.23 o                         
  18  10   7        953.46       1103.81        45.16 o                         
  19  10   7        333.95        396.78        33.27 o                         
  20  10   7         81.51        100.33        22.75 o                         
  21  10   7       1047.72       1084.57        38.00 o                         
  22  10   7      12959.07      12348.55       217.39 o                         
   1  11   7        326.26        500.72        81.48 o                         
   2  11   7      39565.39      37949.33       661.73 o                         
   3  11   7      11427.74      13273.27       324.89 o                         
   4  11   7      98108.26     101962.16      1618.84 o                         
   5  11   7       4216.38       4131.08       166.00 o                         
   6  11   7      20188.61      19644.88       257.53 o                         
   7  11   7        540.60        557.93        33.37 o                         
   8  11   7        617.44        665.74        33.45 o                         
   9  11   7      33275.09      33336.58       342.18 o                         
  10  11   7       7629.14       7538.97       127.91 o                         
  11  11   7       5982.21       5896.52       108.89 o                         
  12  11   7        159.35        192.68        25.70 o                         
  13  11   7        858.79        861.93        42.56 o                         
  14  11   7       1240.10       1406.94        52.40 o                         
  15  11   7       8283.29       8457.04       135.98 o                         
  16  11   7         79.58        121.04        28.33 o                         
  17  11   7       6690.73       6617.65       110.88 o                         
  18  11   7       4516.59       4328.97        88.80 o                         
  19  11   7         44.29         65.73        24.23 o                         
  20  11   7      25310.34      25233.62       303.51 o                         
  21  11   7        143.24        114.19        17.14 o                         
  22  11   7       3920.23       2948.00        93.62 o                         
   0  12   7        634.52        521.86        55.62 o                         
   1  12   7        621.74        738.32        44.54 o                         
   2  12   7       1861.73       1808.58        94.14 o                         
   3  12   7       8656.11       7930.21       163.78 o                         
   4  12   7         91.24        181.19        23.45 o                         
   5  12   7      11441.90      10964.44       149.94 o                         
   6  12   7      23269.37      23429.64       263.38 o                         
   7  12   7       7113.72       7036.63       117.61 o                         
   8  12   7     109682.37     109840.66       955.32 o                         
   9  12   7         46.07         57.88        25.78 o                         
  10  12   7       8748.36       9207.03       165.51 o                         
  11  12   7       6042.94       6302.69       105.56 o                         
  12  12   7        232.26        255.84        26.75 o                         
  13  12   7         51.96         69.51        24.18 o                         
  14  12   7      41689.75      44437.76       469.73 o                         
  15  12   7       5143.81       5001.62        96.70 o                         
  16  12   7      53809.09      57785.67       621.61 o                         
  17  12   7       2052.55       2014.82        54.58 o                         
  18  12   7       8854.71       9735.78       148.86 o                         
  19  12   7         59.31         80.37        22.12 o                         
  20  12   7        310.83        280.76        18.44 o                         
  21  12   7         62.49         43.57        18.01 o                         
   1  13   7      22875.86      22526.57       271.70 o                         
   2  13   7      10038.77       9764.66       160.08 o                         
   3  13   7       2445.62       2345.32        64.11 o                         
   4  13   7     139519.42     139166.11      1198.01 o                         
   5  13   7       9696.51      10024.70       143.20 o                         
   6  13   7      51253.93      52977.80       518.85 o                         
   7  13   7       1858.37       1635.10        54.37 o                         
   8  13   7       5033.06       5095.99       110.10 o                         
   9  13   7       2329.49       2310.07        74.66 o                         
  10  13   7      20652.51      20764.45       238.75 o                         
  11  13   7       6940.96       6759.23       109.65 o                         
  12  13   7       2723.60       2806.05        68.48 o                         
  13  13   7        141.57        208.03        28.28 o                         
  14  13   7        690.32        754.75        37.91 o                         
  15  13   7       9149.54       9979.05       137.06 o                         
  16  13   7       2416.98       2325.25        67.46 o                         
  17  13   7       6979.46       7368.49       117.66 o                         
  18  13   7        919.11        952.73        38.12 o                         
  19  13   7        861.19        811.75        29.02 o                         
  20  13   7        377.88        333.92        25.56 o                         
   0  14   7     100581.34     100735.71      1290.14 o                         
   1  14   7       1709.98       1467.10        55.26 o                         
   2  14   7       5166.81       4914.31       101.75 o                         
   3  14   7       2087.97       2199.61        87.32 o                         
   4  14   7       7913.44       8399.63       132.81 o                         
   5  14   7      32330.68      32093.25       351.61 o                         
   6  14   7      25128.52      25877.32       298.72 o                         
   7  14   7       9092.85       9206.78       143.29 o                         
   8  14   7        195.05        214.70        34.04 o                         
   9  14   7       3715.67       3716.33        86.08 o                         
  10  14   7        876.04        740.97        43.80 o                         
  11  14   7       5704.96       6088.80       110.90 o                         
  12  14   7       9629.36       9458.34       143.68 o                         
  13  14   7        800.85        915.13        41.26 o                         
  14  14   7      84648.81      87818.27       876.96 o                         
  15  14   7        646.06        752.69        35.84 o                         
  16  14   7      32364.82      34127.84       392.34 o                         
  17  14   7       1297.40       1150.35        42.64 o                         
  18  14   7       1908.47       1939.34        52.87 o                         
  19  14   7        265.97        266.19        20.53 o                         
   1  15   7       9479.11       9859.72       166.06 o                         
   2  15   7       1840.28       1819.37        60.34 o                         
   3  15   7       3183.38       3015.82        80.72 o                         
   4  15   7       5825.68       6024.84       117.47 o                         
   5  15   7      27318.94      26752.39       315.38 o                         
   6  15   7       1098.26       1114.37        44.63 o                         
   7  15   7        619.06        613.42        38.20 o                         
   8  15   7       6627.26       6823.48       129.02 o                         
   9  15   7        237.43        320.23        35.22 o                         
  10  15   7       3461.25       3870.16        96.23 o                         
  11  15   7       4494.41       4532.17        99.11 o                         
  12  15   7      16978.83      18121.66       254.41 o                         
  13  15   7       4581.88       4629.87        99.98 o                         
  14  15   7        144.15        212.55        28.66 o                         
  15  15   7        348.43        458.18        28.31 o                         
  16  15   7       8390.15       8849.10       140.47 o                         
  17  15   7       6104.10       6183.45       106.86 o                         
  18  15   7       2160.88       1959.63        51.26 o                         
  19  15   7       2611.78       2311.12       140.36 o                         
   0  16   7      29509.28      29842.54       595.18 o                         
   1  16   7        293.95        306.98        35.92 o                         
   2  16   7      42191.52      44123.33       478.49 o                         
   3  16   7       7636.86       7840.68       138.55 o                         
   4  16   7       8057.97       8199.07       125.05 o                         
   5  16   7        157.79        202.52        28.32 o                         
   6  16   7      10432.30      10722.53       164.99 o                         
   7  16   7       1716.29       1878.13        70.36 o                         
   8  16   7       1430.49       1318.69        51.66 o                         
   9  16   7         59.02         92.31        27.13 o                         
  10  16   7       6217.96       6306.58       105.19 o                         
  11  16   7       6316.14       6523.68       109.42 o                         
  12  16   7       2642.85       2778.14        70.71 o                         
  13  16   7         35.01         36.46        24.70 o                         
  14  16   7       5732.92       5792.21        90.75 o                         
  15  16   7          8.94         32.58        22.59 o                         
  16  16   7       1227.64       1208.42        41.23 o                         
  17  16   7       3923.07       3765.01       126.18 o                         
   1  17   7      14308.75      13867.36       201.42 o                         
   2  17   7         48.55         60.31        25.56 o                         
   3  17   7      14656.93      14889.25       205.26 o                         
   4  17   7        453.72        614.57        37.69 o                         
   5  17   7         75.11         88.30        25.58 o                         
   6  17   7       6646.76       6576.00       117.05 o                         
   7  17   7        122.82        115.82        27.98 o                         
   8  17   7         62.36         61.58        25.75 o                         
   9  17   7       4598.89       4536.47       106.62 o                         
  10  17   7      21652.86      22143.34       268.61 o                         
  11  17   7         30.76         60.63        27.24 o                         
  12  17   7      29723.50      31376.64       381.12 o                         
  13  17   7          2.99         13.21        24.12 o                         
  14  17   7       6234.95       6184.47       153.50 o                         
  15  17   7         78.55        132.66        25.10 o                         
  16  17   7       5221.79       4435.74       146.85 o                         
   0  18   7      39510.83      39996.23       632.66 o                         
   1  18   7       1891.26       1702.81        58.32 o                         
   2  18   7      32475.65      32620.50       390.18 o                         
   3  18   7       1305.62       1355.10        56.61 o                         
   4  18   7          1.30         25.48        27.36 o                         
   5  18   7         22.10         62.13        22.92 o                         
   6  18   7       6922.06       7082.46       116.36 o                         
   7  18   7       1011.23       1010.93        48.50 o                         
   8  18   7       9143.67       9437.48       134.17 o                         
   9  18   7       2386.62       2365.20        59.18 o                         
  10  18   7       4061.70       4040.11        82.75 o                         
  11  18   7      12747.57      12965.26       180.15 o                         
  12  18   7       5715.68       5937.29       132.23 o                         
  13  18   7       4623.74       4775.48        91.11 o                         
  14  18   7         25.11         37.65        19.02 o                         
  15  18   7          2.13         38.62        49.82 o                         
   1  19   7      10876.09      10885.91       174.06 o                         
   2  19   7       1372.79       1472.51        52.95 o                         
   3  19   7       1449.49       1521.80        56.37 o                         
   4  19   7      11930.43      12284.94       189.55 o                         
   5  19   7          8.44         21.94        25.60 o                         
   6  19   7      13801.12      14716.68       204.90 o                         
   7  19   7       2314.27       2378.42        61.73 o                         
   8  19   7       2296.25       2478.10        61.86 o                         
   9  19   7       3184.37       3153.57        67.28 o                         
  10  19   7       9608.77       9835.58       154.20 o                         
  11  19   7       4573.88       4439.02       101.26 o                         
  12  19   7      15243.74      14414.38       331.89 o                         
  13  19   7       2220.11       2025.02        61.08 o                         
   0  20   7       8336.51       7964.19       219.94 o                         
   1  20   7       2284.71       2478.10        62.26 o                         
   2  20   7       6312.65       5896.10        98.71 o                         
   3  20   7       3963.58       3788.66        74.82 o                         
   4  20   7       6075.52       6271.02        98.35 o                         
   5  20   7       4617.84       4342.42        77.06 o                         
   6  20   7       9420.20       9711.85       149.49 o                         
   7  20   7        116.44         95.25        21.58 o                         
   8  20   7       7299.87       7431.37       125.96 o                         
   9  20   7          0.65         16.86        18.56 o                         
  10  20   7       2820.42       2698.25       102.67 o                         
  11  20   7        579.41        448.26        30.99 o                         
  12  20   7         54.47         48.22        28.93 o                         
   1  21   7        145.59        156.85        24.39 o                         
   2  21   7       1225.39       1096.74        42.63 o                         
   3  21   7       1492.16       1574.99        53.57 o                         
   4  21   7      14368.14      14408.65       331.77 o                         
   5  21   7        631.31        621.49        29.33 o                         
   6  21   7      25296.01      25594.04       526.67 o                         
   7  21   7       2973.77       2983.09        85.07 o                         
   8  21   7       5050.53       4406.41       105.88 o                         
   9  21   7        311.23        290.59        19.97 o                         
   0  22   7        243.41        307.92        31.78 o                         
   1  22   7         43.96         18.46        14.13 o                         
   2  22   7       4892.19       4631.64        86.47 o                         
   3  22   7       2226.87       1997.36        53.71 o                         
   4  22   7       8894.57       7706.89       201.28 o                         
   5  22   7       1420.52       1092.14        49.53 o                         
   6  22   7        184.04        165.70        20.37 o                         
   0   0   8       8660.46       8810.70       283.50 o                         
   1   0   8       1796.02       1691.40        60.80 o                         
   2   0   8     217349.27     204872.33      2895.67 o                         
   3   0   8     283720.28     276232.84      5113.88 o                         
   4   0   8      46783.07      48560.00      1030.30 o                         
   5   0   8     706927.25     651643.88      8830.07 o                         
   6   0   8      35936.91      32840.41       627.34 o                         
   7   0   8     364849.06     344910.75      5762.96 o                         
   8   0   8       8644.09       7593.20       263.46 o                         
   9   0   8        458.02        447.38        72.42 o                         
  10   0   8       4530.02       3628.57       226.07 o                         
  11   0   8       1905.42       2369.67       117.26 o                         
  12   0   8      11129.44      11861.44       655.41 o                         
  13   0   8      66611.87      66675.95      1168.03 o                         
  14   0   8       9127.14       9178.59       169.91 o                         
  15   0   8       7111.96       7063.60       185.75 o                         
  16   0   8      75413.91      75941.70      1093.54 o                         
  17   0   8        328.97        358.86        71.24 o                         
  18   0   8       1240.45       1594.38        80.99 o                         
  19   0   8       5550.21       5773.56       187.56 o                         
  20   0   8        239.98        217.52        57.38 o                         
  21   0   8      21821.46      22402.71       513.59 o                         
  22   0   8       2093.71       2240.20        88.21 o                         
  23   0   8       3725.08       3658.15       118.27 o                         
  24   0   8      16108.98      16044.94       451.79 o                         
  25   0   8       3034.15       2898.23       120.08 o                         
   1   1   8        227.86        296.91        22.33 o                         
   2   1   8      84101.39      82605.20       932.19 o                         
   3   1   8      53839.92      53506.47       675.72 o                         
   4   1   8     220631.17     216627.94      2760.18 o                         
   5   1   8     485323.94     458008.66      5630.80 o                         
   6   1   8     219262.39     219738.45      2783.62 o                         
   7   1   8      18980.65      17237.78       326.53 o                         
   8   1   8       7170.70       6782.79       186.30 o                         
   9   1   8      17524.49      18454.44       306.78 o                         
  10   1   8       7690.96       7588.52       157.78 o                         
  11   1   8      12442.01      12699.29       211.40 o                         
  12   1   8        247.72        285.04        38.78 o                         
  13   1   8       6655.26       6711.17       127.40 o                         
  14   1   8       1968.64       2145.35        56.08 o                         
  15   1   8      78285.16      77401.08       689.81 o                         
  16   1   8       3839.97       4000.55        87.40 o                         
  17   1   8      94505.30      97536.69       993.11 o                         
  18   1   8         81.65        105.37        27.73 o                         
  19   1   8      15909.87      15998.25       237.20 o                         
  20   1   8         38.70         80.80        30.82 o                         
  21   1   8       1041.19       1011.19        50.15 o                         
  22   1   8       2043.74       1899.29        52.36 o                         
  23   1   8      16319.47      16621.68       249.90 o                         
  24   1   8        245.39        195.37        25.31 o                         
  25   1   8      22245.66      19808.32       391.42 o                         
   0   2   8       3421.82       3153.92        76.71 o                         
   1   2   8       1922.34       1723.08        45.66 o                         
   2   2   8        147.69        232.14        25.91 o                         
   3   2   8       8571.96       7877.08       127.75 o                         
   4   2   8       1907.78       2271.29       108.84 o                         
   5   2   8     379415.91     356558.34      4588.09 o                         
   6   2   8       1386.90       1183.24        74.77 o                         
   7   2   8      26573.06      25080.48       451.65 o                         
   8   2   8      28060.70      26809.59       493.67 o                         
   9   2   8       8397.03       8001.32       178.01 o                         
  10   2   8       2229.39       2408.00        81.23 o                         
  11   2   8      30550.24      31565.71       459.57 o                         
  12   2   8         50.39         78.44        27.14 o                         
  13   2   8      24840.35      24646.87       278.41 o                         
  14   2   8       2942.40       2916.55        60.69 o                         
  15   2   8        111.84        139.30        22.34 o                         
  16   2   8      48477.79      49702.47       492.49 o                         
  17   2   8       3722.03       3466.78        81.71 o                         
  18   2   8       5146.96       4815.38       106.29 o                         
  19   2   8       1733.46       1633.79        61.47 o                         
  20   2   8       1730.26       1644.48        56.03 o                         
  21   2   8       3887.13       3769.00        79.50 o                         
  22   2   8       1913.35       2077.72        59.59 o                         
  23   2   8       2616.50       2850.17        79.32 o                         
  24   2   8       6718.38       7047.02       208.33 o                         
  25   2   8        536.87        414.65        58.93 o                         
   1   3   8       9615.56       9473.36       167.98 o                         
   2   3   8       2567.94       2247.14        70.68 o                         
   3   3   8        153.83        129.42        20.66 o                         
   4   3   8      21613.85      22820.79       392.80 o                         
   5   3   8       9711.97       8459.59       217.17 o                         
   6   3   8     136468.59     135252.22      1747.68 o                         
   7   3   8       8078.13       7632.16       202.82 o                         
   8   3   8       2183.62       2267.77       111.01 o                         
   9   3   8       2529.56       2247.57        80.44 o                         
  10   3   8       5256.42       5178.79       162.32 o                         
  11   3   8       8494.49       8043.30       179.18 o                         
  12   3   8        100.90        172.86        33.45 o                         
  13   3   8        220.18        228.44        26.78 o                         
  14   3   8       5804.27       5517.98        89.40 o                         
  15   3   8      13462.03      13844.30       165.66 o                         
  16   3   8       5190.28       5454.16        98.95 o                         
  17   3   8       8562.57       8694.07       136.65 o                         
  18   3   8       4339.44       4330.50       127.31 o                         
  19   3   8         62.26        105.86        26.68 o                         
  20   3   8       2468.73       2395.21        61.29 o                         
  21   3   8        774.95        821.05        39.67 o                         
  22   3   8       1338.64       1273.87        48.38 o                         
  23   3   8       6052.09       6003.99       123.14 o                         
  24   3   8       1259.33       1113.50        50.69 o                         
  25   3   8       4545.44       3888.29       196.08 o                         
   0   4   8       1736.08       1903.77       106.14 o                         
   1   4   8      44344.01      45288.70       648.16 o                         
   2   4   8       7634.47       7433.05       195.40 o                         
   3   4   8       1459.48       1456.99        62.14 o                         
   4   4   8      23448.40      24117.69       393.63 o                         
   5   4   8      36758.15      36957.53       603.99 o                         
   6   4   8       4355.46       4274.61       155.66 o                         
   7   4   8      20120.51      20586.97       370.34 o                         
   8   4   8       5881.23       5960.83       197.49 o                         
   9   4   8       2995.69       2891.48       125.22 o                         
  10   4   8       6864.93       7158.49       176.31 o                         
  11   4   8      16721.00      16922.88       286.20 o                         
  12   4   8        659.47        716.24        51.81 o                         
  13   4   8      20357.10      19812.48       240.03 o                         
  14   4   8         48.84         90.93        23.59 o                         
  15   4   8      31173.77      30491.30       329.35 o                         
  16   4   8       4305.76       4188.82        88.28 o                         
  17   4   8        758.95        742.11        44.73 o                         
  18   4   8       3346.90       3315.36        86.16 o                         
  19   4   8         79.73         98.93        26.92 o                         
  20   4   8        212.93        268.61        25.58 o                         
  21   4   8       3949.69       4040.22        81.05 o                         
  22   4   8         21.36         75.33        24.65 o                         
  23   4   8         90.48         99.76        19.68 o                         
  24   4   8       3622.04       3458.47       102.49 o                         
   1   5   8       5408.68       5758.32       172.54 o                         
   2   5   8       9230.27       9877.77       217.78 o                         
   3   5   8      38211.67      36649.58       526.52 o                         
   4   5   8       1652.61       1744.96        84.84 o                         
   5   5   8      16313.92      17548.61       408.82 o                         
   6   5   8       1618.39       1594.90        82.52 o                         
   7   5   8        891.79        999.82        67.18 o                         
   8   5   8       3608.99       3717.19       135.78 o                         
   9   5   8      12369.54      11616.24       218.64 o                         
  10   5   8       2174.97       2464.64        90.48 o                         
  11   5   8       8988.78       9100.03       198.18 o                         
  12   5   8       3035.71       3055.21        80.28 o                         
  13   5   8       3092.17       2899.52        68.63 o                         
  14   5   8       2334.72       2343.17        87.39 o                         
  15   5   8        144.68        268.90        30.61 o                         
  16   5   8        271.41        310.16        31.68 o                         
  17   5   8       1595.68       1786.22        63.48 o                         
  18   5   8       8477.54       8510.48       148.87 o                         
  19   5   8       2134.46       2020.17        67.78 o                         
  20   5   8       1569.12       1703.89        57.18 o                         
  21   5   8        204.07        235.85        26.01 o                         
  22   5   8       2917.62       2779.25        81.73 o                         
  23   5   8         65.36        108.32        26.11 o                         
  24   5   8       3041.41       2817.00        87.23 o                         
   0   6   8      28261.43      28717.33       643.96 o                         
   1   6   8       1919.81       2278.91       100.28 o                         
   2   6   8       4136.76       3903.18       136.44 o                         
   3   6   8      80058.99      77019.34      1058.38 o                         
   4   6   8      10133.32       9824.19       244.62 o                         
   5   6   8        505.66        608.01        64.34 o                         
   6   6   8      19887.32      19654.27       412.45 o                         
   7   6   8       5226.06       4846.03       165.52 o                         
   8   6   8       4827.40       4653.99       134.58 o                         
   9   6   8       1976.03       2282.41        96.60 o                         
  10   6   8        203.27        295.42        50.31 o                         
  11   6   8       1792.65       2012.98        90.19 o                         
  12   6   8       1555.84       1435.60        58.23 o                         
  13   6   8       6726.66       6428.47       114.05 o                         
  14   6   8      12865.61      12692.97       169.03 o                         
  15   6   8      27519.08      27510.62       307.52 o                         
  16   6   8      24219.65      24637.28       302.90 o                         
  17   6   8        132.57        169.36        30.99 o                         
  18   6   8       3150.63       3167.28        97.05 o                         
  19   6   8       5575.04       6146.84       142.35 o                         
  20   6   8         14.45         44.47        26.54 o                         
  21   6   8       2523.53       2573.89        60.84 o                         
  22   6   8       3426.75       3645.13        87.97 o                         
  23   6   8       1103.28       1174.03        55.63 o                         
  24   6   8       3981.82       3497.35        97.43 o                         
   1   7   8      27482.12      27412.21       505.28 o                         
   2   7   8        295.39        296.84        57.36 o                         
   3   7   8      50014.39      55347.32      1090.98 o                         
   4   7   8       8001.10       7746.54       205.86 o                         
   5   7   8      15437.79      16202.66       338.78 o                         
   6   7   8      68789.26      70213.59      1275.91 o                         
   7   7   8      21403.67      20274.13       401.54 o                         
   8   7   8        492.27        545.31        63.56 o                         
   9   7   8       1170.02       1117.81        85.13 o                         
  10   7   8       7632.44       7544.79       191.37 o                         
  11   7   8        677.39        750.63        35.71 o                         
  12   7   8       3850.86       3536.95        69.83 o                         
  13   7   8      28772.37      28394.73       295.52 o                         
  14   7   8      13625.10      13856.60       166.81 o                         
  15   7   8      37276.46      38495.12       395.87 o                         
  16   7   8       1552.02       1512.53        68.63 o                         
  17   7   8      21714.74      22708.61       312.02 o                         
  18   7   8       5029.23       5115.92       134.15 o                         
  19   7   8        904.49       1137.40        49.14 o                         
  20   7   8        395.77        477.46        32.85 o                         
  21   7   8        297.54        303.28        26.41 o                         
  22   7   8         82.97         83.92        19.81 o                         
  23   7   8       3071.44       2954.54        78.10 o                         
  24   7   8       2687.77       2392.55       137.15 o                         
   0   8   8       1938.93       1300.15       156.09 o                         
   1   8   8      60519.02      64164.09      1012.83 o                         
   2   8   8       3373.60       3218.43       200.60 o                         
   3   8   8      66562.09      65251.17      1454.07 o                         
   4   8   8        596.10        614.32        77.23 o                         
   5   8   8     164196.59     155738.62      2207.32 o                         
   6   8   8       8387.48       8731.30       263.88 o                         
   7   8   8      23716.34      23470.81       500.97 o                         
   8   8   8      12051.91      11495.35       457.06 o                         
   9   8   8      22469.17      22829.43       659.88 o                         
  10   8   8       3964.15       3898.33        94.12 o                         
  11   8   8       4790.32       4419.34        90.91 o                         
  12   8   8        943.05        840.34        42.40 o                         
  13   8   8       6239.02       5831.80       106.68 o                         
  14   8   8      10356.95      10026.60       142.74 o                         
  15   8   8       6302.35       6020.97       119.12 o                         
  16   8   8      18572.62      19126.14       240.35 o                         
  17   8   8        427.85        540.79        49.86 o                         
  18   8   8      10958.29      11190.30       173.32 o                         
  19   8   8        202.42        221.99        29.12 o                         
  20   8   8        127.84        116.16        23.98 o                         
  21   8   8          8.54         37.31        19.57 o                         
  22   8   8       9082.88       9097.37       134.82 o                         
  23   8   8       2539.77       2283.09        80.39 o                         
   1   9   8       7155.42       6728.88       241.92 o                         
   2   9   8       6116.65       6303.40       205.66 o                         
   3   9   8      12769.32      13833.94       327.86 o                         
   4   9   8      21460.47      21394.04       433.77 o                         
   5   9   8      17138.46      17586.06       618.15 o                         
   6   9   8      21840.74      21231.69       491.48 o                         
   7   9   8      41684.54      41935.47       774.78 o                         
   8   9   8       7742.46       7729.71       303.80 o                         
   9   9   8       1673.65       1411.60        63.94 o                         
  10   9   8      11730.95      12080.33       217.16 o                         
  11   9   8       8344.76       8361.38       123.51 o                         
  12   9   8        390.85        398.23        31.53 o                         
  13   9   8      34726.36      34065.68       368.49 o                         
  14   9   8        730.29        823.75        40.01 o                         
  15   9   8      57559.05      59153.83       600.08 o                         
  16   9   8       9069.50       9295.66       145.15 o                         
  17   9   8      51715.05      54140.57       613.52 o                         
  18   9   8        316.57        361.86        35.09 o                         
  19   9   8       2274.01       2540.96        69.22 o                         
  20   9   8       2751.33       2679.43        65.08 o                         
  21   9   8         36.91         47.57        18.68 o                         
  22   9   8       2014.47       1887.32        49.25 o                         
  23   9   8       1228.70       1052.16        85.72 o                         
   0  10   8        528.83        477.40       115.92 o                         
   1  10   8        234.40        163.17        74.32 o                         
   2  10   8       1424.78       1487.25        91.25 o                         
   3  10   8     119151.09     126357.93      1846.94 o                         
   4  10   8       2767.35       3150.51       142.25 o                         
   5  10   8     104484.37     102949.95      1545.41 o                         
   6  10   8      26980.00      26884.84       519.42 o                         
   7  10   8      42286.91      42787.63       517.63 o                         
   8  10   8       1231.83       1402.68        57.02 o                         
   9  10   8       2454.09       2460.00        67.97 o                         
  10  10   8      18088.26      17776.15       223.62 o                         
  11  10   8      51733.91      50531.02       465.63 o                         
  12  10   8       1698.57       1662.82        56.86 o                         
  13  10   8       7241.83       7028.58       124.19 o                         
  14  10   8       4299.19       4283.27        89.83 o                         
  15  10   8        350.84        351.79        33.71 o                         
  16  10   8       3480.76       3520.14        79.84 o                         
  17  10   8       2350.93       2375.32        65.04 o                         
  18  10   8       3194.28       3246.05        76.16 o                         
  19  10   8       5790.05       5967.59       113.30 o                         
  20  10   8        239.92        271.15        27.12 o                         
  21  10   8       5073.49       5276.31       103.59 o                         
  22  10   8       2898.02       2688.83        54.45 o                         
   1  11   8      59921.04      60860.14      1077.67 o                         
   2  11   8       1394.54       1860.80       168.72 o                         
   3  11   8      32977.62      34385.13       630.55 o                         
   4  11   8       1041.67        950.82        53.69 o                         
   5  11   8       7627.41       7890.13       151.19 o                         
   6  11   8       3276.58       3038.48        95.44 o                         
   7  11   8         37.58         92.82        21.14 o                         
   8  11   8       4428.40       4594.57        93.49 o                         
   9  11   8       7984.26       7663.85       113.82 o                         
  10  11   8       4248.27       4237.00        86.92 o                         
  11  11   8      26868.64      27100.88       287.40 o                         
  12  11   8        153.76        145.68        25.64 o                         
  13  11   8       7072.70       7610.06       119.55 o                         
  14  11   8       2634.24       2640.81        66.20 o                         
  15  11   8      19095.91      19586.20       247.16 o                         
  16  11   8          9.39         76.47        26.71 o                         
  17  11   8      10306.83      11170.28       162.30 o                         
  18  11   8       3498.45       3709.11        82.97 o                         
  19  11   8       1334.59       1239.48        58.86 o                         
  20  11   8        820.84        709.06        31.84 o                         
  21  11   8        137.14         95.85        16.12 o                         
  22  11   8       2373.84       1865.40       117.86 o                         
   0  12   8       8108.90       7636.56       179.15 o                         
   1  12   8       3554.46       3744.34        91.12 o                         
   2  12   8        578.30        658.43        35.75 o                         
   3  12   8       1358.51       1282.12        48.40 o                         
   4  12   8        328.21        297.70        25.09 o                         
   5  12   8       6441.56       6649.16       104.89 o                         
   6  12   8          2.17         94.09        22.97 o                         
   7  12   8       7769.58       7507.62       112.91 o                         
   8  12   8      15653.00      15937.14       210.67 o                         
   9  12   8       2087.53       1998.71        67.75 o                         
  10  12   8      16964.56      17243.80       217.78 o                         
  11  12   8      39405.48      40516.84       375.77 o                         
  12  12   8        276.22        336.84        28.57 o                         
  13  12   8       3072.65       3278.81        74.09 o                         
  14  12   8       2100.31       2212.65        61.87 o                         
  15  12   8        587.48        704.03        38.75 o                         
  16  12   8         37.47         63.91        27.64 o                         
  17  12   8        188.54        182.31        28.68 o                         
  18  12   8       1185.42       1285.16        44.34 o                         
  19  12   8       9331.01      10240.15       184.72 o                         
  20  12   8        559.32        539.71        24.69 o                         
  21  12   8       7133.17       6704.31       223.07 o                         
   1  13   8      13554.43      13757.93       187.81 o                         
   2  13   8      14118.33      13727.38       186.92 o                         
   3  13   8       3225.45       3091.92        72.87 o                         
   4  13   8       2054.13       1933.12        54.24 o                         
   5  13   8        521.64        663.56        36.21 o                         
   6  13   8       2508.94       2309.70        60.22 o                         
   7  13   8       1956.03       2082.05        58.57 o                         
   8  13   8       1803.89       1845.95        68.29 o                         
   9  13   8        235.69        240.51        28.22 o                         
  10  13   8       1767.27       1806.22        58.30 o                         
  11  13   8       2393.01       2334.72        57.00 o                         
  12  13   8      10297.52      10443.18       143.61 o                         
  13  13   8       1472.81       1523.31        49.74 o                         
  14  13   8       3576.03       3637.46        76.13 o                         
  15  13   8        569.34        659.21        36.03 o                         
  16  13   8        931.58        958.63        42.98 o                         
  17  13   8         42.54         81.73        25.46 o                         
  18  13   8        111.18        161.40        22.06 o                         
  19  13   8       5355.03       5095.37       122.10 o                         
  20  13   8       1491.77       1355.70        48.73 o                         
   0  14   8      10204.85      10209.08       227.15 o                         
   1  14   8       8328.59       8231.86       140.32 o                         
   2  14   8       2782.42       2920.20        77.03 o                         
   3  14   8       3084.20       2774.63        75.47 o                         
   4  14   8        101.89        163.73        26.07 o                         
   5  14   8      20840.66      20827.36       260.04 o                         
   6  14   8        208.12        172.06        25.52 o                         
   7  14   8        273.99        184.57        27.89 o                         
   8  14   8       7510.22       7244.31       127.71 o                         
   9  14   8       1925.44       1798.20        60.59 o                         
  10  14   8      25229.07      26007.74       335.31 o                         
  11  14   8       8284.50       8760.80       144.74 o                         
  12  14   8        207.76        261.86        28.16 o                         
  13  14   8      20326.58      20939.79       246.67 o                         
  14  14   8       9749.39       9951.54       144.79 o                         
  15  14   8         57.82         71.44        23.88 o                         
  16  14   8       4442.03       4722.73        91.64 o                         
  17  14   8       8052.88       7946.59       130.48 o                         
  18  14   8       6634.09       6430.67       117.37 o                         
  19  14   8       3483.02       3249.86       113.86 o                         
   1  15   8      10892.88      11567.58       214.30 o                         
   2  15   8      14603.31      14217.19       188.77 o                         
   3  15   8        588.35        693.69        39.77 o                         
   4  15   8      10959.84      11599.41       180.63 o                         
   5  15   8        541.40        686.45        40.65 o                         
   6  15   8       9742.10       9904.45       144.93 o                         
   7  15   8      17655.35      17962.63       218.26 o                         
   8  15   8       5579.61       5121.74       124.80 o                         
   9  15   8      14664.20      14774.40       216.26 o                         
  10  15   8        349.20        296.65        29.14 o                         
  11  15   8       2595.02       2449.55        62.87 o                         
  12  15   8      15748.30      16247.31       215.18 o                         
  13  15   8       1901.12       1883.27        55.41 o                         
  14  15   8       2866.69       2996.64        65.62 o                         
  15  15   8       6456.86       7105.68       101.84 o                         
  16  15   8          7.97         45.16        23.52 o                         
  17  15   8       9784.56       9955.61       158.31 o                         
  18  15   8        479.84        455.84        27.30 o                         
   0  16   8       7672.14       8226.87       273.41 o                         
   1  16   8      13491.90      13154.49       188.51 o                         
   2  16   8       2184.53       2243.70        65.49 o                         
   3  16   8      34644.75      34482.40       360.85 o                         
   4  16   8       1050.04       1128.99        52.57 o                         
   5  16   8       5062.28       5213.90       104.93 o                         
   6  16   8       5192.58       5432.87       105.87 o                         
   7  16   8      44864.00      45659.10       506.88 o                         
   8  16   8       8434.13       8803.37       138.88 o                         
   9  16   8       1910.92       1861.99        59.49 o                         
  10  16   8         45.92         23.65        25.08 o                         
  11  16   8        815.86        840.83        41.21 o                         
  12  16   8        331.21        333.04        29.30 o                         
  13  16   8       2516.14       2512.62        63.52 o                         
  14  16   8       3454.00       3321.17        62.00 o                         
  15  16   8      14091.08      14490.83       200.90 o                         
  16  16   8      13074.70      13274.82       211.44 o                         
  17  16   8        122.71         79.48        16.62 o                         
   1  17   8      11800.50      11705.29       180.43 o                         
   2  17   8       1845.85       1832.40        59.85 o                         
   3  17   8      13987.23      13754.60       200.19 o                         
   4  17   8      24958.63      24276.43       299.25 o                         
   5  17   8       6355.02       6660.62       122.80 o                         
   6  17   8      22525.02      23288.47       298.67 o                         
   7  17   8       5433.48       5391.59       102.26 o                         
   8  17   8        459.70        437.53        31.52 o                         
   9  17   8       7639.77       7649.90       116.49 o                         
  10  17   8        292.10        331.82        33.94 o                         
  11  17   8       4739.37       4724.22        90.03 o                         
  12  17   8        109.10        118.50        25.28 o                         
  13  17   8       7986.45       8339.09       133.14 o                         
  14  17   8        202.12        230.95        26.85 o                         
  15  17   8      13825.63      14856.56       242.41 o                         
  16  17   8         62.31         83.18        16.52 o                         
   0  18   8      13237.61      12877.25       239.24 o                         
   1  18   8        738.25        668.75        34.08 o                         
   2  18   8        239.10        259.84        29.18 o                         
   3  18   8      15763.21      15695.26       223.96 o                         
   4  18   8        133.22        139.04        30.96 o                         
   5  18   8      25469.68      25801.66       316.37 o                         
   6  18   8       1472.79       1477.63        49.34 o                         
   7  18   8      21214.98      21733.45       263.44 o                         
   8  18   8         52.38         78.61        21.19 o                         
   9  18   8       5002.85       5297.07        88.91 o                         
  10  18   8          7.41         30.96        20.27 o                         
  11  18   8       3055.64       2926.31        65.88 o                         
  12  18   8       1343.99       1347.35        45.41 o                         
  13  18   8        836.77        899.69        51.83 o                         
  14  18   8       5629.93       5317.76       130.92 o                         
  15  18   8       2464.95       2169.08       103.39 o                         
   1  19   8      37432.07      38365.04       410.29 o                         
   2  19   8       2293.67       2134.94        56.70 o                         
   3  19   8       5687.85       5826.96       104.81 o                         
   4  19   8         56.56         66.90        23.68 o                         
   5  19   8       5716.76       5718.86       115.98 o                         
   6  19   8       5464.59       5509.90       113.30 o                         
   7  19   8        690.24        697.33        34.61 o                         
   8  19   8       1113.01       1244.45        48.00 o                         
   9  19   8       3598.41       3386.91        70.90 o                         
  10  19   8        541.37        532.48        30.90 o                         
  11  19   8       7233.21       7261.56       150.16 o                         
  12  19   8        578.35        528.97        47.86 o                         
  13  19   8       5136.48       4630.57       135.31 o                         
   0  20   8      10827.61      11340.51       211.71 o                         
   1  20   8       2365.01       2328.52        59.32 o                         
   2  20   8       5016.76       4740.43        89.81 o                         
   3  20   8         36.31         36.42        20.98 o                         
   4  20   8         58.34         52.53        22.46 o                         
   5  20   8       1465.14       1521.79        43.85 o                         
   6  20   8       1052.10        914.43        34.55 o                         
   7  20   8       7074.27       7199.75       110.42 o                         
   8  20   8        675.80        698.01        29.97 o                         
   9  20   8       4386.83       4560.79       100.10 o                         
  10  20   8       1989.63       1931.87        64.69 o                         
  11  20   8      27675.31      26370.01      1018.95 o                         
   1  21   8      24462.63      24733.29       323.97 o                         
   2  21   8        921.49        915.00        34.17 o                         
   3  21   8       1390.86       1295.94        36.86 o                         
   4  21   8         43.64         75.53        16.59 o                         
   5  21   8         11.70         12.23        16.43 o                         
   6  21   8         32.04         50.75        15.38 o                         
   7  21   8       1454.40       1317.54        47.01 o                         
   8  21   8         73.03         58.68        14.15 o                         
   9  21   8      10143.77       8578.03       372.86 o                         
   0  22   8      15285.46      14799.65       484.83 o                         
   1  22   8        209.16        207.67        23.00 o                         
   2  22   8       3365.51       2899.77        54.66 o                         
   3  22   8       5678.41       5037.92        83.41 o                         
   4  22   8        307.15        305.95        21.21 o                         
   5  22   8        559.71        466.75        33.58 o                         
   1   1   9       2536.58       2499.04        59.37 o                         
   2   1   9      11060.84      11287.23       169.34 o                         
   3   1   9      15930.38      15208.68       264.09 o                         
   4   1   9      10037.48       9380.66       166.24 o                         
   5   1   9        263.38        330.74        40.39 o                         
   6   1   9       3419.54       3178.54       109.68 o                         
   7   1   9       8810.64       8618.48       210.69 o                         
   8   1   9        364.94        600.04        62.72 o                         
   9   1   9      11711.29      11898.63       216.70 o                         
  10   1   9        214.33        267.22        33.23 o                         
  11   1   9         31.13         77.34        25.12 o                         
  12   1   9       1734.71       1809.55        79.40 o                         
  13   1   9       1751.63       1552.82        55.05 o                         
  14   1   9        519.86        522.61        30.26 o                         
  15   1   9      29252.46      28790.45       300.72 o                         
  16   1   9        302.14        436.97        31.41 o                         
  17   1   9       5125.94       5184.85       105.78 o                         
  18   1   9       5934.76       5989.18       126.28 o                         
  19   1   9        140.85        193.58        31.27 o                         
  20   1   9       2856.39       2937.19        91.44 o                         
  21   1   9        987.14        933.68        43.16 o                         
  22   1   9       5764.88       5864.24       117.03 o                         
  23   1   9       2548.63       2503.72        65.97 o                         
  24   1   9        253.43        174.45        28.79 o                         
  25   1   9       5463.46       4184.01       207.86 o                         
   0   2   9       7629.97       7302.67       143.73 o                         
   1   2   9      14121.95      13481.66       177.95 o                         
   2   2   9      34814.82      33538.21       413.86 o                         
   3   2   9      40207.99      38444.89       466.46 o                         
   4   2   9      12301.93      11927.14       219.70 o                         
   5   2   9     188131.84     174901.66      2526.88 o                         
   6   2   9      12264.84      12651.04       297.23 o                         
   7   2   9      31055.32      30645.14       576.53 o                         
   8   2   9         31.49        282.52        50.22 o                         
   9   2   9        115.37        131.78        28.34 o                         
  10   2   9      27146.70      28123.31       425.52 o                         
  11   2   9      12649.56      12480.59       218.10 o                         
  12   2   9       6803.61       7288.65       180.33 o                         
  13   2   9      39240.05      39142.80       393.09 o                         
  14   2   9       4456.24       4277.89        77.46 o                         
  15   2   9      11946.80      12281.26       155.25 o                         
  16   2   9         17.62         80.26        23.95 o                         
  17   2   9       3300.14       3246.04        86.51 o                         
  18   2   9        177.92        324.87        33.54 o                         
  19   2   9       6209.06       5963.12       114.74 o                         
  20   2   9         55.24        125.68        28.30 o                         
  21   2   9        421.66        465.44        32.66 o                         
  22   2   9         44.84         70.52        25.86 o                         
  23   2   9         94.04         92.61        23.16 o                         
  24   2   9         79.46         87.95        16.64 o                         
   1   3   9       5685.31       5554.50       129.22 o                         
   2   3   9        240.03        334.15        33.07 o                         
   3   3   9          6.76         96.39        16.42 o                         
   4   3   9      17736.97      17661.97       361.99 o                         
   5   3   9      67902.05      67279.08       987.37 o                         
   6   3   9      28545.45      28240.17       505.65 o                         
   7   3   9      33452.25      32945.11       582.09 o                         
   8   3   9      66661.18      67760.81       980.10 o                         
   9   3   9      32482.37      32714.34       491.95 o                         
  10   3   9       8597.90       8403.82       205.83 o                         
  11   3   9      11235.59      11699.10       219.15 o                         
  12   3   9       2876.04       2795.94        89.12 o                         
  13   3   9      36347.80      35663.09       394.60 o                         
  14   3   9       6487.68       6470.59        96.53 o                         
  15   3   9      59543.50      58549.16       541.98 o                         
  16   3   9       9313.73       9279.60       147.98 o                         
  17   3   9      53414.44      54055.39       577.17 o                         
  18   3   9       1346.33       1423.72        75.15 o                         
  19   3   9      22785.86      22869.43       291.78 o                         
  20   3   9      27120.07      28504.69       348.21 o                         
  21   3   9        655.30        665.99        35.91 o                         
  22   3   9      12307.99      12444.55       195.56 o                         
  23   3   9       8621.50       8287.08       141.95 o                         
  24   3   9       3817.76       3436.44        98.68 o                         
   0   4   9      29821.77      32427.90       886.43 o                         
   1   4   9      13148.96      12674.01       300.84 o                         
   2   4   9      83417.78      80676.52       984.74 o                         
   3   4   9     191241.11     182675.62      2061.49 o                         
   4   4   9      25055.39      23728.09       372.07 o                         
   5   4   9     173245.17     162463.45      2079.44 o                         
   6   4   9      12870.78      13612.45       300.52 o                         
   7   4   9      89873.66      88162.68      1154.12 o                         
   8   4   9        213.63        409.34        53.15 o                         
   9   4   9       4056.69       3759.92       114.67 o                         
  10   4   9      16396.56      17053.79       302.93 o                         
  11   4   9        102.96        175.51        35.23 o                         
  12   4   9        158.67        195.08        31.07 o                         
  13   4   9      10009.49       9747.54       133.77 o                         
  14   4   9       3698.41       3636.79        80.23 o                         
  15   4   9      33856.26      33658.09       356.30 o                         
  16   4   9       3337.58       3123.83        81.23 o                         
  17   4   9        406.08        510.61        38.88 o                         
  18   4   9      10459.19      10507.46       181.57 o                         
  19   4   9       2719.06       2783.62        73.82 o                         
  20   4   9       1073.51       1118.95        43.91 o                         
  21   4   9         70.51         61.41        22.06 o                         
  22   4   9       6777.75       6865.50       136.21 o                         
  23   4   9        547.51        537.00        28.10 o                         
  24   4   9       1242.64       1129.10        40.76 o                         
   1   5   9      15869.51      16360.73       307.69 o                         
   2   5   9      18412.24      19662.26       329.80 o                         
   3   5   9      14525.76      16446.07       309.79 o                         
   4   5   9      19452.65      20018.72       360.75 o                         
   5   5   9      58831.04      56541.41       820.50 o                         
   6   5   9      27452.54      26030.29       445.43 o                         
   7   5   9      59021.80      58111.18       856.55 o                         
   8   5   9      69259.98      72523.41      1054.12 o                         
   9   5   9        740.04        756.49        50.08 o                         
  10   5   9       3742.68       3779.56       118.45 o                         
  11   5   9       3949.35       3754.68       121.62 o                         
  12   5   9      31258.58      30967.04       327.23 o                         
  13   5   9      36887.05      37638.69       354.39 o                         
  14   5   9      13880.53      14112.42       190.55 o                         
  15   5   9      91402.29      91858.06       932.76 o                         
  16   5   9       1991.76       2133.48        71.39 o                         
  17   5   9      60186.58      60959.72       740.91 o                         
  18   5   9       9597.66       9866.62       194.46 o                         
  19   5   9      16264.77      16468.37       259.77 o                         
  20   5   9       9575.92       9581.96       143.96 o                         
  21   5   9        532.91        605.52        32.26 o                         
  22   5   9       7142.59       6983.37       145.21 o                         
  23   5   9      11478.29      11146.46       167.43 o                         
  24   5   9       1561.56       1377.11        86.11 o                         
   0   6   9      30852.23      33402.12       818.95 o                         
   1   6   9      16762.93      18845.94       356.45 o                         
   2   6   9      15835.11      14202.86       315.42 o                         
   3   6   9     125571.59     121493.47      1516.06 o                         
   4   6   9      27494.27      26779.48       427.12 o                         
   5   6   9     107480.65     104718.66      1418.40 o                         
   6   6   9        591.54        581.11        55.67 o                         
   7   6   9       3678.11       3761.41       137.14 o                         
   8   6   9       9234.86       9159.44       210.57 o                         
   9   6   9      12818.96      13119.21       272.63 o                         
  10   6   9      62292.66      62292.54       914.54 o                         
  11   6   9       3155.49       3659.99        81.30 o                         
  12   6   9        151.17        226.60        21.53 o                         
  13   6   9      29679.16      30173.71       313.50 o                         
  14   6   9        154.01        293.47        27.32 o                         
  15   6   9       9666.47       9829.75       167.65 o                         
  16   6   9        114.60        130.32        32.76 o                         
  17   6   9        398.49        458.44        43.19 o                         
  18   6   9       1976.20       2142.02        78.85 o                         
  19   6   9        415.79        433.14        38.11 o                         
  20   6   9       1659.24       1856.66        54.16 o                         
  21   6   9        549.65        648.49        32.75 o                         
  22   6   9       3968.65       3927.91        85.24 o                         
  23   6   9       1603.27       1417.85        41.82 o                         
  24   6   9       1426.86       1251.76        67.78 o                         
   1   7   9      14742.31      15094.14       584.06 o                         
   2   7   9       2000.04       1882.85       106.85 o                         
   3   7   9       1901.41       2351.70       127.47 o                         
   4   7   9        231.88        216.92        37.98 o                         
   5   7   9       6659.02       6058.57       185.06 o                         
   6   7   9      20627.95      21033.77       416.46 o                         
   7   7   9       8769.40       9103.38       246.65 o                         
   8   7   9      36710.43      37282.25       672.96 o                         
   9   7   9       3528.61       3374.57       146.17 o                         
  10   7   9        396.29        499.11        37.62 o                         
  11   7   9        266.96        241.97        22.90 o                         
  12   7   9      21833.00      22903.95       254.81 o                         
  13   7   9       3775.09       4271.38        84.66 o                         
  14   7   9      12502.81      13116.23       175.86 o                         
  15   7   9      11878.81      11786.89       190.49 o                         
  16   7   9      10065.51       9725.25       189.91 o                         
  17   7   9      30067.47      30579.74       380.24 o                         
  18   7   9        761.81        798.73        47.90 o                         
  19   7   9       1496.18       1384.52        54.16 o                         
  20   7   9      19226.40      20320.88       238.95 o                         
  21   7   9         10.57         11.41        22.31 o                         
  22   7   9       4869.40       4873.46        95.65 o                         
  23   7   9        182.99        208.00        20.65 o                         
   0   8   9       1430.64       1143.69       155.09 o                         
   1   8   9       1505.51       1667.83       109.24 o                         
   2   8   9        313.93        270.72        57.42 o                         
   3   8   9         98.15        214.34        67.15 o                         
   4   8   9         91.03         94.13        47.46 o                         
   5   8   9        129.97        250.95        47.81 o                         
   6   8   9       1814.46       2198.56       115.80 o                         
   7   8   9       8857.35       9594.75       251.77 o                         
   8   8   9      15601.36      15393.75       348.89 o                         
   9   8   9       1133.69       1381.22        62.54 o                         
  10   8   9      13194.66      13632.64       169.63 o                         
  11   8   9      15484.81      14442.58       193.53 o                         
  12   8   9        129.44        195.03        25.80 o                         
  13   8   9        189.16        150.07        25.86 o                         
  14   8   9       2845.27       2915.76        69.16 o                         
  15   8   9        393.27        358.31        30.20 o                         
  16   8   9        148.86        188.17        29.53 o                         
  17   8   9        516.65        527.43        38.19 o                         
  18   8   9        302.57        304.68        35.66 o                         
  19   8   9      10921.19      11192.77       160.35 o                         
  20   8   9         15.81         78.42        22.81 o                         
  21   8   9      11836.42      12312.70       163.52 o                         
  22   8   9       1154.30       1184.14        41.22 o                         
  23   8   9        358.92        276.63        21.74 o                         
   1   9   9        392.88        798.70        95.70 o                         
   2   9   9        621.91        720.88        78.96 o                         
   3   9   9      22266.10      22824.23       563.36 o                         
   4   9   9       2044.58       1928.33       179.07 o                         
   5   9   9          9.99        103.21        51.55 o                         
   6   9   9       2579.64       2692.01       148.81 o                         
   7   9   9        597.44        538.96        77.02 o                         
   8   9   9       4634.71       4331.31       101.21 o                         
   9   9   9       5455.79       5245.79       100.11 o                         
  10   9   9      10113.79       9701.11       155.96 o                         
  11   9   9       1228.21       1238.10        53.88 o                         
  12   9   9        192.45        268.77        33.01 o                         
  13   9   9        335.28        372.38        32.67 o                         
  14   9   9        959.77       1040.54        45.27 o                         
  15   9   9        239.68        367.16        31.13 o                         
  16   9   9       1072.64       1197.58        47.94 o                         
  17   9   9       1422.77       1652.77        59.03 o                         
  18   9   9       1726.08       1802.26        61.30 o                         
  19   9   9        320.40        410.78        29.12 o                         
  20   9   9       3206.10       3358.30        68.04 o                         
  21   9   9        516.78        509.32        30.10 o                         
  22   9   9       2914.65       2825.04        54.65 o                         
   0  10   9       6011.84       6171.44       380.06 o                         
   1  10   9      21729.29      22541.04       576.65 o                         
   2  10   9      18450.16      19362.74       425.51 o                         
   3  10   9      46601.29      47810.39       826.41 o                         
   4  10   9        991.00        838.75        84.65 o                         
   5  10   9      13841.95      12449.93       374.24 o                         
   6  10   9       3178.62       3300.95        86.98 o                         
   7  10   9       4524.88       4329.89        87.44 o                         
   8  10   9       3769.85       3760.60        96.97 o                         
   9  10   9        746.86        905.99        43.88 o                         
  10  10   9         33.99        100.77        23.84 o                         
  11  10   9      28270.91      28370.46       299.91 o                         
  12  10   9      11050.28      11165.07       161.33 o                         
  13  10   9       9815.63       9403.49       158.71 o                         
  14  10   9        440.93        399.07        34.19 o                         
  15  10   9       1793.49       1935.89        62.97 o                         
  16  10   9        178.05        145.67        30.44 o                         
  17  10   9        816.58        847.13        49.88 o                         
  18  10   9       2323.13       2391.13        70.80 o                         
  19  10   9      18792.39      19241.21       242.87 o                         
  20  10   9         16.68         14.72        18.86 o                         
  21  10   9      16381.71      16453.00       204.42 o                         
  22  10   9       2349.78       1864.82        49.85 o                         
   1  11   9       1239.00       1494.75       112.59 o                         
   2  11   9       2903.83       2660.50       187.98 o                         
   3  11   9       1240.15       1524.95        63.21 o                         
   4  11   9      10983.44      11572.14       191.67 o                         
   5  11   9      23736.71      23011.12       251.08 o                         
   6  11   9       5215.65       5392.37       107.51 o                         
   7  11   9      27880.38      27261.37       281.04 o                         
   8  11   9        107.02        106.38        23.96 o                         
   9  11   9      28536.42      28476.20       307.79 o                         
  10  11   9       6756.66       6683.24       139.60 o                         
  11  11   9       2199.18       2022.31        56.13 o                         
  12  11   9       9124.97       9182.67       138.76 o                         
  13  11   9       4685.61       4851.45       100.19 o                         
  14  11   9        188.92        252.31        29.76 o                         
  15  11   9      18770.30      20136.43       251.49 o                         
  16  11   9         28.99        109.83        28.58 o                         
  17  11   9      42170.81      44629.85       556.91 o                         
  18  11   9       1523.89       1649.30        60.12 o                         
  19  11   9       7556.44       8020.71       120.22 o                         
  20  11   9        128.74        139.23        16.89 o                         
  21  11   9         46.07         67.88        14.30 o                         
   0  12   9      65315.75      65053.57       863.21 o                         
   1  12   9       9368.93       9330.58       135.95 o                         
   2  12   9        253.92        291.52        25.20 o                         
   3  12   9      62464.44      62288.15       525.40 o                         
   4  12   9       3690.66       3716.86        85.17 o                         
   5  12   9      52504.14      51718.12       465.92 o                         
   6  12   9       4074.94       4344.83        83.66 o                         
   7  12   9      13914.71      13348.97       170.38 o                         
   8  12   9        650.47        600.81        35.89 o                         
   9  12   9       5137.91       5250.32       120.46 o                         
  10  12   9        972.93       1003.52        42.06 o                         
  11  12   9       3517.08       3579.21        73.24 o                         
  12  12   9       3028.88       3165.92        71.41 o                         
  13  12   9      19556.58      19773.90       234.77 o                         
  14  12   9      31920.40      33897.17       370.44 o                         
  15  12   9       7386.24       7626.10       128.67 o                         
  16  12   9       1334.66       1366.53        52.61 o                         
  17  12   9        267.25        286.97        28.86 o                         
  18  12   9        721.39        676.67        35.15 o                         
  19  12   9       1232.42       1161.28        41.44 o                         
  20  12   9       1592.37       1478.48        44.32 o                         
  21  12   9         45.64         19.48        24.97 o                         
   1  13   9       9353.12       9055.84       137.65 o                         
   2  13   9      13017.45      12568.88       172.00 o                         
   3  13   9        686.55        766.00        34.91 o                         
   4  13   9       6594.44       6709.85       102.45 o                         
   5  13   9        870.78        855.21        38.62 o                         
   6  13   9      11302.17      11943.17       156.37 o                         
   7  13   9      13962.77      14328.98       178.84 o                         
   8  13   9      18192.90      18067.77       247.79 o                         
   9  13   9       4374.13       4671.75       105.91 o                         
  10  13   9      13723.26      13830.16       178.86 o                         
  11  13   9       2887.73       2765.48        69.79 o                         
  12  13   9       4703.84       5248.36        93.66 o                         
  13  13   9      19562.08      20695.48       241.65 o                         
  14  13   9        123.73        178.23        27.64 o                         
  15  13   9      36310.15      37468.18       407.88 o                         
  16  13   9       7848.45       7859.84       127.02 o                         
  17  13   9      33174.89      35279.20       417.72 o                         
  18  13   9       2281.61       2319.11        74.35 o                         
  19  13   9        271.56        344.72        23.96 o                         
  20  13   9       2439.45       1891.68        92.79 o                         
   0  14   9      45496.23      46205.19       728.93 o                         
   1  14   9       2422.11       2400.09        69.29 o                         
   2  14   9      29603.62      30172.63       343.39 o                         
   3  14   9       1750.09       1905.73        65.28 o                         
   4  14   9       5961.83       6163.28       107.81 o                         
   5  14   9       9508.35       9693.78       140.79 o                         
   6  14   9       1963.57       1711.31        52.00 o                         
   7  14   9       4873.44       5088.99        95.48 o                         
   8  14   9       2429.03       2234.18        66.79 o                         
   9  14   9        197.16        262.06        32.35 o                         
  10  14   9        105.87        117.92        27.50 o                         
  11  14   9      11387.57      11865.30       188.03 o                         
  12  14   9       1021.82       1148.47        44.34 o                         
  13  14   9       4749.37       4914.59        88.42 o                         
  14  14   9      17925.67      18825.81       222.58 o                         
  15  14   9       7609.62       7430.35       109.55 o                         
  16  14   9       5974.42       6402.23        97.91 o                         
  17  14   9        914.53        951.09        40.50 o                         
  18  14   9       1854.26       1628.99        57.75 o                         
  19  14   9        588.94        503.10        29.92 o                         
   1  15   9      16316.91      17112.59       232.83 o                         
   2  15   9       1561.87       1333.64        52.18 o                         
   3  15   9      13379.53      12993.78       176.67 o                         
   4  15   9      23432.60      23866.13       304.85 o                         
   5  15   9        696.85        761.59        43.58 o                         
   6  15   9       4928.44       5089.72       104.47 o                         
   7  15   9         25.12         84.26        25.81 o                         
   8  15   9       6165.46       6373.20       110.98 o                         
   9  15   9       1700.66       1544.75        57.27 o                         
  10  15   9       3510.61       3726.79        79.59 o                         
  11  15   9      27494.51      27853.16       301.42 o                         
  12  15   9       1961.96       2130.70        58.71 o                         
  13  15   9      11017.83      12039.26       157.11 o                         
  14  15   9        455.73        448.00        29.69 o                         
  15  15   9      10328.63      11017.74       142.14 o                         
  16  15   9       1878.05       2079.56        58.64 o                         
  17  15   9      16459.40      17351.16       260.10 o                         
  18  15   9       3822.43       3560.22        87.53 o                         
   0  16   9       7333.91       7619.88       205.42 o                         
   1  16   9        768.34        811.22        43.33 o                         
   2  16   9        154.83        198.52        27.63 o                         
   3  16   9        739.66        887.31        44.88 o                         
   4  16   9        239.10        155.96        29.65 o                         
   5  16   9        501.31        519.53        34.32 o                         
   6  16   9       3505.94       3418.86       100.38 o                         
   7  16   9       3533.78       3701.97        86.16 o                         
   8  16   9       9132.04       8962.42       138.98 o                         
   9  16   9       1867.63       1963.75        62.19 o                         
  10  16   9        129.62         92.11        26.06 o                         
  11  16   9      39927.52      41577.27       458.62 o                         
  12  16   9        151.79        162.27        26.39 o                         
  13  16   9       9428.43       9743.23       143.54 o                         
  14  16   9      16409.37      17155.84       199.86 o                         
  15  16   9        489.47        410.52        24.84 o                         
  16  16   9       1631.82       1577.00        48.89 o                         
  17  16   9       6206.85       5549.22       116.42 o                         
   1  17   9      20194.85      21316.65       254.42 o                         
   2  17   9      13951.90      13524.01       201.11 o                         
   3  17   9        138.73        204.83        30.48 o                         
   4  17   9       1610.43       1721.21        57.87 o                         
   5  17   9         96.25        142.70        28.27 o                         
   6  17   9       5656.24       5578.80       100.73 o                         
   7  17   9       7649.67       7983.41       129.88 o                         
   8  17   9        481.40        499.93        31.38 o                         
   9  17   9      21542.62      21514.66       239.07 o                         
  10  17   9        223.36        287.96        28.01 o                         
  11  17   9       3268.87       3227.35        70.95 o                         
  12  17   9       3057.02       3133.69        67.09 o                         
  13  17   9         57.70         92.63        21.63 o                         
  14  17   9         78.61         90.57        21.64 o                         
  15  17   9        995.64        867.36        36.96 o                         
  16  17   9       3334.55       2900.31       188.04 o                         
   0  18   9       2334.34       2369.96        75.95 o                         
   1  18   9       4151.27       3935.82        71.88 o                         
   2  18   9         14.99         49.35        24.75 o                         
   3  18   9      21994.03      22978.80       280.42 o                         
   4  18   9       1549.24       1536.98        56.69 o                         
   5  18   9      13887.62      14683.79       212.62 o                         
   6  18   9         88.02        122.29        24.36 o                         
   7  18   9       4767.99       4806.28        89.55 o                         
   8  18   9       1341.74       1332.00        40.93 o                         
   9  18   9        987.60        935.85        33.56 o                         
  10  18   9        618.61        696.99        33.38 o                         
  11  18   9      36056.34      37305.98       460.79 o                         
  12  18   9        895.49        955.43        36.81 o                         
  13  18   9       7536.50       7700.94       152.09 o                         
  14  18   9       2837.23       2745.10        75.83 o                         
   1  19   9      27074.01      27656.76       309.09 o                         
   2  19   9       1624.54       1702.96        52.90 o                         
   3  19   9         30.78         88.62        23.12 o                         
   4  19   9       3779.17       3327.07        71.28 o                         
   5  19   9         54.76         88.60        23.43 o                         
   6  19   9         65.34         36.98        21.72 o                         
   7  19   9      30186.69      31009.47       358.47 o                         
   8  19   9       1965.01       1865.31        45.32 o                         
   9  19   9      13225.40      12912.55       173.39 o                         
  10  19   9         82.86         89.94        21.28 o                         
  11  19   9       6469.80       6165.48       138.75 o                         
  12  19   9        230.09        235.44        21.92 o                         
  13  19   9       1559.58       1441.82        60.77 o                         
   0  20   9        562.55        638.28        45.97 o                         
   1  20   9       1144.89       1202.65        46.07 o                         
   2  20   9       8671.39       8623.13       132.01 o                         
   3  20   9      13289.71      14293.40       184.93 o                         
   4  20   9       1454.40       1386.52        39.89 o                         
   5  20   9      15196.25      15373.84       235.99 o                         
   6  20   9         58.46         84.19        19.11 o                         
   7  20   9      11750.36      12090.17       168.31 o                         
   8  20   9         34.52         50.10        18.91 o                         
   9  20   9         10.70         22.98        18.96 o                         
  10  20   9       5436.13       4925.15        96.95 o                         
  11  20   9       6804.44       5854.44       188.91 o                         
   1  21   9       2038.71       2015.18        50.49 o                         
   2  21   9       1264.19       1307.41        37.46 o                         
   3  21   9       1844.38       1931.16        46.66 o                         
   4  21   9        843.21        951.04        31.39 o                         
   5  21   9       1040.79       1080.35        36.68 o                         
   6  21   9        883.46        906.89        62.19 o                         
   7  21   9       4758.49       4124.34        90.35 o                         
   8  21   9        307.93        233.89        29.97 o                         
   0  22   9       1851.84       1650.97        66.53 o                         
   1  22   9         83.53         86.34        13.75 o                         
   2  22   9       3879.70       3419.21       114.91 o                         
   3  22   9       9569.22       8057.57       124.85 o                         
   4  22   9       6092.09       5760.96       202.09 o                         
   0   0  10       7983.35       7648.42       275.96 o                         
   1   0  10       2215.81       2377.03       140.84 o                         
   2   0  10       2968.61       2461.39       101.00 o                         
   3   0  10      17355.12      16403.70       360.51 o                         
   4   0  10      10105.37       9288.54       234.39 o                         
   5   0  10     210847.80     199132.75      3323.79 o                         
   6   0  10      26813.26      31835.27       703.94 o                         
   7   0  10      27604.60      27444.88       650.72 o                         
   8   0  10       1443.79       1607.70       144.90 o                         
   9   0  10       3026.46       2481.50       132.56 o                         
  10   0  10      57709.04      57474.10      1020.19 o                         
  11   0  10      11407.90      12051.25       337.83 o                         
  12   0  10      24531.09      25021.98       592.75 o                         
  13   0  10      42078.78      40838.37       617.31 o                         
  14   0  10      11695.13      11313.99       223.76 o                         
  15   0  10     130299.77     129910.77      1629.61 o                         
  16   0  10      28171.45      27395.06       429.38 o                         
  17   0  10       2033.20       1927.91       130.55 o                         
  18   0  10      23796.72      24676.49       472.62 o                         
  19   0  10       8264.46       8116.60       271.68 o                         
  20   0  10       4637.02       4843.83       125.19 o                         
  21   0  10       7983.92       8403.06       196.32 o                         
  22   0  10        608.01        443.60        63.38 o                         
  23   0  10       1155.71       1154.19        60.56 o                         
   1   1  10        635.70        511.77        31.20 o                         
   2   1  10       1832.58       1729.99        52.34 o                         
   3   1  10     128538.77     123889.23      1436.05 o                         
   4   1  10       3215.72       2968.06       101.79 o                         
   5   1  10         46.22        149.64        32.15 o                         
   6   1  10      30029.42      27185.21       457.80 o                         
   7   1  10      49667.70      49227.83       704.32 o                         
   8   1  10      97888.26      98696.55      1362.01 o                         
   9   1  10      35621.87      35026.89       506.74 o                         
  10   1  10      19279.17      18155.31       347.65 o                         
  11   1  10       2111.85       2053.12        78.95 o                         
  12   1  10        576.93        514.66        48.28 o                         
  13   1  10      10628.70      10432.39       148.99 o                         
  14   1  10       7381.33       7009.53       110.00 o                         
  15   1  10      70517.67      68473.24       647.41 o                         
  16   1  10       1236.07       1283.14        52.98 o                         
  17   1  10        498.11        621.73        37.85 o                         
  18   1  10       9076.93       8907.05       165.11 o                         
  19   1  10       2108.38       1904.15        79.50 o                         
  20   1  10      17046.47      17429.70       235.12 o                         
  21   1  10       3343.29       3148.77        71.49 o                         
  22   1  10      24577.06      24412.89       314.65 o                         
  23   1  10       1067.35       1053.38        43.94 o                         
  24   1  10      10826.17      11021.94       248.09 o                         
   0   2  10       8071.55       7801.09       194.19 o                         
   1   2  10         28.69        121.12        19.57 o                         
   2   2  10      96588.32      93810.84       941.75 o                         
   3   2  10     160004.02     156275.34      1700.10 o                         
   4   2  10      34878.89      34026.89       426.87 o                         
   5   2  10      36325.00      36916.00       578.36 o                         
   6   2  10        256.79        134.67        44.96 o                         
   7   2  10        548.57        637.09        59.92 o                         
   8   2  10        278.54        289.23        43.74 o                         
   9   2  10      18105.27      17383.91       338.02 o                         
  10   2  10      63434.77      62622.84       897.86 o                         
  11   2  10       1022.08       1212.95        66.88 o                         
  12   2  10      38279.22      38065.22       528.18 o                         
  13   2  10       9623.43       9461.39       133.24 o                         
  14   2  10       9845.55       9596.03       135.09 o                         
  15   2  10       8760.65       8687.29       132.73 o                         
  16   2  10      26095.69      25427.08       292.03 o                         
  17   2  10       3270.58       3154.48        83.72 o                         
  18   2  10      21003.76      22077.03       267.76 o                         
  19   2  10      11724.30      11795.11       166.51 o                         
  20   2  10       7346.92       7646.27       116.41 o                         
  21   2  10        671.38        727.24        37.89 o                         
  22   2  10         51.95         72.25        22.71 o                         
  23   2  10       2178.75       2190.10        62.41 o                         
  24   2  10       5521.46       4648.96       188.07 o                         
   1   3  10       5126.14       4637.27        87.61 o                         
   2   3  10      14000.88      13694.15       222.53 o                         
   3   3  10      13661.03      13447.25       224.35 o                         
   4   3  10      40309.29      40418.74       615.11 o                         
   5   3  10       2910.49       2871.71        90.82 o                         
   6   3  10      68805.91      65517.38      1043.78 o                         
   7   3  10      14637.98      14261.45       325.72 o                         
   8   3  10      66232.26      67541.70       975.56 o                         
   9   3  10        671.76        766.64        53.26 o                         
  10   3  10      11626.48      11759.33       245.26 o                         
  11   3  10       3551.74       3958.27       133.20 o                         
  12   3  10        464.94        583.93        38.40 o                         
  13   3  10       1642.08       1529.98        50.94 o                         
  14   3  10       4900.80       4813.04       121.60 o                         
  15   3  10      24392.03      23601.29       294.81 o                         
  16   3  10       2393.13       2293.13        66.94 o                         
  17   3  10       1718.84       1797.89        61.38 o                         
  18   3  10       2800.43       2797.05        80.94 o                         
  19   3  10         24.18        104.88        23.64 o                         
  20   3  10       9799.69      10576.89       163.04 o                         
  21   3  10       2589.41       2334.81        62.91 o                         
  22   3  10       5054.93       4934.91       143.58 o                         
  23   3  10        562.10        539.75        28.93 o                         
  24   3  10       1550.49       1368.18        65.24 o                         
   0   4  10      12100.15      11833.46       302.82 o                         
   1   4  10      62317.51      57861.09       819.22 o                         
   2   4  10       9233.54       8815.81       201.11 o                         
   3   4  10      19768.37      19936.15       382.21 o                         
   4   4  10       3715.32       3630.82       107.17 o                         
   5   4  10        140.50        307.59        39.68 o                         
   6   4  10       2866.83       2843.62        98.32 o                         
   7   4  10         18.85         61.09        31.45 o                         
   8   4  10       5812.06       5651.87       163.18 o                         
   9   4  10       4598.99       5316.20       190.97 o                         
  10   4  10       1639.58       1534.67        69.28 o                         
  11   4  10       4859.35       5161.72       140.66 o                         
  12   4  10         19.46         56.09        21.93 o                         
  13   4  10       6500.83       6453.39       105.95 o                         
  14   4  10        217.12        214.29        26.56 o                         
  15   4  10        250.05        194.86        27.16 o                         
  16   4  10         19.10         60.35        26.58 o                         
  17   4  10       1029.73       1050.94        49.94 o                         
  18   4  10       4202.91       4245.42       111.43 o                         
  19   4  10        284.85        327.59        33.10 o                         
  20   4  10       2089.04       1969.82        55.91 o                         
  21   4  10       1214.16       1164.55        54.07 o                         
  22   4  10         26.73         38.91        20.73 o                         
  23   4  10       1844.78       1799.12        73.61 o                         
  24   4  10         20.90         13.31        15.05 o                         
   1   5  10       7986.07       7573.20       167.80 o                         
   2   5  10      31049.55      29645.60       486.49 o                         
   3   5  10      20621.35      20731.36       372.34 o                         
   4   5  10      92182.80      90550.51      1161.66 o                         
   5   5  10      28457.31      29192.98       430.94 o                         
   6   5  10       5755.47       5523.08       148.70 o                         
   7   5  10       5867.07       5837.49       170.67 o                         
   8   5  10          8.21         75.61        36.70 o                         
   9   5  10        536.41        733.37        57.00 o                         
  10   5  10       3680.86       3714.54       136.37 o                         
  11   5  10        813.77        822.52        40.06 o                         
  12   5  10         17.55         82.66        19.53 o                         
  13   5  10        309.04        241.56        23.70 o                         
  14   5  10         42.17         55.73        25.23 o                         
  15   5  10       7243.31       7292.86       130.59 o                         
  16   5  10         40.79         77.42        30.31 o                         
  17   5  10      17165.51      17360.37       303.58 o                         
  18   5  10       1630.02       1619.91        71.28 o                         
  19   5  10       4891.46       5184.12       127.10 o                         
  20   5  10       6981.33       7316.12       126.64 o                         
  21   5  10       1617.27       1642.61        49.07 o                         
  22   5  10        117.49        115.20        21.06 o                         
  23   5  10       8029.10       7907.38       188.44 o                         
  24   5  10        666.06        526.08        27.50 o                         
   0   6  10       3570.53       4062.15       320.90 o                         
   1   6  10       5894.44       5561.95       159.16 o                         
   2   6  10        560.29        580.65        57.39 o                         
   3   6  10        619.53        694.82        52.89 o                         
   4   6  10       6573.24       6818.66       168.47 o                         
   5   6  10      56317.77      58451.94       809.68 o                         
   6   6  10         87.52        201.62        38.28 o                         
   7   6  10        100.37        202.84        39.26 o                         
   8   6  10      12746.63      14100.82       293.87 o                         
   9   6  10        752.22        599.36        53.14 o                         
  10   6  10       1650.80       1626.08        86.46 o                         
  11   6  10      39541.65      39444.23       386.30 o                         
  12   6  10       2306.59       2104.68        53.89 o                         
  13   6  10      26412.15      26124.22       267.36 o                         
  14   6  10      14637.54      14222.24       175.57 o                         
  15   6  10       3445.21       3572.38        94.58 o                         
  16   6  10      32098.85      31877.36       396.49 o                         
  17   6  10      18624.98      18195.16       287.92 o                         
  18   6  10      10199.69      10174.11       195.60 o                         
  19   6  10       2310.72       2124.53        79.57 o                         
  20   6  10       1198.42       1327.00        48.91 o                         
  21   6  10      11224.01      11182.40       154.17 o                         
  22   6  10        903.49        836.98        36.71 o                         
  23   6  10        517.81        494.80        44.48 o                         
   1   7  10      35397.07      33699.57       593.13 o                         
   2   7  10      10919.05       9957.87       371.37 o                         
   3   7  10      34561.08      34013.70       629.18 o                         
   4   7  10      19275.90      19555.28       379.35 o                         
   5   7  10       8314.00       8104.70       199.85 o                         
   6   7  10      48160.16      47896.34       745.00 o                         
   7   7  10      31505.02      31216.46       569.38 o                         
   8   7  10       5758.93       5856.55       217.37 o                         
   9   7  10       3791.15       3693.22       151.25 o                         
  10   7  10       1939.05       2041.42        56.83 o                         
  11   7  10      15589.93      15570.09       183.27 o                         
  12   7  10       8254.77       8180.39       123.23 o                         
  13   7  10         74.50        130.01        22.60 o                         
  14   7  10      11006.41      11129.36       153.39 o                         
  15   7  10      39357.39      39192.98       435.08 o                         
  16   7  10         40.66        132.26        29.93 o                         
  17   7  10      29653.19      30292.04       429.17 o                         
  18   7  10        936.16        766.40        57.36 o                         
  19   7  10       7544.72       7694.66       131.18 o                         
  20   7  10       1665.94       1719.33        59.15 o                         
  21   7  10       2490.13       2517.98        62.89 o                         
  22   7  10        792.95        878.11        40.25 o                         
  23   7  10       7803.43       7140.51       193.93 o                         
   0   8  10      30493.71      30706.90       833.57 o                         
   1   8  10      41745.68      43042.55       742.43 o                         
   2   8  10      11241.41      11097.44       279.34 o                         
   3   8  10     111025.80     113541.24      1657.12 o                         
   4   8  10       7063.73       6600.71       231.18 o                         
   5   8  10      31371.87      31292.72       605.95 o                         
   6   8  10       5848.85       5211.48       180.54 o                         
   7   8  10      64485.46      64076.50      1025.10 o                         
   8   8  10      11602.33      12705.34       320.40 o                         
   9   8  10      12137.40      11601.27       171.96 o                         
  10   8  10        694.96        784.05        40.00 o                         
  11   8  10       4819.75       4588.92        83.87 o                         
  12   8  10      42595.36      42937.15       423.23 o                         
  13   8  10      37067.28      36502.14       388.91 o                         
  14   8  10      84762.35      84413.07       777.39 o                         
  15   8  10       8644.69       8986.07       160.91 o                         
  16   8  10      63420.27      65099.15       792.17 o                         
  17   8  10      14101.81      14375.33       232.61 o                         
  18   8  10      12241.46      12550.83       193.06 o                         
  19   8  10      15450.91      16005.57       192.28 o                         
  20   8  10       1461.89       1605.37        51.79 o                         
  21   8  10       1088.25       1198.22        36.30 o                         
  22   8  10       4280.80       4222.38       116.47 o                         
  23   8  10       3730.14       3181.91       121.61 o                         
   1   9  10      32736.23      33534.66       689.49 o                         
   2   9  10      34811.97      36517.07       688.21 o                         
   3   9  10        697.55        723.98        84.10 o                         
   4   9  10      62296.34      62330.18      1216.85 o                         
   5   9  10       4635.42       4761.63       257.40 o                         
   6   9  10      18883.50      18286.72       439.86 o                         
   7   9  10      58413.93      58940.08       680.81 o                         
   8   9  10      10362.82      10322.00       152.69 o                         
   9   9  10        252.67        288.74        25.43 o                         
  10   9  10      20459.62      21139.25       232.58 o                         
  11   9  10      12464.09      11993.11       156.31 o                         
  12   9  10        600.01        659.42        45.60 o                         
  13   9  10          7.46         80.54        25.85 o                         
  14   9  10       1150.62       1370.31        52.22 o                         
  15   9  10      21033.92      21579.21       257.10 o                         
  16   9  10       4483.71       4515.10        95.22 o                         
  17   9  10      25423.19      26735.45       321.80 o                         
  18   9  10       6307.76       6217.72       122.96 o                         
  19   9  10       4576.12       4810.95       104.54 o                         
  20   9  10       4858.99       5036.45       104.46 o                         
  21   9  10       1666.29       1676.67        44.80 o                         
  22   9  10       9289.23       8508.69       141.44 o                         
   0  10  10      67883.83      68754.92      1857.52 o                         
   1  10  10       6522.84       7424.35       280.70 o                         
   2  10  10      30329.38      30195.98       785.21 o                         
   3  10  10       4043.87       4347.46       197.29 o                         
   4  10  10      10132.11      10056.54       395.85 o                         
   5  10  10      11929.28      11543.82       237.97 o                         
   6  10  10        522.24        588.25        29.98 o                         
   7  10  10       1787.86       1929.47        52.83 o                         
   8  10  10       1763.09       1710.40        49.23 o                         
   9  10  10         80.82        104.55        22.85 o                         
  10  10  10       9925.44      10213.88       144.35 o                         
  11  10  10       2373.19       2197.96        59.33 o                         
  12  10  10      18687.68      19367.00       231.72 o                         
  13  10  10       1693.79       1860.54        59.03 o                         
  14  10  10      44589.88      45559.69       479.00 o                         
  15  10  10      16274.92      16428.31       232.04 o                         
  16  10  10      27983.36      29754.39       351.85 o                         
  17  10  10       4102.21       4596.80       104.60 o                         
  18  10  10      11715.25      12430.69       178.40 o                         
  19  10  10      12221.53      12686.34       166.63 o                         
  20  10  10        653.58        693.26        31.78 o                         
  21  10  10         27.73         36.28        15.94 o                         
  22  10  10         46.35         32.46        20.41 o                         
   1  11  10       4211.21       4028.29        85.90 o                         
   2  11  10      36193.42      35996.79       386.36 o                         
   3  11  10       4361.65       4238.08        94.08 o                         
   4  11  10      35765.70      35635.45       320.59 o                         
   5  11  10        185.55        216.74        27.98 o                         
   6  11  10       8924.00       8403.77       119.75 o                         
   7  11  10       6610.38       6550.84       102.56 o                         
   8  11  10       1340.57       1337.45        46.97 o                         
   9  11  10       4171.68       4125.99        95.24 o                         
  10  11  10      14831.62      15429.26       199.60 o                         
  11  11  10        167.45        173.77        26.95 o                         
  12  11  10       2063.42       2185.07        72.44 o                         
  13  11  10        681.78        665.06        35.99 o                         
  14  11  10          1.08         25.78        27.66 o                         
  15  11  10         67.63         90.60        29.68 o                         
  16  11  10       8172.81       8200.74       136.99 o                         
  17  11  10       5658.35       5731.03       111.61 o                         
  18  11  10       5006.16       5382.00       101.93 o                         
  19  11  10        389.43        450.68        26.42 o                         
  20  11  10       1616.36       1647.57        50.94 o                         
  21  11  10        566.03        420.51        22.23 o                         
   0  12  10      44484.83      44086.86       637.40 o                         
   1  12  10      42309.61      42422.38       414.26 o                         
   2  12  10      28447.61      28493.71       288.08 o                         
   3  12  10        140.24        170.77        22.42 o                         
   4  12  10        690.83        633.61        30.25 o                         
   5  12  10       7394.94       7719.01       107.76 o                         
   6  12  10        721.42        728.72        34.90 o                         
   7  12  10        314.78        340.36        28.48 o                         
   8  12  10       1114.84       1125.88        41.83 o                         
   9  12  10        379.07        370.65        35.66 o                         
  10  12  10       6820.68       7110.24       121.84 o                         
  11  12  10       4894.91       4867.24        95.02 o                         
  12  12  10        719.12        750.55        40.85 o                         
  13  12  10       1775.72       1728.91        57.97 o                         
  14  12  10       8067.25       8164.75       132.06 o                         
  15  12  10        366.59        432.26        35.56 o                         
  16  12  10       5413.49       5701.45       101.94 o                         
  17  12  10        197.95        256.01        26.84 o                         
  18  12  10       4790.79       5067.39        91.29 o                         
  19  12  10        257.73        264.84        25.43 o                         
  20  12  10        179.54        165.69        22.86 o                         
   1  13  10      12674.63      12974.33       171.02 o                         
   2  13  10         13.68         31.60        23.40 o                         
   3  13  10        255.47        306.94        25.68 o                         
   4  13  10       2790.02       2911.00        63.11 o                         
   5  13  10      19600.40      19790.29       217.36 o                         
   6  13  10        263.70        239.52        25.70 o                         
   7  13  10       4984.22       4885.21        89.39 o                         
   8  13  10       1822.23       1998.79        57.42 o                         
   9  13  10      17279.17      18397.75       241.62 o                         
  10  13  10       9099.36       9513.15       134.85 o                         
  11  13  10        539.24        550.79        34.09 o                         
  12  13  10       3718.55       3902.78        81.13 o                         
  13  13  10       3604.06       3913.96        82.80 o                         
  14  13  10       3940.28       4036.81        87.31 o                         
  15  13  10       1800.38       1875.84        54.60 o                         
  16  13  10       2138.29       2050.32        55.73 o                         
  17  13  10       6465.92       6889.00       130.80 o                         
  18  13  10       2420.87       2297.92        64.88 o                         
  19  13  10       2323.07       2275.29        59.37 o                         
  20  13  10        586.79        444.51        40.91 o                         
   0  14  10      25616.79      26709.75       464.07 o                         
   1  14  10       2771.54       2746.51        68.38 o                         
   2  14  10      21018.79      20504.37       238.35 o                         
   3  14  10      15015.75      15043.06       182.71 o                         
   4  14  10        600.77        540.87        34.62 o                         
   5  14  10      21142.22      21917.57       232.03 o                         
   6  14  10      19841.95      19662.14       219.46 o                         
   7  14  10       7349.14       7602.02       118.10 o                         
   8  14  10         38.17         72.01        25.30 o                         
   9  14  10      13163.75      13390.71       205.34 o                         
  10  14  10        161.28        168.00        25.34 o                         
  11  14  10      15154.67      15665.12       190.18 o                         
  12  14  10         14.01         59.44        24.92 o                         
  13  14  10      41948.64      43811.51       440.51 o                         
  14  14  10        109.80        180.52        23.91 o                         
  15  14  10       1223.85       1204.62        41.48 o                         
  16  14  10       3266.91       3359.30        76.67 o                         
  17  14  10        383.84        397.85        27.86 o                         
  18  14  10         18.21         49.12        21.83 o                         
  19  14  10       7524.58       6583.60       174.42 o                         
   1  15  10      24814.99      25598.72       301.23 o                         
   2  15  10       4825.46       4984.96        93.34 o                         
   3  15  10       2591.18       2696.43        72.70 o                         
   4  15  10      12359.93      12036.86       170.79 o                         
   5  15  10        271.86        246.26        30.11 o                         
   6  15  10      19069.43      19064.94       232.85 o                         
   7  15  10      21590.07      23146.29       264.61 o                         
   8  15  10       1001.07        996.37        46.75 o                         
   9  15  10      34396.24      35662.00       385.41 o                         
  10  15  10       2775.71       2740.42        65.74 o                         
  11  15  10        459.85        522.86        36.98 o                         
  12  15  10       4274.22       4308.82        78.90 o                         
  13  15  10       2068.75       2183.82        55.25 o                         
  14  15  10         14.79         47.40        21.56 o                         
  15  15  10       9930.19      10523.15       135.31 o                         
  16  15  10        549.52        573.99        27.94 o                         
  17  15  10      14878.98      14640.87       238.72 o                         
  18  15  10       1090.99       1065.65        43.45 o                         
   0  16  10       8908.72       8819.74       209.07 o                         
   1  16  10       6926.37       7080.29       123.76 o                         
   2  16  10       1157.49       1080.20        45.74 o                         
   3  16  10       9081.56       9491.16       148.57 o                         
   4  16  10       2640.67       2685.36        69.28 o                         
   5  16  10      16906.11      17565.46       303.37 o                         
   6  16  10      11580.46      11654.93       168.19 o                         
   7  16  10       6005.54       6179.42       111.99 o                         
   8  16  10        525.33        509.63        34.36 o                         
   9  16  10        478.04        532.16        34.47 o                         
  10  16  10        410.89        439.00        32.27 o                         
  11  16  10      28630.17      29147.99       324.58 o                         
  12  16  10        595.51        614.93        34.53 o                         
  13  16  10       6582.91       6506.42       109.07 o                         
  14  16  10      18881.71      19782.97       230.67 o                         
  15  16  10       5039.83       5154.93        90.24 o                         
  16  16  10       6878.57       6884.23       127.43 o                         
  17  16  10         33.64         47.83        18.30 o                         
   1  17  10       1723.21       1827.36        52.38 o                         
   2  17  10       7654.59       7708.22       126.74 o                         
   3  17  10        291.14        482.61        31.93 o                         
   4  17  10       3065.46       2964.60        69.29 o                         
   5  17  10       9813.69      10326.94       167.82 o                         
   6  17  10      45664.34      47451.01       503.11 o                         
   7  17  10       3769.14       3975.33        78.67 o                         
   8  17  10      11511.65      11627.48       160.65 o                         
   9  17  10       5924.92       5612.89        88.11 o                         
  10  17  10       7660.70       7882.08       126.66 o                         
  11  17  10         76.87        101.15        21.49 o                         
  12  17  10        641.46        671.54        30.73 o                         
  13  17  10       3542.36       3367.99        66.23 o                         
  14  17  10        675.17        562.40        31.60 o                         
  15  17  10       2092.75       2074.15        65.57 o                         
   0  18  10      20149.28      21453.34       353.02 o                         
   1  18  10       2719.80       2920.83        76.91 o                         
   2  18  10      10604.47      10739.57       135.19 o                         
   3  18  10       3574.06       3604.80        73.91 o                         
   4  18  10       3658.62       3986.61        80.25 o                         
   5  18  10        542.70        557.54        37.57 o                         
   6  18  10         34.06         89.82        23.86 o                         
   7  18  10        712.11        639.43        32.91 o                         
   8  18  10        211.45        238.43        23.16 o                         
   9  18  10        671.05        701.50        29.57 o                         
  10  18  10       2939.25       2990.39        59.04 o                         
  11  18  10        134.77        145.86        21.67 o                         
  12  18  10      11363.64      11827.69       220.91 o                         
  13  18  10       2106.54       1998.66        66.92 o                         
  14  18  10      14385.19      12803.23       216.83 o                         
   1  19  10       3523.34       3665.69        76.20 o                         
   2  19  10       1059.66       1003.59        37.43 o                         
   3  19  10       4018.45       4062.43        79.22 o                         
   4  19  10      16675.48      17758.15       211.99 o                         
   5  19  10         11.82         21.45        23.13 o                         
   6  19  10      22980.06      22661.50       261.74 o                         
   7  19  10        406.58        424.98        25.48 o                         
   8  19  10       4165.18       4315.78        80.39 o                         
   9  19  10       1554.50       1623.04        46.06 o                         
  10  19  10      11069.67      11596.06       197.88 o                         
  11  19  10       2725.83       2541.75       102.75 o                         
  12  19  10       2852.66       2867.29        83.48 o                         
   0  20  10      22804.48      23093.78       389.66 o                         
   1  20  10       3843.57       4004.82        82.50 o                         
   2  20  10       1788.42       1830.02        49.90 o                         
   3  20  10       6684.84       7163.82       109.86 o                         
   4  20  10       5587.33       5838.54        98.04 o                         
   5  20  10        232.87        210.02        21.09 o                         
   6  20  10        273.98        190.55        21.60 o                         
   7  20  10       2495.22       2493.43        96.72 o                         
   8  20  10         27.53         20.95        18.17 o                         
   9  20  10        264.82        229.13        20.40 o                         
  10  20  10       4328.64       3878.25       104.55 o                         
   1  21  10       6989.91       7000.45       102.96 o                         
   2  21  10          3.85         28.10        15.83 o                         
   3  21  10         84.59         83.26        16.04 o                         
   4  21  10       1953.63       1891.74        56.84 o                         
   5  21  10       1188.58       1069.00        38.65 o                         
   6  21  10       2239.63       2046.61        71.29 o                         
   7  21  10        353.07        273.82        22.97 o                         
   8  21  10       7204.78       5965.84       268.93 o                         
   0  22  10      13814.06      12539.18       518.58 o                         
   1  22  10       1342.41       1005.35        57.22 o                         
   2  22  10       3706.93       2922.96        79.68 o                         
   3  22  10       9894.85       7571.94       328.94 o                         
   1   1  11      12450.00      12471.63       194.18 o                         
   2   1  11      34476.14      35163.38       419.26 o                         
   3   1  11       5720.12       5211.13       107.70 o                         
   4   1  11      72874.85      71628.41       925.58 o                         
   5   1  11         23.08        127.78        39.38 o                         
   6   1  11       1729.89       1929.62       105.52 o                         
   7   1  11      10071.97       9674.40       258.60 o                         
   8   1  11      13080.58      13705.98       339.17 o                         
   9   1  11      14894.77      15772.11       353.53 o                         
  10   1  11          6.10         94.65        30.89 o                         
  11   1  11       9649.34       9309.62       303.80 o                         
  12   1  11      33760.77      33310.52       467.86 o                         
  13   1  11      10069.62       9621.35       221.53 o                         
  14   1  11        266.35        295.23        26.59 o                         
  15   1  11       1546.05       1630.38        51.87 o                         
  16   1  11          9.63         47.69        22.96 o                         
  17   1  11        634.89        703.57        49.71 o                         
  18   1  11        543.65        536.92        37.18 o                         
  19   1  11       5763.27       5868.15       108.12 o                         
  20   1  11       1652.80       1529.47        51.83 o                         
  21   1  11         21.10         -0.04        23.38 o                         
  22   1  11         91.82         82.88        20.60 o                         
  23   1  11          6.01         14.32        20.56 o                         
  24   1  11       1622.27       1502.39        49.84 o                         
   0   2  11       1945.66       1796.74        78.72 o                         
   1   2  11      21252.21      20901.09       320.34 o                         
   2   2  11       4133.26       3932.93        95.18 o                         
   3   2  11       1110.64       1004.97        47.94 o                         
   4   2  11       5350.68       6276.64       140.37 o                         
   5   2  11       1147.04        913.75        58.48 o                         
   6   2  11      38558.89      39340.66       681.32 o                         
   7   2  11      73453.39      74430.98      1060.34 o                         
   8   2  11       7867.84       7033.69       181.87 o                         
   9   2  11      35271.30      33291.39       536.57 o                         
  10   2  11       3117.47       3550.39       140.80 o                         
  11   2  11      38900.28      39322.56       677.29 o                         
  12   2  11       2959.48       2894.52        97.68 o                         
  13   2  11       3288.95       2926.80        72.03 o                         
  14   2  11       4034.52       3947.32        80.58 o                         
  15   2  11       4891.15       4685.27       100.65 o                         
  16   2  11      26919.75      26397.38       308.37 o                         
  17   2  11      13105.89      13291.24       167.64 o                         
  18   2  11       4433.96       4423.88        85.82 o                         
  19   2  11      42969.32      42823.05       431.42 o                         
  20   2  11       1428.76       1356.59        63.07 o                         
  21   2  11      29843.11      30551.59       357.39 o                         
  22   2  11       1483.54       1552.86        48.75 o                         
  23   2  11       8568.23       8134.58       285.30 o                         
  24   2  11      10599.89       9569.25       191.71 o                         
   1   3  11      30609.80      28394.27       332.36 o                         
   2   3  11      22756.97      20874.92       287.01 o                         
   3   3  11      24260.16      21557.92       314.95 o                         
   4   3  11      68923.46      67907.25      1021.25 o                         
   5   3  11        118.27        165.55        26.31 o                         
   6   3  11      49738.88      47598.28       833.51 o                         
   7   3  11       1801.26       1400.69        73.80 o                         
   8   3  11      12323.14      12058.33       250.53 o                         
   9   3  11      44681.98      44662.51       653.93 o                         
  10   3  11       5433.56       5377.00       167.41 o                         
  11   3  11      31882.46      32602.83       668.17 o                         
  12   3  11        219.09        212.09        29.78 o                         
  13   3  11      31529.97      31045.72       346.66 o                         
  14   3  11       6596.31       6370.36       138.05 o                         
  15   3  11       4124.80       3980.63       102.70 o                         
  16   3  11        356.51        427.64        32.57 o                         
  17   3  11        652.98        693.78        36.04 o                         
  18   3  11        752.54        697.48        35.01 o                         
  19   3  11       1388.56       1431.31        48.70 o                         
  20   3  11       4213.54       3896.24        75.39 o                         
  21   3  11       3554.17       3553.41        98.65 o                         
  22   3  11        965.57        950.93        42.65 o                         
  23   3  11         62.15         89.93        19.73 o                         
  24   3  11       1079.46       1023.45        67.84 o                         
   0   4  11       5121.43       5253.85       180.37 o                         
   1   4  11       9080.85       8554.20       208.96 o                         
   2   4  11      12249.40      12324.17       226.44 o                         
   3   4  11       8503.30       8957.89       202.81 o                         
   4   4  11       1758.74       1421.07       110.40 o                         
   5   4  11      40353.86      42316.36       705.13 o                         
   6   4  11      48454.00      46803.77       722.05 o                         
   7   4  11      23933.79      24414.32       428.66 o                         
   8   4  11      38325.03      37724.33       583.85 o                         
   9   4  11      57145.18      53438.96       681.14 o                         
  10   4  11      33287.78      34766.23       527.50 o                         
  11   4  11      38420.54      38527.11       429.58 o                         
  12   4  11       8606.01       9064.94       130.74 o                         
  13   4  11      38381.69      36695.29       383.90 o                         
  14   4  11      48806.08      48046.07       485.38 o                         
  15   4  11      15859.19      15193.18       197.95 o                         
  16   4  11      29967.68      29150.20       376.10 o                         
  17   4  11       8125.90       8290.21       138.45 o                         
  18   4  11      30245.90      30986.28       379.23 o                         
  19   4  11      28913.82      29620.38       346.22 o                         
  20   4  11        335.11        359.68        31.61 o                         
  21   4  11      39179.77      39682.05       538.81 o                         
  22   4  11       1868.05       1965.93        62.40 o                         
  23   4  11      23244.71      22853.32       336.04 o                         
   1   5  11      80077.84      74784.35       986.98 o                         
   2   5  11      47374.52      44632.02       773.88 o
[truncated: 481,141 more chars]
